# Supplementary material for: Preliminary Genomic Characterization of Ten Hardwood Tree Species from Multiplexed Low Coverage Whole Genome Sequencing
Source: PLoS One. 2015 Dec 23;10(12):e0145031. doi: 10.1371/journal.pone.0145031 (PMC4689444; doi:10.1371/journal.pone.0145031)
Supplement: S1 File — (XLSX) [file pone.0145031.s001.xlsx]

## Sheet: Sheet1
Article Title	Microsatellites identified from multiplexed low coverage whole genome sequencing of ten hardwood tree species
Journal Name	Plant Cell Reports
Author Names	Staton M, Best T, Khodwekar S, Owusu S, Xu T, Yu Y, Jennings T, Cronn R, Arumuganathan AK, Coggeshall M, Gailing O, Liang H, Schlarbaum S, Carlson JE
Corresponding Author	Margaret Staton (mstaton1@utk.edu), University of Tennessee Institute of Agriculture
Online Resource 1
Sequence yield and estimated genome coverage prior to trimming, after trimming, and after combining reads overlapping reads.
Species	Species	Pairs (untrimmed)	Bases (untrimmed)	Pairs (trimmed)	Bases (trimmed)	Reconstructed Fragments	Reconstructed Fragment Bases
black cherry	Prunus serotina	11929916	2409843032	10611198	2115680007	7834224	1285895782
black walnut	Juglans nigra	17205517	3475514434	16278958	3245370461	7033939	1191496671
blackgum	Nyssa sylvatica	8395992	1695990384	7952043	1584738336	317872	53005119
honeylocust	Gleditsia triacanthos	15327293	3096113186	14817807	2966440130	13775803	2147108245
redbay	Persea borbonia	15856442	3203001284	15123029	3006393762	12412143	1868581401
sugar maple	Acer saccharum	6125961	1237444122	2156741	418063845	675883	102639483
sweetgum	Liquidambar styraciflua	4440505	896982010	2043971	402078413	702100	115182987
white ash	Fraxinus americana	9880130	1995786260	9352447	1865476575	1912469	317644899
white oak	Quercus alba	12097062	2443606524	11248348	2231328377	502340	82839708
green ash - run 1	Fraxinus pennsylvanica	3900000	787800000	893316	173793221	392885	64007294
green ash - run 2	Fraxinus pennsylvanica	32467468	6558428536	12759951	2489030069	4566693	687614140
green ash - combined	Fraxinus pennsylvanica	36367468	7346228536	13653267	2662823290	4959578	751621434
TOTAL		137626286	27800509772	103237809	20498393196	50126351	7916015729
Species	Species	Genome coverage (untrimmed)	Genome coverage (trimmed)	Genome coverage (reconstructed fragments)	GC% reconstructed fragments
black cherry	Prunus serotina	4.9281	4.32654	2.62964	36.7963
black walnut	Juglans nigra	5.00074	4.6696	1.71438	34.6661
blackgum	Nyssa sylvatica	1.36994	1.28008	0.0428151	34.0224
honeylocust	Gleditsia triacanthos	2.46702	2.3637	1.71084	31.6245
redbay	Persea borbonia	2.55219	2.39553	1.48891	37.889
sugar maple	Acer saccharum	Unknown*	Unknown*	Unknown*	38.098
sweetgum	Liquidambar styraciflua	1.12263	0.503227	0.144159	36.8625
white ash	Fraxinus americana	2.14601	2.00589	0.341554	33.8598
white oak	Quercus alba	3.19009	2.91296	0.108146	33.5924
green ash - run 1	Fraxinus pennsylvanica	0.808	0.178249	0.0656485
green ash - run 2	Fraxinus pennsylvanica	6.72659	2.55285	0.705245
green ash - combined	Fraxinus pennsylvanica	7.53459	2.7311	0.770894	34.6577
* Genome size estimate for sugar maple is unavailable.
