# Supplementary material for: Preliminary Genomic Characterization of Ten Hardwood Tree Species from Multiplexed Low Coverage Whole Genome Sequencing
Source: PLoS One. 2015 Dec 23;10(12):e0145031. doi: 10.1371/journal.pone.0145031 (PMC4689444; doi:10.1371/journal.pone.0145031)
Supplement: S3 File — (XLSX) [file pone.0145031.s003.xlsx]

## Sheet: Sheet1
Species	Contig	Repeat Motif	Start Index	Stop Index	Forward Primer	Reverse Primer	Forward Tm	Reverse Tm	Product Size	Sequence
Sugar Maple	Contig_from_HWI-ST609:156:C0NHEACXX:1:1101:18293:68782	at	82	97	TGTCAGTTCTTGTCAGTTCG	ACTGGATACACATGTAACACG	55.674	55.731	151	TTGTCAGTTCTTGTCAGTTCGAATTGATAATAGAATTTATGTATATATATATATATGTTACGTATATTTGAACAAAATACAATATATATATATATATTGTATTTTGTTCAAATATACGTAACATATAATGTCGTGTTACATGTGTATCCAGTACTGGAATGTGTATG
Sugar Maple	Contig_from_HWI-ST609:156:C0NHEACXX:1:1102:9137:3536	ca	105	120	TGGAAATGCTTTAGTTGGAGAGG	TGCTAATGAATCAGGCACATAAGC	58.665	59.723	129	GAATATCGGTTTGACTTAGATTGGAAATGCTTTAGTTGGAGAGGTGTTGAAATAGTTTGCATGTTGATATCACAATTACTCCTTCTATATATGTAAGAAGCATTCACACACACACACACATATTTTGCTTATGTGCCTGATTCATTAGCAATATGAGAATATTTTTGAGAGAT
Sugar Maple	Contig_from_HWI-ST609:156:C0NHEACXX:1:1102:7452:71414	ct	101	120	TGGCGATCGGATCAATTCCC	TCTTCCAGCTGCTCAAACCC	60.25	60.251	138	TCTCTCTTCCAGATATCCATGTTCATGGCGATCGGATCAATTCCCCTCTTTCTATCTCAATCTCAATCTCATCTCTCTTATTCTCGATGGCCGGGTTCCACTCTCTCTCTCTCTCTCTCTCGGTCACTCGATGGCTAGTTCATGGGTTTGAGCAGCTGGAAGAGAGA
Sugar Maple	Contig_from_HWI-ST609:156:C0NHEACXX:1:1102:13093:79293	ga	88	103	GCTACTACTGGGCTGACACG	GCCTTCAAATTCTGCCTGCC	60.179	60.108	122	CTATAGACACGCATTATTGCGTGGATTCGTATTCTTCGCTGCGACTACTGCTACGTTACTGCTACTACTGGGCTGACACGGACCCAGGAGAGAGAGAGAGAGACTTTTGCAGTGCCAGTGCTACGAAAACTGGCTGACTCAGCGAATGGTAGTTGAGAGATTGGCAGGCAGAATTTGAAGGCGATTGTT
Sugar Maple	Contig_from_HWI-ST609:156:C0NHEACXX:1:1103:19904:22624	tc	45	70	GAGAAAGGTAACGTGTCAACCC	CAACATTAGACCGCTTCACCG	59.195	59.606	142	TTGGTAGAAAATGAAGAGAAGAGAAAGGTAACGTGTCAACCCCTTCTCTCTCTCTCTCTCTCTCTCTCTCTATGTAATTGTTGCTTGTGATTTGTATGTTGTTGAGCTTTTGCGTTTGGAGACAGACAAATGAAGTAGATACGGTGAAGCGGTCTAATGTTGTTGATGATGATGATGATGATGCTGTTGTTG
Sugar Maple	Contig_from_HWI-ST609:156:C0NHEACXX:1:1103:17407:32932	at	129	144	GTGGCCGCACAATTTCAACC	AGTATGTAGATTGGGTGCGC	60.944	57.76	143	AAAATATATATAAATCTATATAGTGGCCGCACAATTTCAACCTTTAATGATATATTTATATCATTAGTTTTGCACGCCTAAATAAGTGCATATATATATATTTACAAATTAATACTGCATGCCTTAGAATATATATATATATATTGCGCACCCAATCTACATACT
Sugar Maple	Contig_from_HWI-ST609:156:C0NHEACXX:1:1103:2189:37489	at	98	127	GATCTAATATCAGGGATGTTTGTGC	TTTCCTCTTGACTCATTTCCC	57.861	55.491	117	GGATGTTAGTGCAATTATAAACAAATTTATATATAAATACAATTAGATCTAATATCAGGGATGTTTGTGCAAGTAGTCAGAATAAATAAATAAATAAATATATATATATATATATATATATATATATTCTTTTGAGAGAGGGGGAAATGAGTCAAGAGGAAAATGACTCAAGTGAAGTAGAAAGTGATTC
Sugar Maple	Contig_from_HWI-ST609:156:C0NHEACXX:1:1103:14847:48839	tg	59	74	TCCATTCTGAATGTTGATCGC	CAGGATTCGTCTATTTCTAAACCC	56.684	57.154	138	CAGGATTCGTCTATTTCTGGATCCATTCTGAATGTTGATCGCACTATATATATATATATGTGTGTGTGTGTGTGTATTTAGCCCCCATTTCCTATATTTTGTGCTTGTTTCTTAGACTTTTTTTGTGTATTTAATGGGTTTAGAAATAGACGAATCCTG
Sugar Maple	Contig_from_HWI-ST609:156:C0NHEACXX:1:1104:18328:61488	at	131	146	GGATAATGCAGAAGTGATTGATTGG	ACTTTGAGGAACTTACACACTGG	58.555	58.548	146	GGCTTTCTTCTTTATGTGATTGAGTTGGATAATGCAGAAGTGATTGATTGGATTAATAGTGGTTCTTATTTAGAATCTGAGTAGATTTCGTGGCTTGAAGAAGTTATAGAATAATTGTTTATATATATAAATATATATATATATATGTACCAGTGTGTAAGTTCCTCAAAGTT
Sugar Maple	Contig_from_HWI-ST609:156:C0NHEACXX:1:1104:1472:79882	ta	59	74	CCAGGCTTGAGTCTCTATATCCG	AGCGCCCACTCAATAATATAATCC	59.808	58.814	161	AAAAGCGCCCATTCAATCTATCAATGTTCCAGGCTTGAGTCTCTATATCCGAATGTGGTATATATATATATATAAAACTTAGATTATCAAATACTTTATATAGTTGATTAGGTCTTAATGTACCAATATCCTCGTCAAATTATTATAATAAACTAATTTTCATGAGGATTATATTATTGAGTGGGCGCTTTT
Sugar Maple	Contig_from_HWI-ST609:156:C0NHEACXX:1:1104:13091:96334	ag	85	104	ATCCTATAGATCGTCGACGC	CACACAAACAAATACCTAGAAACCC	56.53	58.556	138	GCCGGAAAATCCTATAGATCGTCGACGCAAATTTGATTCTTTTGCTATTTTAATGTTAAGTTTATTTCTAGATTTTTAGCAGTAAGAGAGAGAGAGAGAGAGAGTGGAAGAGTTTTGGTTTGGGTTTCTAGGTATTTGTTTGTGTGAGAATGAAGATAATTGAAGTTGATTCGAGTCACTGA
Sugar Maple	Contig_from_HWI-ST609:156:C0NHEACXX:1:1105:11220:26179	tg	61	76	GAAGGAACACACAAGGATGCC	AGTCTTGGCCACAATTCATGC	59.458	59.453	139	ACGTGTGTGAAAGTGATATATCAATGATGTTTAACCATGAAGGAACACACAAGGATGCCATGTGTGTGTGTGTGTGCCTAGCCTTGTAAGAGATATGAGGTCTTATATTATCTTTGATGATCAATGAAGCACATATCTCTTTGAAGCCGGCATTTTGCATGAATTGTGGCCAAGACTTTCTTC
Sugar Maple	Contig_from_HWI-ST609:156:C0NHEACXX:1:1105:16101:25100	ct	62	97	GCAGATGGTCATGTAAGAGCC	ACTTGACTACTTGAGCCTGC	58.783	57.536	102	ATCTCAAACCTGAAAATATTCTTCTGGATGCAGATGGTCATGTAAGAGCCTGAAATGTGCCCTCTCTCTCTCTCTCTCTCTCTCTCTCTCTCTCTCTGTTGGGTTGTTTGTGCAGGCTCAAGTAGTCAAGTACTAACCTCTGCATGTCTATGCTTCTGTTTAGCTTTGATTGTTTTCAGGTTTGAGAT
Sugar Maple	Contig_from_HWI-ST609:156:C0NHEACXX:1:1105:1728:91049	tg	47	66	TGCAGGGACACAAATGAATGC	AGCTTCAAAGAAAGACTCGGC	59.727	58.853	157	GTTATACTGATGTTGTACAACTATGCAGGGACACAAATGAATGCCTTGTGTGTGTGTGTGTGTGTGTCTATGCCTTGTAAGAGGAATGAGGTCAATTATACATTTGATGAGCGATGTAGCTTATTCCCCTTTTCAAGACACCATCTTACATGAACCATAGCCGAGTCTTTCTTTGAAGCTTTG
Sugar Maple	Contig_from_HWI-ST609:156:C0NHEACXX:1:1106:2961:6270	at	35	70	AAATGGGTGGTGATAGATTGG	GTCTCTTGCAGGCCTATATATAAGC	55.599	58.954	158	CTTGAAAATGGGTGGTGATAGATTGGATATGTGAATATATATATATATATATATATATATATATATATATAAGATTAAATTATTGTCCAATAGATATGAGAATATCTGTAGAATGTCAGGACAGGGCTAAAAGTGATAGCTTATATATAGGCCTGCAAGAGACA
Sugar Maple	Contig_from_HWI-ST609:156:C0NHEACXX:1:1106:18716:59640	tg	71	96	AGCATATGATCGCTTGTGATGC	TGCATCATGTAATATTGCACCC	59.517	57.148	118	GATTTTTTAGCATATGATCGCTTGTGATGCTTTTTCCTTTTAGGTCAGTCCAATTTTAGCAATATATATATGTGTGTGTGTGTGTGTGTGTGTGTGCTGTCCTTGGGTGCAATATTACATGATGCAACATATTTTTTTTTTTACTATGATCATATGCTAAAAAATC
Sugar Maple	Contig_from_HWI-ST609:156:C0NHEACXX:1:1107:12355:13526	ct	142	169	GCACCAAAGTATGTGATCTGCC	GGTCGTTTCAACAGAGGTCG	59.902	58.862	168	ATAATAAATTCTAGAGGAAATAGGGGGAAATAGCACCAAATTCCGTTGGTTTTGTGGTAATATCACCAAGTTATTAAGTGTTGTGGAAATAGCACCAAAGTATGTGATCTGCCAAAATTGCCCCTCACTTATTCTTTCTTCCTCTCTCTCTCTCTCTCTCTCTCTCTCTTTCTCTCTCTTTCTTCCTCTCTCCTTTTTTTTTTCAAAAACCTCCATTAATCCATCAATGGAGATCGAAACGACCTCTGTTGAAACGACCTCC
Sugar Maple	Contig_from_HWI-ST609:156:C0NHEACXX:1:1107:3499:35270	at	77	92	CAAGCAGGGAGAGAGCATCC	TCATTTGCTTCTGTGTGTGC	60.179	57.22	114	CACAAGCAGGGAGAGAGCATCCACAATAGGTGGGACAACATCCACCCTTGGGATTAATGGCCAAGGGGGACAAATAATATATATATATATATACATGCACACACAGAAGCAAATGATCA
Sugar Maple	Contig_from_HWI-ST609:156:C0NHEACXX:1:1107:11589:43906	ct	44	69	TCTAGCCTGCATTGCATTGC	AACAACTGAGAGAAGTGAAGG	59.257	55.47	139	TTCTTTATTACTTGTTTCTAGCCTGCATTGCATTGCAAATATGCTCTCTCTCTCTCTCTCTCTCTCTCTAAATGTTATTATTACTAAGAAGAACAGTGACATTTGTGTACTGTTCTTTCTTCTTCCCAATTTTACCTTCACTTCTCTCAGTTGTTAAATTAGTAATAAAAAAAAAGTAATAAAGAA
Sugar Maple	Contig_from_HWI-ST609:156:C0NHEACXX:1:1107:17388:72415	ct	66	83	AACATGTCTGGCCTTCTCCC	TCAACAAGGGAAGATCATCG	59.67	55.165	132	AGAGATATAAATATCAAATGTCATAACATGTCTGGCCTTCTCCCCAAAGATTTTGGTGGACTTTGCTCTCTCTCTCTCTCTCTAAACAAAAACATGTTGCTTCTTCTCACTTCTTTCATGCTCAAATAATCTTGATCGATGATCTTCCCTTGTTGATTTTTTGACTGC
Sugar Maple	Contig_from_HWI-ST609:156:C0NHEACXX:1:1107:3652:89262	at	78	95	CTATGGCGCACATGGAATGC	CGGCTAGGCAGACATAACTTATAGG	60.04	60.622	130	ACTTATCCATAATCTATGGCGCACATGGAATGCACTGATGTATTTTACATCAGTGCGCACCGAGGAGAAAATGACCGATATATATATATATATATTTCAAAAAAGATATATAAAATTTCCTATAAGTTATGTCTGCCTAGCCGCCTAGG
Sugar Maple	Contig_from_HWI-ST609:156:C0NHEACXX:1:1108:5597:61423	ag	45	60	TCTTTAAGTTGTGTTTGGAGGG	ACATGGGCCTAGTGATGTGG	56.468	59.452	104	TTTTCTTTAAGTTGTGTTTGGAGGGAAAGAAAATCATTTTTAAAAGAGAGAGAGAGAGAGGGAAAGGAAGCACCCAATTGAAGTGTGCCACATCACTAGGCCCATGTGGGGCGCGTGTGGCACACGTGGGCAGAGAGCACCTCTGGCCATGTGGCACACGGCCTCC
Sugar Maple	Contig_from_HWI-ST609:156:C0NHEACXX:1:1108:9372:62981	ag	105	124	CGATTTCGTCTTCCTCGTAACG	TCGATTTCGTCTTCCTCCATCC	59.475	59.899	162	ACTCGATTTCGTCTTCCTCGTAACGTAGTGTGTCTAATCAAAGTGTTTCTCAGAGTAGCAGATAAAACGACGAGTCGTTTAGCGGCATAGACAAAGCCTGACACAGAGAGAGAGAGAGAGAGAGGTGTGGTGTGGAATGTAGTGGATGGAGGAAGACGAAATCGAGT
Sugar Maple	Contig_from_HWI-ST609:156:C0NHEACXX:1:1109:21074:16356	ca	78	93	GTCACTTGTGTGTGTGTTTCG	TCCAAAGGCTGACAAATAGG	58.231	55.324	137	GCCCCCTCTAGAAACCATTTCTGGCTCCGTCACTTGTGTGTGTGTTTCGATCTGAATTTTTGTGTGAATAATAAGTTCACACACACACACACATGTATATAGAGCTTCTCTCTTACAAATCCCCCGATATAACCTTACATACAAACCTATTTGTCAGCCTTTGGAT
Sugar Maple	Contig_from_HWI-ST609:156:C0NHEACXX:1:1109:20875:47377	ct	70	85	TGGACAGGCCAAATTGGG	AGGCGTAATTTGCATGGTGC	57.463	59.827	114	GCTCTTGTTGTACAACAGTTTTGTTGGACAGGCCAAATTGGGGCAATTACTTTGTGGTAAATGTAAAACCTCTCTCTCTCTCTCTCGTTGATGCTTCATGCATTGCCATTACAACTTTGCACCATGCAAATTACGCCTACCCAGCAACGTGTTCATCAAGAGC
Sugar Maple	Contig_from_HWI-ST609:156:C0NHEACXX:1:1109:6113:95350	ct	37	54	CACTAGTGCTTCCTCATTTCCC	CATGCAAGGCTTCCTCATGG	58.726	59.255	123	CTTTTCTCCATGCACTAGTGCTTCCTCATTTCCCTGCTCTCTCTCTCTCTCTCTCACACACACATAACCTGAAATCATTTTAAGCTTTTTGTTTCTTATTTAGACAATTAGGTTTCCATGAGGAAGCCTTGCATGGAGAAAAG
Sugar Maple	Contig_from_HWI-ST609:156:C0NHEACXX:1:1110:6717:40754	tg	61	80	TCTCCAATTAGGGATGGCC	AGGAATGGCCATGGAGGAGC	56.133	62.004	153	TCTCCAATTAGGGATGGCCATTTTTCCCTAGGGCCCTAAAATCCCACTCCCCCATGTGTATGTGTGTGTGTGTGTGTGTGTTTACTTCTCTCCAATTAGGGATGGCCATTTTCCCCCAGGGCCCTAAAACCCCGCTCCTCCATGGCCATTCCTAATTGGAGA
Sugar Maple	Contig_from_HWI-ST609:156:C0NHEACXX:1:1110:11438:90273	ta	93	110	TCTGTGGTCCACATTCTTCG	GCACATGGCATTTGAGTCGG	57.544	60.179	161	TATGCACTTGTCAAAACTTCTCCATAATCTGTGGTCCACATTCTTCGTTCTGATATATTTATTGTCAATTCAAACTGATAATAGAAAGACTGTATATATATATATATATATCAATTGGTGGGTTAAAACAAGAGTAATGCTATTGGACCCAAAAAATAAACCCAAATTCCGACTCAAATGCCATGTGCATA
Sugar Maple	Contig_from_HWI-ST609:156:C0NHEACXX:1:1111:15203:18463	tc	59	74	TCTGATGCTATTGTCGGTGC	CTTGAGTTGTTTATGGTCTTTACCC	58.06	58.09	105	AAAGGAGACATCACTCAATGGTTCTTTAATCACTTATCTGATGCTATTGTCGGTGCTTTCTCTCTCTCTCTCTCTTACTCTATTTTTTTCTCGGCTTTTCCGCTTTTCTATATATAGGGTAAAGACCATAAACAACTCAAGTACAT
Sugar Maple	Contig_from_HWI-ST609:156:C0NHEACXX:1:1111:16298:20712	tg	59	74	TGTAATCATTTGCCTAAGTGCG	TTCCTTGCCACAATCTTCCC	57.385	58.077	118	TGTAATCATTTGCCTAAGTGCGTTATTAGTCATTGTAATATGTGTGTGTCAAAAATTTTGTGTGTGTGTGTGTGTCAAAAATTGTGTAAAAAAATAAAGGGAAGATTGTGGCAAGGAAAGTTAACTAACTAATGGGCTAGATTACACTAAGAATGGCATGAATTGAATTACAACTAAA
Sugar Maple	Contig_from_HWI-ST609:156:C0NHEACXX:1:1111:7412:86415	at	73	88	AGTGGTCTACCTTCTTCGTCC	TCCAATGATCCACATGTAAGG	58.831	55.349	151	ATCTAGTGGTCTACCTTCTTCGTCCTGATATATTTATTGTCAAGACGAACTGATAATAGAAAATATGTATAAATATATATATATATATACAATCTTTTTATTATCAGTTCAAACTGACAAAAGTTATATCAGTTCCTTACATGTGGATCATTGGATTTAAAAGATGTTTTGATAAGTG
Sugar Maple	Contig_from_HWI-ST609:156:C0NHEACXX:1:1112:8148:36471	at	92	127	TCCCAAATTGCCATTGTAGC	TCCAGTAGCCCACATACAAGG	56.654	59.163	135	ATCCTATTGTCATTTTGTAGTAAAGCTGTTCTTTTTGTCCTTGGATTTTTTTTTCTTTCCCAAATTGCCATTGTAGCTTAATTTTAGAATAATATATATATATATATATATATATATATATATATATAGTCTTTTTATTATCAGTTCGAACTGACAAAAGTTATATCAGTTCCTTGTATGTGGGCTACTGGATTAAAATA
Sugar Maple	Contig_from_HWI-ST609:156:C0NHEACXX:1:1112:11549:57830	tc	81	110	TCACGTACGATCATATGATCCTGG	GCATGACAGGGAAGAAGTGC	59.844	59.193	137	CATGATCTCACGTACGATCATATGATCCTGGAGATTTGTTAATCTCAGGTATACCTGACCTGATAAGCTCTCTCTCTCTTTCTCTCTCTCTCTCTCTCTCTCTCTCTCTCTATTTTTTCTCTCTGCACTTCTTCCCTGTCATGCAGCCCTCTGGCTACAAGTTTCCATTCAGTTCCACT
Sugar Maple	Contig_from_HWI-ST609:156:C0NHEACXX:1:1112:11247:57249	tc	87	102	ATGCAGCAATGTGAACGACG	CGATTCCAACTCTATGTCGAACC	59.833	59.203	147	ATGCAGCAATGTGAACGACGCTGTAGGTGGATTAGCCCCTATTCCTCCATTCGCGATGGATCTGGGACATCACCACCAAACCGCCATCTCTCTCTCTCTCTCATCTGGATTTGAAACACATCTAGGTTCGACATAGAGTTGGAATCGAACCGCTTTTGGTTTCGAACCATGATTGGAATCAAACCACATC
Sugar Maple	Contig_from_HWI-ST609:156:C0NHEACXX:1:1112:10760:100577	tc	95	114	TCTTCCCAATGAGGAAAGCC	GTCATGAATGAAAGAGACCGAGC	57.486	59.692	160	AATTATCTTCCCAATGAGGAAAGCCATTATGTCATCTTTGTTTTTCTTTCTGATGAGTAATTTCATTAATTTATTGTCTTATGATTGAGAAAAGTCTCTCTCTCTCTCTCTCTCACATTTATCTGATAATGATTTATTTTGTGCTCGGTCTCTTTCATTCATGACAAGCTCTACTTAACCATATTAT
Sugar Maple	Contig_from_HWI-ST609:156:C0NHEACXX:1:1113:18748:53114	tc	58	81	ACCGAATTCCGCCGTGAACC	ATGGCTGGAGCGATGATACG	63.396	60.038	101	TCCACCGAATTCCGCCGTGAACCCTCCTCTTCCTTGCCGTGACCTCCCCTATCCGCGTCTCTCTCTCTCTCTCTCTCTCTCCTCCGTATCATCGCTCCAGCCATCT
Sugar Maple	Contig_from_HWI-ST609:156:C0NHEACXX:1:1113:3079:85722	ga	107	128	CTTTACAAGGAACACCAACCC	TCACTACTCACAAGAGAACGAGC	56.998	60.058	142	GTTACTGTTAGGCACCCTTTACAAGGAACACCAACCCCACATTATGCAGTGAACAAAAAATACAGCTTTACATATATAGTTATATATATATGTATAAGGAGAGAGGGAGAGAGAGAGAGAGAGAGAGAAGGTAAAGCTCGTTCTCTTGTGAGTAGTGAGTGATGGGAGAGGCGGTTTTGTGAGTTTGGTTTCTCCAAGTTTTTTGTGGCATTTTGGGTGTTTGTAAGTCTGTTTAATGGCCACCAAAGGGAG
Sugar Maple	Contig_from_HWI-ST609:156:C0NHEACXX:1:1114:3330:15166	tg	108	127	GTTTGAACCACGATGCAGGG	GCGTCAAAGGTATATCATGACTCC	59.759	59.313	103	TCTACAATGTTTGTCAATACAAGATCAATGCATGAGCATACTATGAAGTGTGTGAATGTGTTATACCAAATGTTTGAACCACGATGCAGGGACACACATGTATGAATTGTGTGTGTGTGTGTGTGTGCACTAACGCCTTGTAAAAGGATAGGAGTCATGATATACCTTTGACGCTTTTCATCTCTTGAAGACGACTTTTGCACTAGACATTGCTCTTCACCTTTTAAGCTTCCTTTTTTCAAAGAACATCTTAAGCAATAACTAATACA
Sugar Maple	Contig_from_HWI-ST609:156:C0NHEACXX:1:1114:11882:33128	ag	83	100	GAGGGTGGATGGATGTGAGG	TCCTCTTGCTGGACTGTTACC	59.528	59.376	128	GTTTGGTTGGGAGGGTGGATGGATGTGAGGAAAAATGGAAGTGTTTTTTCATGAAAAAATAAATGGAAGCCATTAGCTTGAAAGAGAGAGAGAGAGAGAGGTGCGCCAAGTATACATGGTAACAGTCCAGCAAGAGGATAGAGAACTTGAAGAACAGGCAGAAGTGCCGAAAGATTTTGAGTTGGAT
Sugar Maple	Contig_from_HWI-ST609:156:C0NHEACXX:1:1114:13696:51426	tc	37	82	CCTCCTTCTCACTGTAGTTCTCC	TCTCCACCCAGTCACCATCC	59.554	60.91	104	CTCTCCACCCTCCCTCCTTCTCACTGTAGTTCTCCATCTCTCTCTCTCTCTCTCTCTCTCTCTCTCTCTCTCTCTCTCTCTCGTTTCTTATAGGTGGGATGGTGACTGGGTGGAGAG
Sugar Maple	Contig_from_HWI-ST609:156:C0NHEACXX:1:1114:20021:64826	tc	93	110	GGCTCAATTTGGGCTTACTGG	GAGGCCGTTGTCAAATTGGC	59.522	60.389	113	TCTTTTAAAATATTGTGCAGGCCTTAAAAATAATGGGCTCAATTTGGGCTTACTGGACCAGTTTTTATTCGAGTGAGACTAAATACACAACATCTCTCTCTCTCTCTCTCTTCTCAAAAATTTTAAGAGCCAATTTGACAACGGCCTCTGTTTTCGGTTTCAGGTTCGATATATCCGATGTATTTAGTCTCAC
Sugar Maple	Contig_from_HWI-ST609:156:C0NHEACXX:1:1115:18375:30290	tg	53	68	CTACTCCAGCTCATTGTTGG	GGAATCAGTCAACTTTGAAGAGC	55.841	57.959	127	CTCTAACCAATTGAGCTACTCCAGCTCATTGTTGGAGATTTGTTGATTTAAATGTGTGTGTGTGTGTGTAATTCGTATATAATCTTTCATTCATGATTTAATTTTACTGCAGGAAATTAGCTCTTCAAAGTTGACTGATTCC
Sugar Maple	Contig_from_HWI-ST609:156:C0NHEACXX:1:1115:4955:47893	tc	49	68	TCGATTAGGGTTTCATATCCG	AACCTTGACAGTCCGTAGCG	55.007	60.039	150	TCTTCAATCGATTAGGGTTTCATATCCGAAACACACTCTCTCTCTCCTTCTCTCTCTCTCTCTCTCTCTGATTTATTGATTTAATTCTTGGAATTTATTTTTAGTTGTTGTTGTTTGTTCTTCTATTTGAGAATGCCCGCTACGGACTGTCAAGGTTCATCGATTGAAGA
Sugar Maple	Contig_from_HWI-ST609:156:C0NHEACXX:1:1115:6143:52842	ct	49	66	TAGCATGCAGAATCTGAAGG	GTGCTAACAGAGGCAAAGGG	55.223	58.831	117	CCTACTCTATAGCATGCAGAATCTGAAGGTTATAGTTTATAACCACACCTCTCTCTCTCTCTCTCTCCACCCACCCATTGTCTGATCATTGATTTGTGGACATAATCCCTTTGCCTCTGTTAGCACAATCTTGTGTTTCCATATGCATGGTTCTGTTTGCTAATGTTTCTCACCT
Sugar Maple	Contig_from_HWI-ST609:156:C0NHEACXX:1:1115:18229:59198	ga	87	102	ACAAAGCACTCAAGCAACCC	AGACCCATGGAAGATTGATGC	59.253	58.059	156	TATAATCAGATACTCGGATCTAAAAAGTGACTACACAAAGCACTCAAGCAACCCTTAAGATCGTGAAGAACACAAGAGAGAATATCGAGAGAGAGAGAGAGATCCTAGAGAGAGAAAGCTTCATCCAAGCTTATTTAACTCTCCAAACCCAAAACCCCATGCATCCATTGCATCAATCTTCCATGGGTCT
Sugar Maple	Contig_from_HWI-ST609:156:C0NHEACXX:1:1115:15470:68552	ga	94	129	CTAAATCGGCCTTGAAGCGG	TTTCACCACCACAGCTGC	59.342	58.16	132	AATTTTTAAAATATTATGAATAAGACAAACCCTAAATCGGCCTTGAAGCGGAAGAACAACGAGTAGAAGAAGAAGAGCATACAACCTACCTTTGAGAGAGAGAGAGAGAGAGAGAGAGAGAGAGAGAGAGTTTTGAAAGATTGAAGCAGCTGTGGTGGTGAAAAGATAAAATTTTAAAAATT
Sugar Maple	Contig_from_HWI-ST609:156:C0NHEACXX:1:1115:1580:84260	ag	111	136	TGTTGAGACCACCATCATGG	TGAGAAATTACTGGAAAGCCC	57.505	55.849	193	AGAGCGGCCTTCATCTATGTTGAGACCACCATCATGGTTCCTGTCGAATTACTAAAAAATTCTCTTCACTTTCTCTAATATGTTCCCTTTAGTTGTCATTTTGAGAGATTAGAGAGAGAGAGAGAGAGAGAGAGAGAAAGAAAAAAGAGAAAAAGAGAGAGATTTGTTTTGGGGATGGTTTTTATATGAGGGCTTTCCAGTAATTTCTCAAAAACAT
Sugar Maple	Contig_from_HWI-ST609:156:C0NHEACXX:1:1116:6939:48803	ct	82	117	TGTAGGTTAGTTTGGTATCGACG	ACATAATGTAGGTTATCTTGGTCCC	58.015	58.162	148	AACATAATGTAGGTTAGTTTGGTATCGACGTATCGTGTCATATTTTTTTGTCTACCGTCTTAAGTCTTTTACCTTTTCGTCCTCTCTCTCTCTCTCTCTCTCTCTCTCTCTCTCTCTAAAACTTAAAAGTGGGACCAAGATAACCTACATTATGTT
Sugar Maple	Contig_from_HWI-ST609:156:C0NHEACXX:1:1116:10389:50888	ca	128	143	ACAATTCATTCAAGAAGCCGGC	TGAAGGAACACACAAGAATGC	60.095	57.012	128	AATTGAAGAATTAAGAAGACGAAGGACGTCTCAACCACAATTCATTCAAGAAGCCGGCTTTTAAGAGATTCGTGCATCATTGGTCAACAAAGGTATTAAAGGACCTCATATCTCTTACAAGGCTAGGCACACACACACACACAGCATTCTTGTGTGTTCCTTCATGATTTAATTTCATTTAT
Sugar Maple	Contig_from_HWI-ST609:156:C0NHEACXX:1:1116:7817:72762	ag	93	118	GTTGTTCTCAGACGACAAGAGG	TCTGTCTCTCACTATTCTTCCC	58.947	56.382	106	AGAATTGTTCTTCTTGTGTGGCTTGATTCCACTTCCATTGTTGTTCTCAGACGACAAGAGGTCACTAGGGTTTTTTGGGTAAGGAGGAGCAAAGAGAGAGAGAGAGAGAGAGAGAGAGTCTTTGGGAAGAATAGTGAGAGACAGAAAAGTCGAAAGAT
Sugar Maple	Contig_from_HWI-ST609:156:C0NHEACXX:1:1201:12590:39883	at	64	79	ATAAGCCAATTCCATGCACC	AAAGGCTTCTAGACCCAGCC	56.423	59.379	103	AATAAGCCAATTCCATGCACCAAATGGATCCCTAATTTTTTTTATTACGTTAGACACCCTTGGATATATATATATATATTTGTGGGCTGGGTCTAGAAGCCTTTATTCCTTTGCACAATGATCTCAATTTTCGCTTT
Sugar Maple	Contig_from_HWI-ST609:156:C0NHEACXX:1:1201:20969:43294	ca	137	160	GGGCTTGATGTAAGGGTAGC	CACAAGGTATGAATAAGCATGG	58.031	55.219	179	TATTGGGGCTTGATGTAAGGGTAGCTTAGGTTTTTGATGGTTAGTGTTTTGCACAACCAAGACCCGCTCAAGACCTCAAGAGAAAAAGCACCAAAGGTATACTCTAGTGCTTTCTTGCTTTGAAGAGATTTAGTTGCACACACACACACACACACACACATTCCATGCTTATTCATACCTTGTGTATAACATGTGTTTATATATGTGTGCATTCATGATCATATAACATCTCTTCTTGCATAAGTATTGATTGCATCTTATGATTTTAATGTCATACCATGTTAG
Sugar Maple	Contig_from_HWI-ST609:156:C0NHEACXX:1:1202:13496:3005	ga	60	77	GGGAGGGTGTTGGATGTTGG	TTGTCTCTCACATCACACGCC	60.612	60.605	100	GAGAGAGGGAGGGTGTTGGATGTTGGGAACTTGGAGTTTGGGGACATGAGAGTTACTTTGAGAGAGAGAGAGAGAGAGTTGGTTGGGCGTGTGATGTGAGAGACAAGATATATATATCAGTAATAAGATGAGAGAGATATTAGTTATAAATGAAGAGTAAATATGAGATAG
Sugar Maple	Contig_from_HWI-ST609:156:C0NHEACXX:1:1202:9721:5572	tc	108	127	AAATGTCAGGGTAAGTTAGTGC	AGGGAGATAGAGAGCGAGGG	56.351	59.596	100	GGTCAAGGGTATGTTTTTGTTAATAAATGCAAAAGTTGAATATAGCTGTAATATTGTAAAATGTCAGGGTAAGTTAGTGCAATTAACCCTTAATTAAATTAATTTCTTCTCTCTCTCTCTCTCTCTCAATCCCTGGATCCCTCGCTCTCTATCTCCCTCAATACTGTCTACAAACAAAGATTGATGAAGACT
Sugar Maple	Contig_from_HWI-ST609:156:C0NHEACXX:1:1202:4977:10062	ca	108	125	ACCACAATTCATTCAAGAAGCCG	TGAAGGAACACACAAGAATGC	60.057	57.012	135	GAAGGACGTCTCAACCACAATTCATTCAAGAAGCCGGTTTTTAAGAGATTCGTGCATTATTGGTCGACAAAGGTATTAAAGGACCTCTTATCTCTTACAAGGCTAGGCACACACACACACACACATAGCATTCTTGTGTGTTCCTTCATGATTTAATTTCATTT
Sugar Maple	Contig_from_HWI-ST609:156:C0NHEACXX:1:1202:8640:75830	ct	31	68	CCTCCATGGATGCCTTTAAAGG	TCCCAACCTAGACAACAAACC	59.039	57.782	112	AGGAAAACCTCCATGGATGCCTTTAAAGGCCTCTCTCTCTCTCTCTCTCTCTCTCTCTCTCTCTCTCTTGATTTTGTGAAGAAGATAAAGTGTAGAGAGGTTTGTTGTCTAGGTTGGGATGATTTGTAGAAGATAGTGGC
Sugar Maple	Contig_from_HWI-ST609:156:C0NHEACXX:1:1202:7050:76163	ca	97	112	GCGTCAAAGGTATATCTTGACTCC	AATGTTTGAACCACGATGCAGG	59.254	60.03	100	AAAGGTGAAGAAGCAATGTCTAGTGCAAAAGTCATCTTCAAGAAGTGAAAAGCGTCAAAGGTATATCTTGACTCCTATCCTCTTGCAAGGCGTTAGCACACACACACACACAATTCATACATGTGTGTCCCTGCATCGTGGTTCAAACATTT
Sugar Maple	Contig_from_HWI-ST609:156:C0NHEACXX:1:1203:9223:23840	tg	138	163	GAAGGAACACACAAGGATGCC	GTCGGCTTCAAAGAGATATGTGC	59.458	59.998	123	ATTTGCTAGACATAGTCCTAAAACATGCAATAAGCAAAGTTTGTCAAGATAGTATAAATGCATGAGCATATATTATCAAGTGTGTGAAAGTGATATATAAATGATGTTTAACTATGAAGGAACACACAAGGATGCCATGTGTGTGTGTGTGTGTGTGTGTGTGCCTAGCCTTGTAAGAGATATGAGGTCTTATATTACCTTTGATGATCAATGAAGCACATATCTCTTTGAAGCCGACATCT
Sugar Maple	Contig_from_HWI-ST609:156:C0NHEACXX:1:1204:6042:72460	at	134	149	AAGGCATCTCAACAAGCAGC	CCTTGCATGAGTGTCTTGTATGC	59.113	60.182	159	AACGGCTCAACTCAAAGGCATCTCAACAAGCAGCCCTTACTGCTCTAGATTTTGACTCATGGTAGAAAAGCGACAAAATTTGGCTTTAAGCCCACACAATCATGCAAATATATATATATATTTTTTTTAAATGATATATATATATATATAGCATACAAGACACTCATGCAAGGAAAAAAATAAATAA
Sugar Maple	Contig_from_HWI-ST609:156:C0NHEACXX:1:1204:19508:81222	tc	61	82	TGTCATAATATGTCCGACCTTCTCC	AGAAGTGAGAAGAAGCAACACG	59.989	58.873	100	ATATAAATATCAAATGTCATAATATGTCCGACCTTCTCCCCAAAGATTTTGGTGGACTTTTCTCTCTCTCTCTCTCTCTCTCAAAACAGAAACGTGTTGCTTCTTCTCACTTCTAATGATTTAGCATACATATACA
Sugar Maple	Contig_from_HWI-ST609:156:C0NHEACXX:1:1205:2025:10886	ca	64	81	CTCCATCTCCCTCTAGAATCCC	TGGTTTCAATTCGCAAAGAGGG	58.56	59.704	119	CCTCCATCTCCCTCTAGAATCCCTCTCTTTGTAAATCAAAACCACACCAAAAAGCTCTTGAATCACACACACACACACACACTCTCTCTCTCTCAAATCCCTCTTTGCGAATTGAAACCACACCAAAAAATCCTCATGAACAAAACCCT
Sugar Maple	Contig_from_HWI-ST609:156:C0NHEACXX:1:1205:14755:34258	at	85	108	GGTTTCACACAATTCCTCTTGACC	AGAAACATATATGGCACTTGGC	60.262	56.81	130	CCAAGACATTAGGGTTTCACACAATTCCTCTTGACCAATAAAAGTATTAGTACAAAATAAAATAAAATTCTTTTTGCAAGAATCATATATATATATATATATATATATCTTTACATTCCGGCCAAGTGCCATATATGTTTCTAATCTTTTTTCCGGCTCAAGTGCCATATATATTTATAATATAT
Sugar Maple	Contig_from_HWI-ST609:156:C0NHEACXX:1:1205:11318:76212	ta	56	71	TGACTCTTGATCTTGATACAAGTGG	GTTGTATTATTTAATCCTGTGGGCC	58.599	58.255	127	TTGTTGTCACGTATATCAAAATCTCATCCTTGACTCTTGATCTTGATACAAGTGGTATATATATATATATATGTATATATAAAAGTTCGAATATGTTTTACTTCAAGAAAAGAAATCAGAAGTACTGAAACAGGCCCACAGGATTAAATAATACAACTGTATAATT
Sugar Maple	Contig_from_HWI-ST609:156:C0NHEACXX:1:1207:4153:19624	ct	51	66	TCACCGGTTTCTCTTGTCCC	CCCTTTCACAGCCTTTATTGGG	59.605	59.503	111	AAGGATCTACAAGATTCACCGGTTTCTCTTGTCCCATCAATTCTCTCTCCCTCTCTCTCTCTCTCTAAAGAGAGACGAAAGTTTCCAACTCAAATAATGAATAACCCAATAAAGGCTGTGAAAGGGATTTGTAGATCCTT
Sugar Maple	Contig_from_HWI-ST609:156:C0NHEACXX:1:1207:15795:37621	ag	71	98	AAGGCAGCGAGACACAAGG	CAAGTGAGACGGACCAGATCC	60.302	60.135	165	TTTGCCGACTGCAAGGCAAGGCAGCGAGACACAAGGGTTTGAGACAAGAACTCAAGAAGAGAGAGCCGTTAGAGAGAGAGAGAGAGAGAGAGAGAGAGAATGTGCAAATTTTTGAATTTTTGGGGGAGAGGCTAGGAGAGATCGGTTTTCAAAAATGTATTGGATCTGGTCCGTCTCACTTGGAG
Sugar Maple	Contig_from_HWI-ST609:156:C0NHEACXX:1:1207:15052:84568	ca	19	34	TCTTGCAAGGCGTTTAGG	TCTTGCAAGGCGTGTAGTCC	55.263	60.32	173	TCTTGCAAGGCGTTTAGGCACACACACACACACATTGCATCCATATGTTTTCTTGCATCGCTATGCTTAATTGGTATAACACATACACAAACATATCATTGCATGTACATGCATTATATTTAAATTGACAAATTTTGTAAACTGCATGTTTTAGGACTACACGCCTTGCAAGA
Sugar Maple	Contig_from_HWI-ST609:156:C0NHEACXX:1:1208:4032:43284	at	59	84	TGATATTGAAAGAGCAGCAGC	TGCTTCTTGCTCAAGCTTGC	56.676	59.687	136	CATGTTATGCTTTTTATTGATATTGAAAGAGCAGCAGCTCGTTTTTACAAGAGAGAGCATATATATATATATATATATATATATAGTGAACAAAGTAATTTCTTTAGTGGTGGTGGGAAGGCCATGTGTGTGAGCAAGCTTGAGCAAGAAGCAATCTCTTGAGTGGTGGTGGGAAAGCCACGT
Sugar Maple	Contig_from_HWI-ST609:156:C0NHEACXX:1:1208:4477:55358	ga	68	87	AGTCCGAGTCAACTCCGAGG	ATGGCCTGACGGAAGATTGC	60.961	60.749	143	GGAAATAGTCACAATAAGAAACCAAGAAGAAGAAGATTGCACAAGATAGTCCGAGTCAACTCCGAGGGAGAGAGAGAGAGAGAGAGACACAATTTTATTTCTGTTTGTAATTTAATTTTTTATTTCTATGTCCAACACTCCACCCGTCAGAATATCCTTCTTTTCCCAACGCAATCTTCCGTCAGGCCATTTAAAACCATTAATTGCCTGAATT
Sugar Maple	Contig_from_HWI-ST609:156:C0NHEACXX:1:1209:8969:11838	ac	72	87	CTCCGGAGTCATCCTAACCC	CGAGCACCTGTTTGTGTTGC	58.959	60.592	114	AACCTCTCCTCCGGAGTCATCCTAACCCAAGCAAAGCATATTTTATTAACTGATCAAGTGATAATTCAAATACACACACACACACACCCGATACTTATATTTGCAACACAAACAGGTGCTCG
Sugar Maple	Contig_from_HWI-ST609:156:C0NHEACXX:1:1209:6333:77436	at	50	69	AGAGAGAGAGCCCTAAAGACG	TCTAGAGCGTTGCCACACC	58.35	59.708	153	AAAGAGCAGGTCCAGCCAAAAAGAGAGAGAGCCCTAAAGACGTCATAACATATATATATATATATATATAGGTCCCTTCAATCTGAATACGAAAAGATTCCTTTGTCAGGACAAAATCGCCAAACCGCTGCCATGACCGCTGCCAGTGTGGCAGCGGTGTGGCAACGCTCTAGA
Sugar Maple	Contig_from_HWI-ST609:156:C0NHEACXX:1:1209:14234:89456	ag	46	79	TGAACTTTCTTGTGAGTGCCC	TGCTCCTCACACTCTCATGC	58.702	59.751	118	CATCTTGCTCCTTGAACTTTCTTGTGAGTGCCCATATAAGTCAAAAGAGAGAGAGAGAGAGAGAGAGAGAGAGAGAGAGAACTAAAAGAGTGAACAAAGAGTGGAAAAAGGCATGAGAGTGTGAGGAGCAAGATG
Sugar Maple	Contig_from_HWI-ST609:156:C0NHEACXX:1:1209:19016:96834	tc	55	70	ATTCCCAATTCCTCTTCTCAAATCC	TTCTGTTATGTGCACAAATGACTCG	59.104	60.334	100	CTAGAGTAAAATTCCCAATTCCTCTTCTCAAATCCCTAATCCTTACAGAACCCTTCTCTCTCTCTCTCTCAAAATGGGTAGAAGCCGAGTCATTTGTGCACATAACAGAAGAAAACACTACAAGCTTTGTGAAGAAAAATATCATGAACAGATTCGGGATACCAAACACCA
Sugar Maple	Contig_from_HWI-ST609:156:C0NHEACXX:1:1210:4913:15911	ga	82	99	GAAGAGAGGACTGGTGGTGG	GTTCGAAACCTAACCCAGC	59.389	56.24	126	GGTTCGAAACCGGAGACTCGAGAGAGCGAGAAGAGAGGACTGGTGGTGGTGTTATTCGCGACGGCGGCGGTTTGATGTTGTGAGAGAGAGAGAGAGAGACTGAGAAAGGAGAGAGAGATCGAGAGAGAGAGATGAAGCTGGGTTAGGTTTCGAACC
Sugar Maple	Contig_from_HWI-ST609:156:C0NHEACXX:1:1210:5030:26425	ta	53	68	TCCCTTCTTGTCCATTGAAAGC	TGCTACACAATTGAGATCGGG	58.843	58.095	131	ATGTAGAAGCAATTTTGTTTCCCTTCTTGTCCATTGAAAGCTTTAACTTCACTATATATATATATATACACACACAACCACAAAACTTCACATGAAAATTAATGTACCAAAAGCAACAAAAGATAAATACCCGATCTCAATTGTGTAGCA
Sugar Maple	Contig_from_HWI-ST609:156:C0NHEACXX:1:1210:4878:34782	ta	125	142	AGTTTACTTGCAACCAATCCC	TCACGTAGCAGCAAGTACGG	56.694	60.109	145	GATTTAGTGTAACTTAGTTGTAAGTTGTTTTATGCCCTCCTAGTGTAATTTTAGTTTAGTTGTTAGTTTACTTGCAACCAATCCCCATTTACTTTTCTTGTATGTAATTAGTGTAAATACATTGTATATATATATATATATAAGACCAAGAACTAGCTTAAGTGTACCGTACCTCTTAGTGGGAATGAACCGTACTTGCTGCTACGTGATCGTAACAGCAAGTACGGTTCATTCCCACTAAGAGGTACGGTACACTTAAGCTAG
Sugar Maple	Contig_from_HWI-ST609:156:C0NHEACXX:1:1210:11276:37847	ta	87	102	ACGAGTGGTTCACATTCAATATCC	GGATCATCAAAGGCAATCGGC	59.124	60.001	117	CCAAGTCAAAGTATGTAAAACGAGTGGTTCACATTCAATATCCTTATATAATTCTATCAGGATGCACTGATAGGATAATTTCCGTGTATATATATATATATATCATACGTGTATTGCCGATTGCCTTTGATGATCCCTATGTCTATAATATCACTAATATTTCAGGATGGAAACAAAATAACTAACA
Sugar Maple	Contig_from_HWI-ST609:156:C0NHEACXX:1:1210:4923:45128	tc	50	67	CGTCGATCGTCTGGGAAACG	AAAGAACCGACCACACTCCG	61.132	60.25	146	GAATCTCCGCCGTCGATCGTCTGGGAAACGCTGCTTCCACCGTCCGCCATCTCTCTCTCTCTCTCTCTTTATCGTCTACTGGTTTTTGTTTTCAGTGTTGAGTAATCCGGGTGAAACTTGCATCCTCAATTTATAGCGGAGTGTGGTCGGTTCTTTTA
Sugar Maple	Contig_from_HWI-ST609:156:C0NHEACXX:1:1210:13979:45217	ag	41	56	AGGTTTGGTCCTAACTAGAGAAGG	CCAAGACTCCAACTGAGACGG	59.222	60.337	100	TCTAGGTTTGGTCCTAACTAGAGAAGGAACCTCTATATATAGAGAGAGAGAGAGAGGGGGGGATTAGTAATTATTAACAATTCCGTCTCAGTTGGAGTCTTGGTGATTACAGATGTTGGGACCAAACCTAGA
Sugar Maple	Contig_from_HWI-ST609:156:C0NHEACXX:1:1211:13175:9699	ct	71	88	ACAGAGTGAGAACCCAAACCC	CAAACACGAAACACAACAAACG	59.857	58.044	181	TAAACAACTTACACTTACACAGAGTGAGAACCCAAACCCACATATTTTACAGACAAAAACGCCAAACCAGCTCTCTCTCTCTCTCTCTGAAACTTGGTGGCCATCCATATTCCATAATATTTCTTTTCTTTTCTTTTATTTCAATATTCTATAACTGCAATTCCAATACTCTATATTCGTTTGTTGTGTTTCGTGTTTGTTCTTACTTTGTCTTTAAAATATGTGGG
Sugar Maple	Contig_from_HWI-ST609:156:C0NHEACXX:1:1211:6297:46922	ca	45	62	TACTTCTTCCTCTTGCAAGGCG	AATGTATGTGTGTGTGTTTCGC	60.613	58.116	100	GATGCTAAGGTATCAATATACTTCTTCCTCTTGCAAGGCGTAAGCACACACACACACACACACGCAATTCATACATGTGTGTCCTTACATCGTTGAGCGAAACACACACACATACATT
Sugar Maple	Contig_from_HWI-ST609:156:C0NHEACXX:1:1212:18823:8785	ga	69	86	AAGTACTAGAAAGAGTGAAAGACCC	CTGGCCTGTCCTTGATCTGC	58.005	60.747	100	ATTTGGTTTAATTTTATACATATTAGCTTATAAGTACTAGAAAGAGTGAAAGACCCATATTTATCACCGAGAGAGAGAGAGAGAGAAAGAGCTCACTGTTTATATTAGGGAGCAGATCAAGGACAGGCCAGTAGTAAATTGAACCAAAT
Sugar Maple	Contig_from_HWI-ST609:156:C0NHEACXX:1:1212:2818:26591	ac	72	87	TCTCTTGAAGAGTTTAGGTGC	GTGGAACAAACTCTATATCGGG	55.27	56.332	117	GATAATTTTGCCATCCCTAAGCGAAAAGTATATTCACTTGACTTTATCTCTTGAAGAGTTTAGGTGCACATACACACACACACACACAAAAAGATATATCGGGCCTACTTGCGGTCAAATAAAGCAAGCTACCTATCATGCCCCGATATAGAGTTTGTTCCAC
Sugar Maple	Contig_from_HWI-ST609:156:C0NHEACXX:1:1212:13581:45015	ca	149	164	AATTCATGCAAGAAGCCGGC	GAAGGAACACACAAGGATGCC	59.826	59.458	127	TGTAATATTTAGTGGTCCATATAATGAAGATTCAAGAAGACGAAGAATGTCTCGACCACAATTCATGCAAGAAGCCGGCATTAAAGAGATATGTGCTTCATTGATCATCAAAGGTAATATAAGACCTCATATCTCTTACAAGGCTAGGCACACACACACACACATGGCATCCTTGTGTGTTCCTTCATGGTTAAACATCATTGATATAACACATTCACATACTTGATAATATATGCTCATGCATTTATACTATCTTGACAAATTTTGCTTATTGCATGTTCTAGGACTACGTCTAGG
Sugar Maple	Contig_from_HWI-ST609:156:C0NHEACXX:1:1212:9157:66881	ta	74	97	TCCAATGGCTCAAATGCAAGG	CGAGTGGCTCACATTCAATATCC	59.449	59.504	152	GTATTTAAATCCAATGGCTCAAATGCAAGGAACTGATATATTTATTGTCATGACGAACTGATAATAGAATTTCTATATATATATATATATATATATACGGAAATTATCCTATCAGTGCATCCTGATAGAATTATATAAGGATATTGAATGTGAGCCACTCGTTTTACATACTTTGACTTGGTATGTATGC
Sugar Maple	Contig_from_HWI-ST609:156:C0NHEACXX:1:1212:19709:74361	ta	58	75	TAGGGAGGTTCGATTTGCCC	CGAATCGCATGCACTTGTCG	59.455	60.585	141	CATTAAAGGACGTTCGTTCAATCTAACAATGTCGTAGGGAGGTTCGATTTGCCCCATTATATATATATATATATACAGTCTTTCTATTATCAGTTCGAACTGATATAAAATATATCAGTTTCTTGCATATGGACCATTGAATTTAAAAGATACTTCGACAAGTGCATGCGATTCGAAC
Sugar Maple	Contig_from_HWI-ST609:156:C0NHEACXX:1:1212:10567:98679	ta	51	66	CATGGGTTCTTGCTGAAGGG	AGACATAAACAGAGAGAACAGG	58.82	55.219	106	AACATGGGTTCTTGCTGAAGGGTTTATGCCATCTTGGGTATTTATCAAGGTATATATATATATATAAACTTACTCTTTCAATATTTCCTGTTCTCTCTGTTTATGTCTTTATGTTATCTAGAATTGCAAATTATTGTATGTTTCCTTTTGTGCTGACTGATGCTACAAAATGGTGGATTATTA
Sugar Maple	Contig_from_HWI-ST609:156:C0NHEACXX:1:1213:9962:35507	ag	57	72	TGGGTTAGTAGAATGTTGGAGGG	TCTCTTGAGTCTTGATACCCTCC	59.478	58.718	126	AAATGGGTTAGTAGAATGTTGGAGGGAGATGAAATCAGTATATGGGTTGAACTTCAAGAGAGAGAGAGAGAGAATATCTGATTTTGAAATGTTGGGAAGACAAAATGGAGGGTATCAAGACTCAAGAGAGAGGAAAATTTTGGGTGAAGTAAAGACAAA
Sugar Maple	Contig_from_HWI-ST609:156:C0NHEACXX:1:1213:10023:43211	ga	142	159	CCCATTTATGCCAGAGAACTGC	ACACCTGCCTATCCACCTGC	59.64	61.915	179	GTAGAGAACCCCATTTATGCCAGAGAACTGCATTAACAAATGAAAAAAGGAAAATATATGAGAGAAGAATTATAATATGATATATTGAGAGAGAGTTTCCACTTACTAATTTTACAAAAGATAACGCAATATAATGTGTGTGAGAGAGAGAGAGAGAGAGTTTTGTGTGCAGGTGGATAGGCAGGTGT
Sugar Maple	Contig_from_HWI-ST609:156:C0NHEACXX:1:1213:6762:61651	ag	88	117	AGGGAGGGAGAGTATGAGGG	AACATGGAGGATTGATGTTACCC	59.136	58.463	100	GTTTTAGTCATTCTTTTAGATTCAATTCTTTTCATTTAATTTATATTTTGGTAGGAGGGAGGGAGAGTATGAGGGATGGATGAATTAAGAGAGAGAGAGAGAGAGAGAGAGAGAGAGTAGGAGGGATGGAGAGGGTAACATCAATCCTCCATGTTATTTGGTATTAGAAAGAATGACTAAAAC
Sugar Maple	Contig_from_HWI-ST609:156:C0NHEACXX:1:1214:18790:37975	ta	82	107	TCCAGTGGTCCACATACAAGG	CTACGCTCAACCCTCAAAGC	59.372	58.92	123	GTTAAAGCATTTAAATCCAGTGGTCCACATACAAGGAACTGATATATTTTATATCAGTTCAAACTGACAATAGAAAAATTGTATATATATATATATATATATATATATTGCTCAGAGAGCTTTGAGGGTTGAGCGTAGGCTGGCTTCTAAAAAGTCCGGATACCGGGCTCCTCCGATGGTTT
Sugar Maple	Contig_from_HWI-ST609:156:C0NHEACXX:1:1214:16564:69127	at	40	71	AATAGCCAAGAAGAGAAGATGG	AAACCGCGGTTTACACATCG	55.587	59.486	132	AAATTTTAAACTCTAAAATAGCCAAGAAGAGAAGATGGAATATATATATATATATATATATATATATATATGAAGCCCTAGACTAAATGACGTCGCTTTGAACTTGGACAACAAAATCCCGTCAAAACCGATGTGTAAACCGCGGTTTG
Sugar Maple	Contig_from_HWI-ST609:156:C0NHEACXX:1:1214:10379:90466	tg	122	137	CCAGATGTTAACAACCTAACCACC	GTTGGATAACGTGTTTATGTGC	59.542	56.346	148	GCTACAGATCATTGTACACCAGATGTTAACAACCTAACCACCAGAACAGTGAATTCTATTACTACCTAAGATGCCTTAATTATCCTAATTATTTATTAATATTTATCATATTTACTAAAAATGTGTGTGTGTGTGTGTCAACATGCACATAAACACGTTATCCAACAATCGAAATCAAAATCACA
Sugar Maple	Contig_from_HWI-ST609:156:C0NHEACXX:1:1214:15201:93629	ga	80	97	AGAGTACAACTGTCCTCAAGC	GGAGCTTGCAATTATGGCCG	57.331	59.969	169	ACAGTGGAATCAAGTAGAGTACAACTGTCCTCAAGCAACTATATTCTTTGATTGTGCCGTTGTTAAAGAAAGATATTTCGAGAGAGAGAGAGAGAGACAATGTTTGTGTTTGTGTGTATGGATTGAATGACTTGGAGACTGTTTTGCTTGTTGTCAAGTGTCAACGGCCATAATTGCAAGCTCCACTTTCAGAGAATATAGTTGCTTGAGG
Sugar Maple	Contig_from_HWI-ST609:156:C0NHEACXX:1:1215:18179:16920	ga	122	147	GCTTTGAGAAGTCGAATCCACG	CCGAACAACTCGTACAAGCG	59.907	59.567	124	TAATAATGGGAGGAATTTAGGGTTTTTAATGGGGCAAAACCCAGAGAATTTGGCTTTGAGAAGTCGAATCCACGGAGAGAAAAAATCAACACTTCTTCGTTGTTGTTAGTTGGTGTTTTGTGAGAGAGAGAGAGAGAGAGAGAGAGAATGGAGGCTCGCTTGTACGAGTTGTTCGGGTTTTCAAGTTAGACAAGTATGGAGGGGGGACTCACGCGCTGATGTGACGCGTGTGGACGACTGAG
Sugar Maple	Contig_from_HWI-ST609:156:C0NHEACXX:1:1215:17178:22795	tc	47	76	ACACTAGGCTTGGAACATGG	GGTGGTCTAGGCTCATTCGG	57.503	59.895	111	ATTCCATCCAATAAGCCTACACTAGGCTTGGAACATGGATGTAAAATCTCTCTCTCTCTCTCTCTCTCTCTCTCTCAGCCGCATGAAATGGGTGCCAGATTCTGCCTGGCCGAATGAGCCTAGACCACCTTCGACTGTGACGTGGCAAGGGGAACCAGTGCAGCGGGGCAGGGGGAGCAGATCTCC
Sugar Maple	Contig_from_HWI-ST609:156:C0NHEACXX:1:1215:20579:45553	at	65	84	ACATGACACTTGACAGCCGC	CGTCCACGTGACTATCTAGGC	61.231	60.003	149	ACTACATAGCAATCCACCACTACATGACACTTGACAGCCGCCAGCTCGCCACCCACGACCCTCCATATATATATATATATATATAAAAGCTCTCTCTCCAAGGTGCAAGTTTAGCATGGTTTTCAATCATATTTAAGGGAAAAAATAAAGCCTAGATAGTCACGTGGACGGTGGACTGCTATGTAGT
Sugar Maple	Contig_from_HWI-ST609:156:C0NHEACXX:1:1215:10008:57936	ta	71	98	GTCTATAAGACATCTGGTGTGC	CAGATATAGAGAGAGGCTTACAACG	56.345	58.392	133	AAGTCTATAAGACATCTGGTGTGCAATGTGTGTATGTATTTCTTTCAATTTGTAAGCATTCTCTTAACGCTATATATATATATATATATATATATATATTTATATTACTTCGTTGTAAGCCTCTCTCTATATCTGAATCTTCGTCTTCTAGACTT
Sugar Maple	Contig_from_HWI-ST609:156:C0NHEACXX:1:1215:13163:68393	ag	87	102	AGCTTCAGTTTCTGAGTAACTTGG	AGCATCATATATAATACCCTCACCC	58.94	57.62	123	TACTGTGCATACTATAGTTTCTTAGGGTGATAGCTTCAGTTTCTGAGTAACTTGGTTTCATTTTTGTGTGTATGTGCTTGTGTGTTAGAGAGAGAGAGAGAGACTGAGAGAGGGAGGTGTGGAGTTTGGGGGTGAGGGTATTATATATGATGCTTAAGTATGCACAGTA
Sugar Maple	Contig_from_HWI-ST609:156:C0NHEACXX:1:1215:17796:81254	at	63	86	CAAAGCCACTTGAAGCCTGG	ATTCGACGCTCTTCTATTGG	59.684	55.375	115	TATAATTAATCTTGCATAAGGCTATGCAGTGGCAAAGCCACTTGAAGCCTGGAGGGCTATGGATATATATATATATATATATATATTCAAATATCCCATAATGCTCCTCAATTTTTCGAGTACAATTCCAATAGAAGAGCGTCGAAT
Sugar Maple	Contig_from_HWI-ST609:156:C0NHEACXX:1:1216:19417:24177	ta	87	102	GGAGATGTTCTTATGTCTTCCACG	GTTCTCAAGGGTGCGTTTGG	59.194	59.689	111	ATATTTGCATTGGAGATGTTCTTATGTCTTCCACGATTAAGGCATGTTATTTTCTTATTCCTTTATTCCTTTATTTATCCATTCATTATATATATATATATACCAAACGCACCCTTGAGAACCCCAGATCTCCATATCTCCAAATATGAAGATTTGGTGGAGAGCGATCTCCAATGTTGTTTTTATTTATTTATTTTATTATTTGG
Sugar Maple	Contig_from_HWI-ST609:156:C0NHEACXX:1:1216:14157:29369	ta	48	75	GGCCTTCCAAATAAATATCATTGCC	CCAGTGGCCCACATACAAGG	59.066	60.681	126	TTATTGTTTAATTAGGCCTTCCAAATAAATATCATTGCCTCTACCACTATATATATATATATATATATATATATACAATCTTTCTATTATCAGTTCGAACTGATAAAAGTTATATCAGCTCCTTGTATGTGGGCCACTGGATTTAAATACTTTGATTGACAAGTGCAT
Sugar Maple	Contig_from_HWI-ST609:156:C0NHEACXX:1:1216:6822:75264	tc	70	91	CAATCACCTGCTGTGTTAAACG	GTACCTTGGAAAGCAGAGCG	58.445	58.92	116	ATACGTATATTTTTTCTCCAATCACCTGCTGTGTTAAACGTTGTAATAAATTATAAATTTAGACACCTGTCTCTCTCTCTCTCTCTCTCTCAAAACTCCTCTGAGAATTGAGATCGCTCTGCTTTCCAAGGTACGTGTTTTGAGAGAAAAAATATACGTAT
Sugar Maple	Contig_from_HWI-ST609:156:C0NHEACXX:1:1301:4109:52351	ta	100	115	AACCCTCCTCGATACTAACACG	ACGAAGTTGCGTGAAGTGC	59.313	59.358	100	CAACTCTCAAGCACAATCCAGTCAAAATTCAAAAATTCAAAACCCTAACCCACTAAACCTAAAAACCCTCCTCGATACTAACACGTCTCTCTCTCTCTCTATATATATATATATAGAGTAGTCATCTCTGATTTACTTTCACTTGCACTTCACGCAACTTCGTTTTGACTGTAAATTTTGCTTGAGAGTTG
Sugar Maple	Contig_from_HWI-ST609:156:C0NHEACXX:1:1301:16088:66466	ag	36	53	CAGAAGAAGTGGGTCGGTCG	CAGCATCGTGAAAGCAAGC	60.389	57.988	120	AGAGACAGAGCAGAAGAAGTGGGTCGGTCGGTTGCAGAGAGAGAGAGAGAGAGAAAGCAAGTAGGTTGCGACGGCTATATTCTTTAGTACTCTTTAATATTTGATTTTTGTGCTTGCTTTCACGATGCTG
Sugar Maple	Contig_from_HWI-ST609:156:C0NHEACXX:1:1302:6449:28983	tc	69	84	TCGCATGGCTCTGCTGTTGC	GCTTGTGGGAAGATTTGACTGG	64.014	59.77	121	GAACTCGCATGGCTCTGCTGTTGCGGCAGATTTTGCTCACCTTTCCCCATTGAAAGAGCATCTGGTTTTCTCTCTCTCTCTCTCACTGAAGATCACTCAAACACCAGTCAAATCTTCCCACAAGCTAGTAGTAGTTCCATGCGAGTTC
Sugar Maple	Contig_from_HWI-ST609:156:C0NHEACXX:1:1302:8858:51764	ag	42	71	CAATTGCCAGGCCAACTAGC	ACAAGACAACAGCCTTTGATTCG	59.826	59.996	153	ACGTTATCCGAAAACAATTGCCAGGCCAACTAGCTGTTCACAGAGAGAGAGAGAGAGAGAGAGAGAGAGAGAATACCGTAGTTGTTTTATTTACTTCTTCTAGTCATTGAGTTGACATGGCTTTAATGGCTTCAGAAAGTTAAACGAATCAAAGGCTGTTGTCTTGTGGTTTTTGATTTGTGAATGCGTG
Sugar Maple	Contig_from_HWI-ST609:156:C0NHEACXX:1:1302:14030:84408	ca	67	94	AGTCGAGATGGAATGCCTCC	TGGAATTCCAGATCTCTCTACC	59.244	56.425	107	AGAGATCTGGAATTCCAAATCTTCTCGAAGTCGAGATGGAATGCCTCCATCACAAAGTTAGAAGCGCACACACACACACACACACACACACACATAAATAAATAAAAACTAAAGGTAGAGAGATCTGGAATTCCAAATCTCT
Sugar Maple	Contig_from_HWI-ST609:156:C0NHEACXX:1:1303:12098:18710	ag	54	85	AGAAACCCTCTCTGTCACACC	TGGTGATGGTGAGGCAATCC	59.305	60.034	128	AGACATAACCTAGAAACCCTCTCTGTCACACCTCATCTTCTTCACACAACAAAAGAGAGAGAGAGAGAGAGAGAGAGAGAGAGAGACCTTCAAAGGCATTCATGGAGGTTTTCCTCCATGGATTGCCTCACCATCACCACCTTCCATTTTCAACCACCCATCTTTGGAGGAGAT
Sugar Maple	Contig_from_HWI-ST609:156:C0NHEACXX:1:1303:12518:28443	tg	71	102	AGTTTCATAATGTAAGGTCTGGGC	TGAAGACTGCGAACATCGGG	58.806	60.39	168	GGTTGTTAAGTTTCATAATGTAAGGTCTGGGCATCTTTTCTTTAGAGAATCTAAGAGGGATATATATATATGTGTGTGTGTGTGTGTGTGTGTGTGTGTGTGGTCCCAAACGTAGGGTTGTAACCGTCACATTTGATGATCTGGCACATTTCGTAGCCCGATGTTCGCAGTCTTCACATAGCGAC
Sugar Maple	Contig_from_HWI-ST609:156:C0NHEACXX:1:1303:2568:38419	tg	71	92	CCAAGTGTGTGAAAGTGATATGC	AGGACCTCATATCTCTTACAAGGC	58.274	59.409	112	ATATTTTGCCAAGTGTGTGAAAGTGATATGCAAATGAAATTAAATCATGAAGGAACACACAAGAATGCTATGTGTGTGTGTGTGTGTGTGTGCCTAGCCTTGTAAGAGATATGAGGTCCTTTAATACCTTTGTTGACCAATGA
Sugar Maple	Contig_from_HWI-ST609:156:C0NHEACXX:1:1303:12403:47364	at	84	107	AAATCCAATGGCCCACATGC	GGTTCACATCCAATGCACCG	59.457	59.829	161	AAGTCAATACATTTAAATCCAATGGCCCACATGCAAGAAACTAATATATTTTATATCAGTTCGAAATGACAATAGAAAAACTGATATATATATATATATATATATATGTATGTATATATAAATGTTCAAGTCAGTGCGCACTGATATAACTTCATCGGTGCATTGGATGTGAACCATTATATTT
Sugar Maple	Contig_from_HWI-ST609:156:C0NHEACXX:1:1303:9845:61318	at	56	75	GAAGTAACTTCTAGCAAACACATGC	TTCTCTCCTTAAACAAGCAACCG	58.92	59.187	100	ATTTGAAGTAACTTCTAGCAAACACATGCATTATATGAAATAATAACCAAGCACAATATATATATATATATATATCCCACACGGTTGCTTGTTTAAGGAGAGAAAATTACAAAGAAAAATAATTAGGATGAGGAGCCTAGAAGTTACTTCAAAT
Sugar Maple	Contig_from_HWI-ST609:156:C0NHEACXX:1:1304:3051:12322	at	93	110	AGTGGTCCACATTCTTCATCC	AAATCCAATGGCCCACATGC	57.643	59.457	166	TTTTAAATCTAGTGGTCCACATTCTTCATCCTAATATATTTATTGTTAGGGCGAACTGATAATAGAAAATCTGTATAGATATATATATATAAATATATATATATATATATAAATTCTATTATCAGTTCAAACTGACAAAAGTTATATCAATTCCTTGCATGTGGGCCATTGGATTTAAAA
Sugar Maple	Contig_from_HWI-ST609:156:C0NHEACXX:1:1304:4919:50924	tc	36	51	TCATCACCGTCTTCCTGTTCC	AGTGTGTGTTTGGTGGTAGC	59.725	58.324	126	CATCATCACCGTCTTCCTGTTCCTCTTTTCTCGTTTCTCTCTCTCTCTCTCTGCCATCCCTCCTTCACTCTCCATCCCTCCTACATTATATCTCACATTCCTGTTACTGCTACCACCAAACACACACTTGTACCCTTTGAATGATAGCTGT
Sugar Maple	Contig_from_HWI-ST609:156:C0NHEACXX:1:1304:20558:65646	at	64	95	TCCAAAGGTTGAATAGACTGG	TTGATCTCGCTAAGACCCGG	55.212	59.255	125	AATCCAAAGGTTGAATAGACTGGTAAAATTATTATATTAGTGTGAACTAAAGAAAAAAGGCTGATATATATATATATATATATATATATATATATGTAATATGGTTGCCGGGTCTTAGCGAGATCAAACAATACATGTGCAGTCCGGATATCTACTTCCACAACGGAAT
Sugar Maple	Contig_from_HWI-ST609:156:C0NHEACXX:1:1305:11472:99984	at	103	130	AATTGCCAAATGATTCGGGC	TGAAACTAGAATCGATTCTGAAGGG	57.686	58.659	127	CCTCCCTACCAAACGTAGCATTAATGCTCAACATAATTGCCAAATGATTCGGGCAGTCTTACATTATTTTTGTCGTTTTAGTTAGGACAATTACGTAAATAGATATATATATATATATATATATATATATTTTTCCCCCTTCAGAATCGATTCTAGTTTCATTAACCATATGATGAAAATGGCAAATTTC
Sugar Maple	Contig_from_HWI-ST609:156:C0NHEACXX:1:1306:18640:34912	gt	20	37	AGGAACACACAAGAATGCC	AAATCATGCAAGAAGCCGGC	55.708	59.826	125	AGGAACACACAAGAATGCCGTGTGTGTGTGTGTGTGTCTAGCCTTGTAAGAGATATGAGGTCTTATATTACCTTTGATGATCAATAATGCACAAATCTCTTTAAAGCCGGCTTCTTGCATGATTTGTGGTCGAGACATTCTTCGTCTTCTTAAATCTTCAATATAAGAACCACTAAACATT
Sugar Maple	Contig_from_HWI-ST609:156:C0NHEACXX:1:1306:13867:49617	ga	34	57	TTTCGCGAAACACTGGTGC	CTTGTGTGGGTGTTTGTCCC	59.646	59.256	112	TCCTAGCCTTTTCGCGAAACACTGGTGCGGCGCGAGAGAGAGAGAGAGAGAGAGAGAGCGAGACACCCACTCGAAAGTAGGACAACTACCCACCCGAAGGTGGGACAAACACCCACACAAGGT
Sugar Maple	Contig_from_HWI-ST609:156:C0NHEACXX:1:1307:18945:64289	tc	146	169	GCCAAACAGGTCCTTACTTGC	AGATTCGATTCAAGCCAATCCC	59.73	58.782	190	TTTGTTTGTTTTTTTCGCTATCTCCCCAGCCAAACAGGTCCTTACTTGCGTTTTCGCTTGTTTTCGATTTTCAGGCCAAGGAGCGAAAGAAAGAGCTCCTCAGCCTCAGAGATGATCTCAGAGAAGCCGAAGGTTCTCTATATGTTCTCTCTCTCTCTCTCTCTCTCTCTGTTTTTGTGTTTTCGATTTTTGATTTGGGATTGGCTTGAATCGAATCTAAAGGTCATGGTGTTTATAT
Sugar Maple	Contig_from_HWI-ST609:156:C0NHEACXX:1:1308:5605:3626	ga	82	99	CCGATGAGAATTATCCTTTGCTTCC	TCCTGGAAGGACTTGGTGG	60.049	58.537	175	GGAAAAGAGAAACTTCCGATGAGAATTATCCTTTGCTTCCTGGATTGAAAGATGATAAAATTCCAATGTGAGATGCATTTTGAGAGAGAGAGAGAGAGAGGGTTCACGCTATATATAAAGTCCACAAAATCACCTTATTCAATCTATTGTCCCACCACTTTTCTGGGTTTTCCACCAAGTCCTTCCAGGAT
Sugar Maple	Contig_from_HWI-ST609:156:C0NHEACXX:1:1308:5638:78154	at	86	103	CAAAGCCACTTGAAGCCTGG	TCATTCGACGCTCTTCTATTGG	59.684	58.293	111	ATGAACTTTTAATAGTGTATAGCTATAATTAATCTTGCATAAGGCAATGCAGTGGCAAAGCCACTTGAAGCCTGGAGGGCTATGGATATATATATATATATATTCAAATATCCCATAATGCTCCTCAATTTTTCGAGTACAATTCCAATAGAAGAGCGTCGAATGAATATATATTTTTACGAAAGTTGATAGAA
Sugar Maple	Contig_from_HWI-ST609:156:C0NHEACXX:1:1309:14503:5631	tc	76	105	TCCTCTGAAGACCAAGCTCC	TCCTAGAAGCAATTGAGCTCC	58.729	57.45	120	AGTTCATCTTCCTCTGAAGACCAAGCTCCTTTCTTCTCTCTCTCATTGACACAACATGCCCTTCTAGCCATTGATTCTCTCTCTCTCTCTCTCTCTCTCTCTCTCTATGGAGCTCAATTGCTTCTAGGAATTGAAGATGAACT
Sugar Maple	Contig_from_HWI-ST609:156:C0NHEACXX:1:1309:5732:26086	at	56	73	AAATCAGTTCGTCTCGTGG	CGAGACTTAATTGCCCACAACC	55.281	59.838	131	GATAGTTGTGAAACTGATATAATAAAATCAGTTCGTCTCGTGGAGAGAAAATCTAATATATATATATATATATAATGCTTGATTTTAAAGTAGATATCTACAGTTATAGATATTGTGGAAATAATTACGTATTGGTTGTGGGCAATTAAGTCTCGTCACTTTGTAT
Sugar Maple	Contig_from_HWI-ST609:156:C0NHEACXX:1:1309:18401:80148	tg	68	85	AGTTTGAACCATGATGCAGGG	GTGCAATAGTCGTCTTCAAGAGG	58.826	59.385	131	CTATGAAGTGTGTGAATGTGTTATACCAAAAGTTTGAACCATGATGCAGGGACACACATGTATGAATTGTGTGTGTGTGTGTGTGCGCTAACGCCTTGCAAGAGGATAGAAGTCAAGATATACCTTTGACGCTTTTCACCTCTTGAAGACGACTATTGCACTAGACATTGCTTCTTCATCTTTTAAGCTTCCTTTCTTCAAAG
Sugar Maple	Contig_from_HWI-ST609:156:C0NHEACXX:1:1311:5780:55087	ag	74	101	GAAGTTGCTCTGCTCTTGCC	TCCCTCTCTCTTATTTCTGAAACCC	59.479	59.81	119	CCACTTTGTCTTGCCGAGAAACGAACAGAAATGAAGTTGCTCTGCTCTTGCCCGGTTCGTCTAATTTCAACACAGAGAGAGAGAGAGAGAGAGAGAGAGAGTATCTGAAATGAAAAACAAAATGGAGGGTTTCAGAAATAAGAGAGAGGGAAATTTTGGGGGGAAATTTTGGGTGAAGTAAAGACAAAATGG
Sugar Maple	Contig_from_HWI-ST609:156:C0NHEACXX:1:1311:7944:63870	at	82	97	GGCGAGGATAAGGACATACC	TCTTAATTGATTGGCTCAGGC	57.254	56.288	101	GAAGGGGGTAGTGAAAAAAAAGGCGAGGATAAGGACATACCTGACGTGTCTAAGGTATCATCTACTGCGGTAAAGAAAAAAATATATATATATATATTAGTGCCTGAGCCAATCAATTAAGATACTTCTTCTTTTGAAAAAGATGTTCAAGCGCCCGCCCTGCC
Sugar Maple	Contig_from_HWI-ST609:156:C0NHEACXX:1:1312:15143:37931	tc	94	113	TCTTTGGCTTTATCAGTGTCTGC	CGGCTGTGATCATTAGTTTGTGG	59.247	60.182	158	GTTACTATATCTTTGGCTTTATCAGTGTCTGCTTGTGTTGAAATTTTTGGGTGTTGAGGACCCTACCAAATTCTTTAGTGAAATTATATTAGGTCTCTCTCTCTCTCTCTCTCTATGATGATGATGATGATCCTGTTGGATGGACCACAAACTAATGATCACAGCCGTTGATATAGTAAC
Sugar Maple	Contig_from_HWI-ST609:156:C0NHEACXX:1:1312:10507:52534	ga	41	74	TGAGAAGAGTTGAACAGTGGG	GTGGAGACTTGAGAAAGGAAGC	57.524	58.929	108	GTGGAGACTTGAGAAGAGTTGAACAGTGGGTGTGAGACATGAGAGAGAGAGAGAGAGAGAGAGAGAGAGAGAGAGGTGGCTGATGGTGTTAAAATGCTTCCTTTCTCAAGTCTCCAC
Sugar Maple	Contig_from_HWI-ST609:156:C0NHEACXX:1:1312:2157:80657	ag	53	84	AAAGCAGCATGAGCAAAGGC	GTGGCGTGTATGTATTTGAATAACC	60.038	58.803	114	ATGTGATTCTGTTTGACAAGTAAAGCAGCATGAGCAAAGGCTTAAGTGGCATAGAGAGAGAGAGAGAGAGAGAGAGAGAGAGAGGAACAGGCCAACAGTTTGTTAAACATGGTTATTCAAATACATACACGCCACATAACCTAT
Sugar Maple	Contig_from_HWI-ST609:156:C0NHEACXX:1:1312:11433:97822	ac	33	48	GAGATCGGTTCTCTGGTATAAAGG	TGGTGATGCTTCTAAGGCTATGG	58.225	60.181	142	AGAATACGAGATCGGTTCTCTGGTATAAAGGAACACACACACACACACGGCACGGTTGGTCATTTATACGCATCCAAGTATCCAACTATGAAGAGAATATGAAATCTTTGATTTGACAATACAAGACCATAGCCTTAGAAGCATCACCAATTTCCATTGAAT
Sugar Maple	Contig_from_HWI-ST609:156:C0NHEACXX:1:1313:7441:18713	ta	87	122	TGCTTTCCTTCCAGCAGTCC	ATGGTGGCTACTCCTGAAGC	60.251	59.456	127	GTTTACACGGAAAAGTGAAAATATGCTTTCCTTCCAGCAGTCCTCGTTGAAATTATTCAGGCACGTTTAACTTACTCGAGCGAGGTTATATATATATATATATATATATATATATATATATAAAATGTATGCTTCAGGAGTAGCCACCATCTGATGAATGAGCAGCAT
Sugar Maple	Contig_from_HWI-ST609:156:C0NHEACXX:1:1313:21467:28873	tg	72	87	TGAAGGAACACACAAGAATGCC	ACAATTCATTCAAGAAGCCGGC	59.377	60.095	130	NATACAATACAAAGTGTGTGAAAGTGATATATAAATGATATTTAACCATGAAGGAACACACAAGAATGCCATGTGTGTGTGTGTGTGCCTAGCCTTGTAAGAGATATGAGGTCCTTTATTACCTTTGTTGAACAATGATGCACAAATCTCTTAAATGCCGGCTTCTTGAATGAATTGTGGTTGAGATATCATTCGTCTTCTTAATTCTTCAAAGTACGAACCACTAAACATTACAAGAG
Sugar Maple	Contig_from_HWI-ST609:156:C0NHEACXX:1:1313:9736:87642	ct	124	139	GGAGACAACTCAGACAAGTCCC	CAGTATGATGGACACGTGTCG	60.289	58.815	139	TGTAGAAGAAATCCACTTTATACGAGAAATGTTTTTGTCAATGAGATGGAGACAACTCAGACAAGTCCCCTTGCCCCTTGGGCCTTGGCCTTGGGTGGCTAAACACAGTCGTACTGTACACGACTCTCTCTCTCTCTCTTAATTAGTCAATCCAGCATGATAATACGACACGTGTCCATCATACTG
Sugar Maple	Contig_from_HWI-ST609:156:C0NHEACXX:1:1314:16119:3691	ca	91	108	TCTTCTCTTCCACGACATCACC	TCTGTGTCTATCAAATGCGC	59.769	56.243	136	TTTCTCTTCTTCTCTTCCACGACATCACCACAACATCTTTGCATTATTATTTTTTATCATTGCAGCTCTTCTGAGCTTGAATATTATCTTCACACACACACACACACACTCTCTCTCTCTCTAGCGCATTTGATAGACACAGAAATTGGATTGCCG
Sugar Maple	Contig_from_HWI-ST609:156:C0NHEACXX:1:1314:10513:23652	at	64	81	ATGACCGCAAACAAATAGCC	GCATGTTAAGTCGTGCAGC	57.061	57.703	100	CCCACAAAAATCTTATTGCCCTCAATATTTATCTATGACCGCAAACAAATAGCCATATAGATAATATATATATATATATATCTAGAGGCAACTCGCAATTATATATTTTTCTATAGCTGCACGACTTAACATGCATATATATAATAATCATCCTGCATG
Sugar Maple	Contig_from_HWI-ST609:156:C0NHEACXX:1:1314:6605:32987	ga	141	158	ACAGACCTTTGGTTGCTTAACC	GAATCTCATACATTGGATGTCCC	59.044	56.792	143	GATGTAAAGAAAACAGTAATCAAGAATGGAAGAGCAAAAGAACAGACCTTTGGTTGCTTAACCAATCAGAGAGACAGAGAGAGAAGAAGGGCAGCTAAAGTGAAGGGCTGCTGCTGCTGCTGATAATGTAAGAAATTTGTGAGAGAGAGAGAGAGAGAAGTGGGACATCCAATGTATGAGATTC
Sugar Maple	Contig_from_HWI-ST609:156:C0NHEACXX:1:1314:19450:63857	ta	133	150	AGAGATTTGATGAGAAGCCAACC	AAGTCACTATTTCCAGCTAAGG	58.732	55.533	105	CACACGTTCCTTTTAATTTGGAGAGAGTTTTTTTTAATTTTTAATTTGTTTAAAGTAAAAAGTGTAATGAGAGATTTGATGAGAAGCCAACCATGAGACAGCTATATAGTATATAGTATATACTATATAGTGTATATATATATATATATATTCCTTAGCTGGAAATAGTGACTTATTA
Sugar Maple	Contig_from_HWI-ST609:156:C0NHEACXX:1:1315:3774:55472	ta	141	156	TCACTTGTGAGGTGAAGGGC	CCCAAGCCCAAGTTAGATTTACC	59.891	59.3	181	AGAATCCCCACTCAGCAACTGCTTAAGGTCACTTGTGAGGTGAAGGGCTGTAACCGGATGCTTATGAAACTTCAGTACCTTGTGGAGGACTAACCTGAACTCTGGTGCCTTATCACCCAAATTTAACCCTCCTGTCCCATTATATATATATATATAAACAAAATCTTTAAACTAATCTGATTGCAAGGTAAATCTAACTTGGGCTTGGGCTTAGGCT
Sugar Maple	Contig_from_HWI-ST609:156:C0NHEACXX:1:1315:19263:74873	ga	105	128	GATGGTGTGTTGAGCGAACG	AGCTTGTGGGTCAGTTAGGG	59.836	59.307	144	CCTGAGATGATGATGATGATGATGAACGACGGCGTGATGCAGCGGCGTGAGGGAGGCGAACAAGGGAGGATTTCCTGAGATGGTGTGTTGAGCGAACGAAGAATGAGAGAGAGAGAGAGAGAGAGAGATGATGATGATGATGAACGAAGAAGAGAGAGAGAAGGCGAATATGAAGAAGAAGAGAATGAGTCCATGACTATGACCCTAACTGACCCACAAGCTCTTAATTGCCTCATTTGCTATAATCCTTTAA
Sugar Maple	Contig_from_HWI-ST609:156:C0NHEACXX:1:1316:20890:2684	ag	71	88	TCCTTGTTCCCTTCTTACCCG	GGATGTGAAAGCATGAAGACCC	59.373	59.575	181	TATATTCCTTGTTCCCTTCTTACCCGAATTAGAGCTCATATTTCACATTGTTAGAGAGAGATTAACTCTTAGAGAGAGAGAGAGAGAGCTCTAAGACTTGATTTTTACTCAACCAAATACAAACCCCATGTGCATCTAGCATCCGTCATGCATCATCTTCTCATGGGTCTTCATGCTTTCACATCCTTGTA
Sugar Maple	Contig_from_HWI-ST609:156:C0NHEACXX:1:1316:15805:41718	ta	46	61	CAAGCTCGTCCATCTATCAGC	TCAGGGTTATCACTCTTCCGG	58.598	58.892	115	AACCCCAAGCTCGTCCATCTATCAGCTAAGCTATGCCTATGTTGGTATATATATATATATAATATTACAATTAAATGATTAATTAAGAACTTAGGAAGACCGGAAGAGTGATAACCCTGAACCTATAATATATATATCATATATGTATGACGAGCTTGGGGTT
Sugar Maple	Contig_from_HWI-ST609:156:C0NHEACXX:1:1316:2415:62513	ac	48	63	TCAACCAATCAGTACCTACACC	CCCACTCATCAAATGTATGCTGC	57.453	60.243	143	AATCAACCAATCAGTACCTACACCATTAATGGCTGAAACCCTAACAAACACACACACACACACAAACAGAGAAACATAAGCTTCTTTAAGGAGCAAAAATTCAGAGAAAGTGAGAATTTTTAGCAGCATACATTTGATGAGTGGGATAAAATTTTAATTATGTGATAATACTCAAGCC
Sugar Maple	Contig_from_HWI-ST609:156:C0NHEACXX:1:1316:18077:75708	ta	92	127	AGTGGTCCACATTCTTCGTCC	TGTGGTCCATATTCTTCGTCC	59.998	57.463	160	CATACATTTTGAGTCAAAGTATCTAAAGCTAGTGGTCCACATTCTTCGTCCTTATATATTTATTGTCATGACGAACTAACAATAGAAAATTTATATATATATATATATATATATATATATATATATACAGTCTTTCTATTATCAGTTCGAACTGACAATAAATATATCAGGACGAAGAATATGGACCACAAATTATGGAGAAGTTTTGACAAG
Sugar Maple	Contig_from_HWI-ST609:156:C0NHEACXX:1:2101:13725:93559	ct	47	74	GTCATCATCTGGTTTCGTCC	CATTGAAGCTCGACTGCGG	56.24	59.288	176	GTCATCATCTGGTTTCGTCCTCTGAAATGTCTCTATTTTCTCACGACTCTCTCTCTCTCTCTCTCTCTCTCTCTGTGAAGAATGAAGAAGGAAGATGGATCCCAAACTCAAAACGACGTGTCGTATCATTTCGTATCTGGGTTCGGCTGCTAACCGACCGCAGTCGAGCTTCAATGTTTTTTTATTTTTAAA
Sugar Maple	Contig_from_HWI-ST609:156:C0NHEACXX:1:2104:14697:31422	ct	32	57	ACCACATCAAACACTCTCTCC	TCAGAGATTGATCGAGAAAGTATGG	57.591	58.257	107	TATTACCACATCAAACACTCTCTCCTAATTACTCTCTCTCTCTCTCTCTCTCTCTCTTTCCATTTTTCAAAAAAAAAATCATATCTCCATACTTTCTCGATCAATCTCTGATTAATAGTTAAAGAAAAAAAGAAACTTATGAATATTTTGGTTTTTTTA
Sugar Maple	Contig_from_HWI-ST609:156:C0NHEACXX:1:2105:13334:8309	tc	88	109	TGTTGGCTTTGCTTTGATCGG	TTGAAATTGACCACAGCCGC	60	59.686	119	CTGAAAAGCAAAATCCTGGATTGACTCCAACAGATTGGGTAAAATTTGTTGGCTTTGCTTTGATCGGTCTAGTCAGTTGTTTGTCCATCTCTCTCTCTCTCTCTCTCTCACACCACACTCTTCTTCCTAGATTGGATTGGGAGTGGCGGCTGTGGTCAATTTCAATTGGG
Sugar Maple	Contig_from_HWI-ST609:156:C0NHEACXX:1:2105:9879:35391	ag	78	93	AGGTGAACCCAAACCCAACC	TTATAGCCCTCGCTCACTCG	60.398	59.048	127	CTAAAGCCCTCTTCTTCGTCTTCTTCTTCAGGTGAACCCAAACCCAACCCAGCCCAAATTAGTCGCAGAGCGAGAGAAGAGAGAGAGAGAGAGACACACACACACACGTCCCTTCGACGGGGGCCGAAGTCGCGAGCGAGTGAGCGAGGGCTATAAACATAATACCAACGCGCTCCTTT
Sugar Maple	Contig_from_HWI-ST609:156:C0NHEACXX:1:2106:5933:84513	at	94	109	GTGGAAATCAAGGCGAAAGGG	TGCGCACTGATAGGATAATTTCC	59.798	58.935	125	ACCAAGTTTTTGTAATTAATGGTGGAAATCAAGGCGAAAGGGACAATTGTCTGTTGCTACAAAATTTCAAATCCCCTGGAGAAAAAAAAAAAAATATATATATATATATAAATATATATATACGGAAATTATCCTATCAGTGCGCACTGATAGAATTATATAAGGATAT
Sugar Maple	Contig_from_HWI-ST609:156:C0NHEACXX:1:2107:11027:45186	ct	45	60	CTAGATCGTCCGCCTTCACC	TCTGCCGACATCTGTGATGC	59.969	60.461	159	CTAGATCGTCCGCCTTCACCAAGGTTATGGGCATCACAGGTAGACTCTCTCTCTCTCTCTAATAGTATTGAACTTATGCAGACATTTAACACTTATGGATGATTTTGTTTGCAGACAGTATCTGGAGTAAATTCAAGGGGCATCACAGATGTCGGCAGAGGTT
Sugar Maple	Contig_from_HWI-ST609:156:C0NHEACXX:1:2107:9020:56179	tc	56	75	TCACTGCCACAATCTGATATCC	CGTTCCAACATTACACTCAACCC	57.923	60.059	104	CCATCGTTCAAATATTCACTGCCACAATCTGATATCCTTAAGGTACACTTTAACATCTCTCTCTCTCTCTCTCTCTTTTGACAGCTTTTTCTGATGGGGTTGAGTGTAATGTTGGAACGATGG
Sugar Maple	Contig_from_HWI-ST609:156:C0NHEACXX:1:2107:5458:94477	ca	106	123	ACAATTCATTCAAGAAGCCGGC	TGAAGGAACACACAAGAATGC	60.095	57.012	132	AGGACGTCTCAATCACAATTCATTCAAGAAGCCGGCTTTTAAGAGATTCGTGCATCATTGGTCAACAAAGGTATTAAAGGACCTCATATCTCTTACAAGGCTAGGCACACACACACACACACATAGCATTCTTGTGTGTTCCTTCATGATTTAATTTCATTTATATATCACTTTCACACACTTGGCAAAATATGCTCATACATTCATATTAAG
Sugar Maple	Contig_from_HWI-ST609:156:C0NHEACXX:1:2108:10589:11862	ta	79	94	TCCAATGACCCACATACAAGG	ACTGACAAAGTTATATCAGTGCGC	57.636	59.67	119	AAGCATCTTTTAAATCCAATGACCCACATACAAGGAACTGATATATTTTAAATCAGTTCGAACTAACAATAGAAAGACTATATATATATATATAAATGTTTAAGTCAGTGCGCACTGATATAACTTTGTCAGTGTGCACTGATATAACTTTATCAGTGCGTTGAATATGGAC
Sugar Maple	Contig_from_HWI-ST609:156:C0NHEACXX:1:2110:4552:3563	ca	126	149	AACACCATTCTCACCCTTCC	GGCGGAAGTGGTGAGTATGG	57.413	60.462	127	ATATTTTCTTAACCTTGTGTGACCATTTTCATACATCTCTCCTATCCACCATTTTATTTATCACTTTAAACACCATTCTCACCCTTCCATATTCTCTTTGTTTTTATGTATTTACATGTTCTTTTCACACACACACACACACACACACAACCGCAATGTACATACCTCACACATACCATACTCACCACTTCCGCCTCCATGTTTT
Sugar Maple	Contig_from_HWI-ST609:156:C0NHEACXX:1:2110:18475:7092	ga	74	101	CTGCGGCATCACCAACAAGG	TCGCTTTGATTGCTTGACGG	62.204	59.483	116	CGGATTGAACGGCACCGTCGGGAAGGTCCTCCCTGACTGCGGCATCACCAACAAGGCGTTGTTAGTGGGAGATGAGAGAGAGAGAGAGAGAGAGAGAGAGAGGAGGAGGACGCCGACACGGGAGCATTATTACCGTCAAGCAATCAAAGCGATGAGCCGGTCGAGATCATCGAG
Sugar Maple	Contig_from_HWI-ST609:156:C0NHEACXX:1:2110:17728:45254	ct	97	116	CCACGGTTAAGAGCAACAAAGC	AGCCTGACATGCCTTCGTCC	60.605	62.528	138	TATACAATTTATCCCACGGTTAAGAGCAACAAAGCATGAAAATCAAAGAAAAATCAAATTAAAGTTATCATTCATAGAGAATTCCATTAAAGCTCACTCTCTCTCTCTCTCTCTCTCACACACACAGATATGGACGAAGGCATGTCAGGCTTTTGCATTAAA
Sugar Maple	Contig_from_HWI-ST609:156:C0NHEACXX:1:2111:1364:33318	tg	70	87	TGAAGGAACACACAAGAATGC	ACAATTCATTCAAGAAGCCGGC	57.012	60.095	132	TATTTTGTCAAGTGTGTGAAAGTGAAACATAAGTGATGTTTAATCATGAAGGAACACACAAGAATGCTATGTGTGTGTGTGTGTGTGCCTAGCCTTGTAAGAGATACGAGGTCCTTTAATACCTTTGTTGAACAATGATGCACGAATCTCTTAAAAGCCGGCTTCTTGAATGAATTGTGGTTAAGACATCCTTCGTCTTCTTAATTCT
Sugar Maple	Contig_from_HWI-ST609:156:C0NHEACXX:1:2111:2274:43131	ag	83	100	CTTGGAAAGAGAGTGAAATAATCGG	AGCATACTTGAAAGGAAGGAGC	57.99	58.385	101	AGACAATATAATTAAAATAATATATTTTTTCTAATTTGAAGTGGTATACACAAACACTTGGAAAGAGAGTGAAATAATCGGTAGAGAGAGAGAGAGAGAGACATACAGCCCCAGCCGACCATTGAATTGATTTGAGCTCCTTCCTTTCAAGTATGCTTCTATAGACACATTAAGGGCCGCAACAATACTAT
Sugar Maple	Contig_from_HWI-ST609:156:C0NHEACXX:1:2112:18167:13912	at	106	121	TTACCTCTTCGTGTGGGCG	TGCACTGATAGAATCGGGACC	59.709	59.587	151	TTACCTCTTCGTGTGGGCGTGTAGCCTTGCAAAACAGGAAAGGACAGTTGAATACTTGAATATATGTTAATCAATTTAAATCGCGTCATCAAATCATATCATATCATATATATATATATATCATATCATCGGTCCCGATTCTATCAGTGCATCCTGATACAACTTTATCAGGA
Sugar Maple	Contig_from_HWI-ST609:156:C0NHEACXX:1:2112:15436:56993	at	145	164	GGGACGATCTATAGAACACCGG	AGGGTTTGTAGGTGGGAAGC	59.772	59.596	182	ATAGGGACGATCTATAGAACACCGGTGTACCCGTACACCGTGTAGAAAATATTGCGATCGAAGCTTTGATCACACTTTTTCAAATTACGATCACAATATTTTCTACACGGTGTTCGGAAACACCGGTGTTCTATAGCCTGACCCATATATATATATATATATATGGCTTCCCACCTACAAACCCTCTGATATAAAATTATATAAAAATCCATTTTTTATCCTTTGGATCAAAATCCAATGGTTGTTGTGTATTCTCTCCCCTGATCATTTCTCCATTTCCCCTAAACACTATGTA
Sugar Maple	Contig_from_HWI-ST609:156:C0NHEACXX:1:2112:16541:63503	ag	76	111	ATTGCGAGCAAATTCAGCGC	CTTCCTGCTTCCTCTGCTCG	60.8	60.46	155	AATTACCAGCGATGCCGACGATATTGCGAGCAAATTCAGCGCTAACCATTTTTAAAAGGTTGAAGAGCAAGAAACAGAGAGAGAGAGAGAGAGAGAGAGAGAGAGAGAGAGAAGAAATAGAGAAAACACATCATTTCCCTAGTCCAATGACAAAAAACGAGCAGAGGAAGCAGGAAGAACAGAGGGCTAAATCAGAGACCAATTTAT
Sugar Maple	Contig_from_HWI-ST609:156:C0NHEACXX:1:2114:14555:4084	ag	109	124	AGACAGATGTCCGATGAGATGG	AGGTGGTCGTTGGCATAAGG	59.373	60.035	105	CATCATCGGTTGTCATAAAATCTCGTAATATATGCAATTTTATTAGACAGATGTCCGATGAGATGGTAGATTCGACTCATTGATACTTTTCTTGAGAGGAAAAACAGTAGAGAGAGAGAGAGAGAACAACCTTATGCCAACGACCACCTTGAAGTCATCTTCCA
Sugar Maple	Contig_from_HWI-ST609:156:C0NHEACXX:1:2114:9660:36440	at	41	56	AGTTCCACAAATCCCAACACG	AGAAGAAGCAGGACCATCCG	59.046	59.461	113	CTAGTTCCACAAATCCCAACACGACACATATATATTAGTGATATATATATATATATTAAAATGAAACTATTTTTTTAACTTTTTTCTTCCATGGTCGGATGGTCCTGCTTCTTCTTAGATTTATATTAGTGGAACTAG
Sugar Maple	Contig_from_HWI-ST609:156:C0NHEACXX:1:2114:21194:46852	ct	50	71	AACATGTTCGGCCTTCTCCC	TACCCGTCATCTTGTTGAGG	60.323	56.949	115	AATGTCATAACATGTTCGGCCTTCTCCCAAAAGATTTTGATGGACTTTGCTCTCTCTCTCTCTCTCTCTCTAAACAGAAACGTATTGCTTCTTTTCACTTCTTCCTCAACAAGATGACGGGTAAAATTTGCATTATTACTTCTAGTTCTTTATTAT
Sugar Maple	Contig_from_HWI-ST609:156:C0NHEACXX:1:2114:1733:76097	ga	68	89	TGGAGAGAAACAATGTTGAGGG	AGAAATAGAGAAGAACAAGTGAGCC	58.245	58.83	101	CCACCGTCAATTTTTGTTTGGAGAGAAACAATGTTGAGGGAGATAGAGCGAGGGATCCATAGATTGTGAGAGAGAGAGAGAGAGAGAGAGGAGTGGCTCACTTGTTCTTCTCTATTTCTAGTGAAGTGGGAGTTGACGGC
Sugar Maple	Contig_from_HWI-ST609:156:C0NHEACXX:1:2115:14214:10620	ga	100	117	GCTCTGATCACCTCAAACAAGC	CACAAGGCAGAAATGAACAAGG	59.839	58.354	140	AAAACTTTTGGGTGCTCTGATCACCTCAAACAAGCAAAGAGAGTTGGGATTAATTAGAGTGAGTCCTACTTAATTATCAACAAGCTAGATCAGTAATATGAGAGAGAGAGAGAGAGAGGGTGAATGATATACCTTGTTCATTTCTGCCTTGTGCACGAACAAAATCAAAGAGTTG
Sugar Maple	Contig_from_HWI-ST609:156:C0NHEACXX:1:2115:9857:60526	at	82	99	AGTGGTCCACATTCTTCGTCC	ACAACTTACAAGTGACCCTTCC	59.998	58.183	109	CTCAAAGTATGTAAATCTAGTGGTCCACATTCTTCGTCCTGATATATTTATTATCAGGACGAACTGATAATAGAAAAAAAAATATATATATATATATATGGATATGGAAGGGTCACTTGTAAGTTGTAAATTTCTAATCCTTATCTTTTTTATCCATTATCTTCTT
Sugar Maple	Contig_from_HWI-ST609:156:C0NHEACXX:1:2115:2576:64062	ga	39	66	CCATGAATACAAAGGACACCTGC	CAATTTGCCTTCGTCGACGG	59.871	60.179	120	TATATATAAAACCATGAATACAAAGGACACCTGCTTTGGAGAGAGAGAGAGAGAGAGAGAGAGAGATTGTAATCAACTCTGAAAGTAGTGGATAGTACGGTGCGGTGCGCTCCGTCGACGAAGGCAAATTGCTGAACCATG
Sugar Maple	Contig_from_HWI-ST609:156:C0NHEACXX:1:2115:6281:67752	at	60	83	TTGGCCGTTGTTCTGGTTCC	AGCAGAGTTCAAAGAGCCGC	61.105	60.953	130	CCCCTTGTTTTGTTGCCTTTTGGCCGTTGTTCTGGTTCCTTCTTTTATAAATTGCCTTAATATATATATATATATATATATATTTATATAACTAGTTTGATTAGTGTCCCTTGTTTTTGGTCAAGACAGGCGGCTCTTTGAACTCTGCTTCAAGATT
Sugar Maple	Contig_from_HWI-ST609:156:C0NHEACXX:1:2115:11729:72950	ca	106	125	GTGAAGAGCAACGTCTAGTGC	GTTTGAACCACGATGCAGGG	59.278	59.759	147	AAGTAGCTTAAAAGGTGAAGAGCAACGTCTAGTGCAAAAGTCGTCTTCAAGAGTTGAAAAGCGTCAAAGGTAAATCTTGACTCCCATCCTCTTGCAAGGCGTTAGCACACACACACACACACACAATTCATACATGTGTGTCCCTGCATCGTGGTTCAAACATTTGGTATAACACATTCACACATCTCATAGTATGCTCATGCATTGATCATGTAT
Sugar Maple	Contig_from_HWI-ST609:156:C0NHEACXX:1:2116:7720:84352	ta	82	103	TGAGAGAGTGAGACGAGGG	TGCTCAAGTAAATTCGGTGG	57.439	56.054	154	TGAGAGAGTGAGACGAGGGACTTTTATTGATTTAAGAGAGATCACAACAATTTGTATTAGGTTTACGAACAAACCCATCCGTATATATATATATATATATATAGGCAATAAAGAAAGGGTAGTGTTGTAATTTTCCACCGAATTTACTTGAGCATTAGTTGAGATGTGATAAGTTGCGCCGCT
Sugar Maple	Contig_from_HWI-ST609:156:C0NHEACXX:1:2116:13321:87641	at	111	138	CCCAAAGATCTCATGTGATATTGCC	CCCACATCATACATCCGCCC	60.048	60.606	149	CCCACATCACTCTTCCCAAAGATCTCATGTGATATTGCCATATAGGTTTGGGTCTAAAATTTGGATTATATTTTTGGGTCCTCTAACATTACTCTAAATATAAACATGTGATATATATATATATATATATATATATATAGTCAGGGCGGATGTATGATGTGGG
Sugar Maple	Contig_from_HWI-ST609:156:C0NHEACXX:1:2201:1567:69293	tg	89	106	TGTTTGAACTACGATGCAGGG	TGTGCTTATTTGGATGCTAAGG	58.577	56.747	113	AGAGATCAATGCATGTGCATACTAAGAAGTGTGTGAAAGTGTTATATCAAATGTTTGAACTACGATGCAGGGACACACATGTATGAATTGTGTGTGTGTGTGTGTGCGCCTATGCCTTGCAAGAGGAAGAAGTATCTCGATACCTTAGCATCCAAATAAGCACATTTCC
Sugar Maple	Contig_from_HWI-ST609:156:C0NHEACXX:1:2201:13376:87577	ag	136	153	AGAATCACCTATCCCACGAGG	TGAGGGCAGAAGAATAATACTAGG	58.679	57.328	127	AACAAGGAGTCATAAAAAGGAAAGAAGACCGAATCCGCAACAGAAAAGGATCCTAAAAGCAAATCAACAAGGGGAAACCCTAAATAAACATGTATAAATAGAATCACCTATCCCACGAGGAAGGGGTTCAGAAATAGAGAGAGAGAGAGAGAGAAAAGAGAGTAATTGTGAGAGATTAGAGAGTGTAACGAAGCAATTAAAACCTAGTATTATTCTTCTGCCCTCAGGGGCGCCGTGGTTTTTTCCCGTTCAAGG
Sugar Maple	Contig_from_HWI-ST609:156:C0NHEACXX:1:2202:4938:63904	ta	82	103	AGTATTTAAATCCAGTGGCCC	GCATCCTTACTAAAGAACCACCC	55.608	59.054	120	CAGTCAAAGTATTTAAATCCAGTGGCCCATATACAAGAAACTGATATAACTTTTGTCAGTTCGAACTGATAATAGAAAGACTATATATATATATATATATATATGGGTGGTTCTTTAGTAAGGATGCTCTCACAAGTGT
Sugar Maple	Contig_from_HWI-ST609:156:C0NHEACXX:1:2205:5832:30695	ga	142	157	AGATAAAGTGGTCAACGCATGC	CTCCCTCATCACCGTCTTCC	59.58	59.538	152	GAGGGTTGAAGAAAGGTATAAAATGCCCCTATCAAGATAAAGTGGTCAACGCATGCTAATTCAGCAGGTTCGAGACCATCATACAAGGGGATCAAGAAAATAAAACAAGAAGAAAAAATAAGGTTTGAAGTGATGGGAGATGAGAGAGAGAGAGAGAGGAGAGGAAGGAAGACGGTGATGAGGGAGGAGAAAAAAAAATGAAAAAAAAATTTAACTTTTTCATTAATACGATG
Sugar Maple	Contig_from_HWI-ST609:156:C0NHEACXX:1:2205:18819:56624	ta	74	101	CCATGTAATGTCGGAGTTTGCC	GTGTGCATTGACCAGAATGGG	59.903	59.797	121	GTTCTCCATGTAATGTCGGAGTTTGCCTTCTTCATCTCAATGGAATAAAAACAATATTGTCTTATTGAAAGTTTATATATATATATATATATATATATATACAGTCCCATTCTGGTCAATGCACACTGATGTAACTACATCAGTATCAATGCATATAGACCACTGATTATGGAGAAC
Sugar Maple	Contig_from_HWI-ST609:156:C0NHEACXX:1:2206:8689:74050	ta	91	108	TTATGGGTGTCAGTATCGGC	AAAGCAATTTGGAGAAGCGG	57.097	57.269	106	TGGTAAATTTCTATTGGGATATTTTTGTAATTAAATTTTTTAATAAAATATGGGTGTACTAATAAGTTTTATGGGTGTCAGTATCGGCTCTATATATATATATATATATTCATACATTTGTTTATTTATTTATACCTTTTGTCAACTTCCTTTTCCGCTTCTCCAAATTGCTTTTCAATTGAAATTTACCA
Sugar Maple	Contig_from_HWI-ST609:156:C0NHEACXX:1:2207:16174:2702	at	99	128	ACACTAAAGAGTTGGATTAGGG	ATCCAATCAGCAATGCACGC	55.172	59.898	132	ATATATTTTTATATAGTCACAAATACACTAAAGAGTTGGATTAGGGTTGAATTCTAAAGATTGATAGACATATATATTATATATGGCAAGTCAAATTAATATATATATATATATATATATATATATATGTATTTAGGCGTGCATTGCTGATTGGATGATTTA
Sugar Maple	Contig_from_HWI-ST609:156:C0NHEACXX:1:2207:21277:37075	at	82	99	TGCACTTAAACTTGCACGCC	CCGAAATCAACCTAGGGTCAGG	59.97	60.42	131	AGACCGAAATCAACCTTTAAATATGTATTCATCAAAACTGCACACCTATTAAAGTGCACTTAAACTTGCACGCCTTAATAAATATATATATATATATATAATATATCTATATATGGTGGCCAAAATCCTTTACCATATAGGATTTGTGTCTTTAGACTTAAATCCTGACCCTAGGTTGATTTCGGTTT
Sugar Maple	Contig_from_HWI-ST609:156:C0NHEACXX:1:2210:1301:64272	ag	75	110	CCACTTAGTCACAAGGCTTAGC	CCACTTAGTCATTAGTGCTTATCCC	58.997	59.008	138	AAAGCTTGTGCATTAATCCACTTAGTCACAAGGCTTAGCACTCAATGAAGAGATAATAACCTATGTGAATATCAAGAGAGAGAGAGAGAGAGAGAGAGAGAGAGAGAGAGTGCAACTAAAACTCTTCAAGGGGATAAGCACTAATGACTAAGTGGATTA
Sugar Maple	Contig_from_HWI-ST609:156:C0NHEACXX:1:2210:2199:74054	ag	67	82	CCAACCCAGATTCAGACCACC	CCCTCTCTCTCTCATTCGTTGG	60.614	59.899	105	CCAACACCAAACCCCAACCCAGATTCAGACCACCAGATTCGATTCGATGATGAACGAACGAAGGAAAGAGAGAGAGAGAGAGAAGGATTCGATGAACCAACGAATGAGAGAGAGAGGGTTTTCTGGGGG
Sugar Maple	Contig_from_HWI-ST609:156:C0NHEACXX:1:2212:9035:84641	tg	52	73	ATAGGGACACATATGAATGCC	CAACTCATGCAAGATGCCGG	55.2	59.9	133	AAAGTGATATATAAATGATGTTCAACCATATAGGGACACATATGAATGCCATGTGTGTGTGTGTGTGTGTGTGCCTAGCCTTGTAAGAGAAATGAGGTCTTATATACCTTTGTAGACCGATGAAGCACATTTCTCTTTGAAGCCGGCATCTTGCATGAGTTGTGGCCAAGTCTTTCTTTAACATCATTTATATAT
Sugar Maple	Contig_from_HWI-ST609:156:C0NHEACXX:1:2213:16408:2170	ta	74	97	CTAGTGGTCCACGTGCAAGG	AATACTAGGTTGGGCTGGGC	60.671	59.449	152	ATTTAAATCTAGTGGTCCACGTGCAAGGAACTGATATAACTTTTGTCAGTTCGAACTGATAATAGAATTTCTGTATATATATATATATATATATATATTAAAAGGGTCTCATTAGTCCAGTTCAGTTCAGGTCTGGTTTGGCCCAGCCCAACCTAGTATTGTAGGGGTTGAAATTTGGTTCTGGTTCTCATTCAGCATTT
Sugar Maple	Contig_from_HWI-ST609:156:C0NHEACXX:1:2213:20935:51192	ct	84	105	CTCTCTCCTACACAGTCCACG	GAGCTCTGTCTCTGGCTTGG	59.259	60.108	134	TAAGATGTCAGGTTTTGCTGGTTCTCTCTCCTACACAGTCCACGAAATGTCAAGTTTTTAACTTTTCAGTTTTCACACAGATACTCTCTCTCTCTCTCTCTCTCTCGTTTTTCCTTTCCCTTTCCTCTTGAACAAAGCCAAGCCAGAGACAGAGCTCACGCAGCAATCTGACATCTTA
Sugar Maple	Contig_from_HWI-ST609:156:C0NHEACXX:1:2213:7446:86484	ga	68	87	AAAGGAGAGGGTGGTGGGTTCG	AGTTTAACACCCTTTGATCCGC	64.191	59.182	156	TCCAATAGTTTATCAAAAGGAGAGGGTGGTGGGTTCGGCAAGACAGGAGACATAGTGAGAGAGAGAGGAGAGAGAGAGAGAGAGAGAGTCCAGCGAAGATGGACAATATAGGATAGGGCAAAGAATAACAAAAAAAAACCTAAATAAATGCGGATCAAAGGGTGTTAAACTATTGGA
Sugar Maple	Contig_from_HWI-ST609:156:C0NHEACXX:1:2214:7577:14939	tc	107	122	ACTCATCCCATTACGCCACG	GGATGACGATCACTGGGTCG	60.179	60.249	100	CTTTCATGTGATTTTCAAGGTCTTCGTGCGGGTTTCAATTCATTTTTTTTGCGTTCAAAAATCAGAGTTTGCGTGACTCATCCCATTACGCCACGTCATCACCATATCTCTCTCTCTCTCTCTGATCTTCAATAACTCGTCTCTTGCTTTCTCCGCGACCCAGTGATCGTCATCCG
Sugar Maple	Contig_from_HWI-ST609:156:C0NHEACXX:1:2215:1513:41706	at	26	43	ACCACTACAGTTCAACGCCC	GGGAGCCTGTGAGAATTGG	60.25	57.818	142	CTTCACCACTACAGTTCAACGCCCGATATATATATATATATATACACAATTTTATTCCTTATCTCACCTTATCTGTGGGTGCCCTCTCCCCTTGTAGGAGTAGTTGTCTAGACTGTGCTAGTAGAATCCAATTCTCACAGGCTCCC
Sugar Maple	Contig_from_HWI-ST609:156:C0NHEACXX:1:2215:13774:60255	ag	88	125	ACTTGTGTTTCCAACAAACG	ACCTCTCTTCAATCTCCACC	55.254	56.242	133	TATTTCATGAGATCTACTTGTGTTTCCAACAAACGGAGAAAATGGTGGAGATTGAAGAGAGAGAGAACGAAGATTGCTGGAGATTGAAGAGAGAGAGAGAGAGAGAGAGAGAGAGAGAGAGAGAGAATGGTGGAGATTGAAGAGAGGTACATATCATGAAATA
Sugar Maple	Contig_from_HWI-ST609:156:C0NHEACXX:1:2215:16489:79076	ag	123	144	AGAGATTATTCACTATCTGGTGTGG	TCTCCACCAAACGTAGCTGC	57.94	60.32	176	AGAGATTATTCACTATCTGGTGTGGATTTTATCGGTTAGTAAGTCAATAATAATTTGTAAGAAAAACATAGAGACTTTAAAGAGAGATGATTGAATGGATAAGGATATGAGATTGAGAATTTAGAGAGAGAGAGAGAGAGAGAGATGCGGTAGGCGGCAGCTACGTTTGGTGGAGAAAAAAGAATTACAGT
Sugar Maple	Contig_from_HWI-ST609:156:C0NHEACXX:1:2301:3313:7512	ta	154	177	AAATCCAGTGGCTCACATGC	ACTGCATGTATATTATTACCCGTCC	58.82	58.596	127	AGTTATATCAGTTTCTTGTATGTGGGTCACTGGATTTAAATACTTTGACTGACAAGTGCATACAGCCAAGTCAAAGTATTTAAATCCAGTGGCTCACATGCAAAGAACTGATATAACTTTTGTCAGTTCGAACTGATAATAGAATTTCTGTATTATATATATATATATATATATATATTAAAAGGACGGGTAATAATATACATGCAGTAATAAAATCATTCTTTTAAAGAAAAGGGGGTACTGTATTTGACGAT
Sugar Maple	Contig_from_HWI-ST609:156:C0NHEACXX:1:2301:14787:41057	ta	36	73	CGGTAATGTTCGGTTATATTCATGG	AGTGGAGGAAATTGATCAATCC	58.172	56.108	120	CTTCGGTAATGTTCGGTTATATTCATGGGTGTGTGTATATATATATATATATATATATATATATATATATATATTCATCATGAATATTAAGGCAAAAAATTGGATTGATCAATTTCCTCCACTATTTGATATGATAGAGTTTTTCATCATTCGATAATTAATCAAGTCTTTAATTAA
Sugar Maple	Contig_from_HWI-ST609:156:C0NHEACXX:1:2301:21037:53098	ca	116	131	CACAACTCACGCAAGATGCC	TGAAGGGACACATATGAATGCC	60.11	58.445	130	CAAGTCGTCAAAGAAAGACTTGGCCACAACTCACGCAAGATGCCAGCTTTAAAGAGAAATGTGCTTCATCGGTCTACAAAGGTATATAAGACCTCATTTCTCTTACAAGGCTAAGCACACACACACACACATGGCATTCATATGTGTCCCTTCATGATTGAACATCATTTATATATCACTTTCACACACTTGGTAATGTATGCTCATGCATTAGCTTAAATTTGATAATCATTGGAATTTGCATGTTCTAGGACTATGTCTAGGAAAGGTATACGT
Sugar Maple	Contig_from_HWI-ST609:156:C0NHEACXX:1:2301:4831:54674	at	91	110	ACTTCGACACAAAGTGCATGC	ACTTTGACTTGGCTGTATGC	60.002	56.33	146	ATATGAACCACTAGATTTATATACTTCGACACAAAGTGCATGCACTTGTCAAAACTTCTGCATAATCTATGGTCCACATTTTTCGTCCTGATATATATATATATATATATTGTAATGTATTTTCTTTGACATTATTTTGATGACAAGTGCATACAGCCAAGTCAAAGTATTTAAATCCAGTGGCTCACATG
Sugar Maple	Contig_from_HWI-ST609:156:C0NHEACXX:1:2301:8881:68937	ac	78	101	TGCCATTTGCCAAATAAGAAGG	AGCAGTTGTAGGTAGTTGTGGG	57.795	59.961	162	CCAAATTATGAATATATATTTTGTTTATTTTGTTCAAATTATAGAGGGGTTGCCATTTGCCAAATAAGAAGGCTATAACACACACACACACACACACACACATCATAGTCCAAATTATGAATATATATTTTGTTTAATTTGAACACACACACACACATCATCACCCTATCCAACAAACTAACCAAAATATCCCACAACTACCTACAACTGCTG
Sugar Maple	Contig_from_HWI-ST609:156:C0NHEACXX:1:2302:17744:17067	ga	99	138	CGGCACATATGAGCAGTGGG	ATTAGATGCGCGCCCACACG	61.162	63.841	146	TGTCAACATAAGGCGGCACATATGAGCAGTGGGGCGCTTGCAAAAGCGGCAATAACATCATATCAGCATCAGGACGGTGTGGGTGAGTGTGTGTGTGTGAGAGAGAGAGAGAGAGAGAGAGAGAGAGAGAGAGAGAGACCGTGTGGGCGCGCATCTAATGCGAGAACGTGTATACACGCATACGTGCGTGT
Sugar Maple	Contig_from_HWI-ST609:156:C0NHEACXX:1:2303:18210:20938	tg	112	127	GAAGGAACACACAAGGATGCC	CGGCCTCAAAGAGATATGTGC	59.458	59.13	111	GCAATAAGCAAAGTTTGTCAAGATAGTATAAATGCATGAGCATATATTATCAAGTGTGTGAAAGTGATATATAAATGATGTTTAACCATGAAGGAACACACAAGGATGCCATGTGTGTGTGTGTGTGCCTAGCCTTGTAAGAGATATGAGGTCTTATATTACCTTTGATGATCAATGAAGCACATATCTCTTTGAGGCCGGCATTTTGTATATCACTTTCACAC
Sugar Maple	Contig_from_HWI-ST609:156:C0NHEACXX:1:2303:15292:40954	ta	58	73	TCGTATAGATCTCCCTGCATAACC	AGGGATCCCACATTAGATCAGC	59.294	59.358	115	GATCGTATAGATCTCCCTGCATAACCAAAAACAACATTAGCATCTAAGTCACCAAATTATATATATATATATACACACATAAATACAGTGAAAGAGCTGATCTAATGTGGGATCCCTAATAAAAAAATGTACATGATAATTTCCTTCACCTGTTAATTTTTGTGTGTATATATATAATTATTTTTGTGT
Sugar Maple	Contig_from_HWI-ST609:156:C0NHEACXX:1:2303:15478:59232	tc	113	142	GTCTCCATGTATAGGAAGCTCG	AGTTGGCATCATTGTTGGCG	57.832	59.756	200	GACTGCCATTATGGGGTGTCTCCATGTATAGGAAGCTCGTAGATATATTCAGTGAGATTAAAATAAAGGTCTCCCCATTATAGTTGGAATTGGTAATACATACTATAACAAGTCTCTCTCTCTCTCTCTCTCTCTCTCTCTCTATCAATATTGATGAAGTATAAATCTAGCTAGTGGTCGTCAAGGTATTAACGCAACGCCAACAATGATGCCAACTAGTGGC
Sugar Maple	Contig_from_HWI-ST609:156:C0NHEACXX:1:2304:17690:8007	tc	85	118	ACCCAGATCACAAATCACCC	AGTCAGCTTTGCAGTGCAGG	57.486	61.171	114	CGGTTCCGTAATTTTTTATTTATTTTTTTTACCCAGATCACAAATCACCCCCAAATCACCTTCATCACCATTATCTGATTATCATCTCTCTCTCTCTCTCTCTCTCTCTCTCTCTCTCAAACCGCCTGCACTGCAAAGCTGACTTAGGTTGATTTGATTTGAAATTGTGGAACCG
Sugar Maple	Contig_from_HWI-ST609:156:C0NHEACXX:1:2305:13897:65004	ga	59	102	AGAGAACTAAGAAGAAGCAACACG	AAATGTCCGGCCTTCTCCC	59.015	59.697	119	ATCATCGATCAGGACTATTTGAGTAGAGAACTAAGAAGAAGCAACACGTTTCTGTTTTGAGAGAGAGAGAGAGAGAGAGAGAGAGAGAGAGAGAGAGAGAGAGCAAAGTCCACCAAAATCTTTAGGGAGAAGGCCGGACATTTTATGACATTTGATATTTATATTTCTCACTTCTAGAGAGAAAAAAAACTAGAC
Sugar Maple	Contig_from_HWI-ST609:156:C0NHEACXX:1:2306:2194:36125	ag	75	98	AGGAGAAATAGAGTGAGACCC	AGGAGCAAACCCTATCTGGC	55.875	59.451	117	CACTCACAAAAAATGGAACCCCCAGTACTATATAAGTTTAGGAGAAATAGAGTGAGACCCTAGAAATTTAAAACAGAGAGAGAGAGAGAGAGAGAGAGGTGATAAGAGCGAAGAGTTTTTTTTTATATGGAATTGAGCCAGATAGGGTTTGCTCCTTTTAAG
Sugar Maple	Contig_from_HWI-ST609:156:C0NHEACXX:1:2306:11717:89172	ag	71	96	CCCTCTATGCACAAACAGGG	CCACGGATTGTTGCCTTAGC	58.245	59.548	132	ACCTTAAAATCCTAAAAAACAACATGTATAAATACCCCCTCTATGCACAAACAGGGGGTACGTGAAAAACAGAGAGAGAGAGAGAGAGAGAGAGAGCTTAAAGTGTAATATTCTTGTAACCATTCTTAATAGTGAATTTGGCTTCGTTGCTAAGGCAACAATCCGTGGATGTTTCTTAGGATTTTAAGGT
Sugar Maple	Contig_from_HWI-ST609:156:C0NHEACXX:1:2306:12765:93967	at	76	93	GTGTGAGAGGCCCTTAACCC	CTAAACCACTGCGGCTTTCG	60.035	59.834	139	TGAGTTGTGTAGTGAATGGTCTGTGTTTCGGAAGGTGAGCGAGTGTGAGAGGCCCTTAACCCTAAAATCTTCTCAATATATATATATATATATCTCCAATTCCTGGACGTGAAAAGAATCCTTGCGCTAATAGACTTGTCATACCGCTGCGATTACCGCTACGAAAGCCGCAGTGGTTTAGGCAACGGTCTTCTCG
Sugar Maple	Contig_from_HWI-ST609:156:C0NHEACXX:1:2307:15925:52752	ta	147	182	TGAGGCCATAGATCCTGCC	AATAAGTACCCAACTTTAGGCC	58.543	55.768	100	AGCAACTACGACTAGAAAATTAACGATAGGGGGAGAGAGAAAAGGAATAACAAACATTCAATCTTGTCCATCCAAAAAATAAGTATCCAATGGACACAAAAGTGTGTCAAAACATGTGTAAAAAAATGAGGCCATAGATCCTGCCTTATATATATATATATATATATATATATATATATATATGGTAAATTTATAGAGAAGTTTGGCCTAAAGTTGGGTACTTATTATT
Sugar Maple	Contig_from_HWI-ST609:156:C0NHEACXX:1:2308:19342:64525	at	61	78	TTCCCGGGTCATACATATGATTCC	TGTTTCACTCACCACCTCAGC	60.02	60.475	100	CTGTTTTTGTTTGCTCATTTTCCCGGGTCATACATATGATTCCTTCCCTCTCTAGTGGAGATATATATATATATATATTTTTCCTTCTTTTTGAACGTGCTGAGGTGGTGAGTGAAACAAAAACAG
Sugar Maple	Contig_from_HWI-ST609:156:C0NHEACXX:1:2309:15283:9491	ct	35	64	CTGCGGATGAACAACTACGC	AGTCTGGTAACACAAATGGG	59.63	55.253	132	ATCGACGTGCTGCGGATGAACAACTACGCCCTCCCTCTCTCTCTCTCTCTCTCTCTCTCTCTCTGCCGCGTTAATTATAACACCGTTGACAATTTACCCCATTCTTTTCGACCAATCAAATCCCATTTGTGTTACCAGACTATTTGTTAAAAATAAATTGTGAAAGTAGAATTCAACGGCCATGATGCTGTG
Sugar Maple	Contig_from_HWI-ST609:156:C0NHEACXX:1:2312:5377:13514	ca	70	89	TCTCTTTGAAACACACATCACG	AGACACCAAGACCAAGTCGG	57.206	59.607	128	ACCCGTGTTCTTACATCTCTTTGAAACACACATCACGTAATTGACATAAGCACTCAGTTAGAGCAAGCTCACACACACACACACACACACGAACATATTTTTCAAATTAACAGGAACAACAATCCGACTTGGTCTTGGTGTCTTCCC
Sugar Maple	Contig_from_HWI-ST609:156:C0NHEACXX:1:2312:3056:45492	ag	88	103	TCTCTTTGATCGGAAATGGG	CTTTCCACTTGTTCGAGCCG	55.133	59.487	164	ATGTTTTCTCTTTGATCGGAAATGGGTTGTTCAATTTTCTCATCCATTATTGTAGTACTCTAGTCTCAGTCTCCACAAACAAATACCAGAGAGAGAGAGAGAGACGGAGAGTGTGTGAGTGTTGGACAGAGAGAGAGAACCTTGAACTTTCGGCTCGAACAAGTGGAAAGATTGAAGAGGAGAGAGGATAAGT
Sugar Maple	Contig_from_HWI-ST609:156:C0NHEACXX:1:2312:20809:62822	ga	90	105	CCAGAGCTTGCATGGTTTGG	CACAGCAAGGTGTTCGAACC	59.754	59.692	130	GAGAATCAGCTTTCAACAAAACCAGAGCTTGCATGGTTTGGAGGTTAAGGTTTTTTTGTGGAGCCATAATGTGTGTAAGAACTTGCGGGGAGAGAGAGAGAGAGAGCAAACTGAGAAAAAAACACAAAAATGGTTCGAACACCTTGCTGTGATAAAAGTGGACTGAAGAAGGGTACATGGACACCT
Sugar Maple	Contig_from_HWI-ST609:156:C0NHEACXX:1:2315:2748:15014	ag	157	182	TGAGTGAGAAAGAGGACCGG	CAGTCGAGTCAAATTGAAATCGC	58.742	58.915	104	ATATATATTGAAACAATATGAATTATTAAGAAACAAAAGGAGATAAAAGCAAACAGCCTACAAAACACTACCAACAAAAACAGAGTAAAATACAAGTAGAGAGAAAATGAGTGAGAAAGAGGACCGGAAGGTTCTGAGGAAGCAGAGGAGGCACGAAGAGAGAGAGAGAGAGAGAGAGAGAGCTTTGTGCGATTTCAATTTGACTCGACTGCGTTTTCTG
Sugar Maple	Contig_from_HWI-ST609:156:C0NHEACXX:1:2315:10177:52304	at	66	91	TCCAGTGGTCCACATGTAAGG	AGGGATCCCTTATGAGAGAACC	59.372	58.407	109	GTATTTAAATCCAGTGGTCCACATGTAAGGAACTGATATAACTTTTGTCAGTCGAACTGATAAAAATATATATATATATATATATATATATACAGTGGTTCTCTCATAAGGGATCCCTTATTTTAATTTCGGTAAGGACCACCATGAAATCATATCGATTTGAATGAATTTTAATCTGAATTTTTTTGTGAATGATAAGTTCATTGAAAT
Sugar Maple	Contig_from_HWI-ST609:156:C0NHEACXX:1:2316:8389:13707	ta	79	98	AGTGGTCAACATTCTTCGTCC	AAATCCAGTGGCCCACATGC	58.232	61.26	156	AAAGTATGTAAATCTAGTGGTCAACATTCTTCGTCCTGATATATTTATTGTCAGGACGAACTGATAATAGAAAATCTGTATATATATATATATATATACACACAAAAATTTTATTATCAGTTCGAACTGACAAAAGTTATATCAGTTCCTTGCATGTGGGCCACTGGATTT
Sugar Maple	HWI-ST609:156:C0NHEACXX:1:1101:11576:6254	at	98	131	ATGAGATTTCATCAAGGTCCTTACC	CTGTTGCTGCAGGTTCTATTCC	58.639	59.579	144	CACACAAAAGTTCAGATCAAAATTAACAAAAAATCAATGAGATTTCATCAAGGTCCTTACCGAAATTAAAATAAAAAATATCTTACTTAAAAGGTTGATATATATATATATATATATATATATATATATATGTAGTTTAGAAATCGAAAACACAATCTGGAATAGAACCTGCAGCAACAG
Sugar Maple	HWI-ST609:156:C0NHEACXX:1:1101:1824:4365	ag	94	109	CTTGGCAACCAACCAACAGC	GCCTTGGATGCTCTCTCAGG	60.53	60.179	102	CCCAATTTCATTTTTCGTCTTCATAAAATAATAAGCAAAACACAACTTGGCAACCAACCAACAGCACAGTTTTTTTTTTTTTATCAGACTTTAAGAGAGAGAGAGAGAGATGAAGCTTGTTTGGTCCCCTGAGAGAGCATCCAAGGCTTATATTG
Sugar Maple	HWI-ST609:156:C0NHEACXX:1:1101:9524:76145	ct	95	114	TCTCGTTTAGATTATGGTGTTGAGC	TCAGCACAGTATCCTGGTGC	59.189	59.75	134	CTCTCGTTTAGATTATGGTGTTGAGCTAAAGGTGAGTTATATATGCAATGTAGCCATCTTATATATGCAAATAAGCAATGATGAAGTGTGATCACTCTCTCTCTCTCTCTCTCTCGCACCAGGATACTGTGCTGATGGGCGCAGACTATTACCAAACTGAATCCGAAATAGCATCATCTAAACGAGAG
Sugar Maple	HWI-ST609:156:C0NHEACXX:1:1101:18095:89270	ta	78	99	CACAGTCCGGACAACTACTCC	TGAGCCTCTTGCCAATGTGG	60.068	60.61	165	TACTAGCACAGTCCGGACAACTACTCCTACAAGGGGGAGAGGCACCCACACATGAGGTGGGACAAAGAATGAAATTGTATATATATATATATATATATACACATGCCGGGCGTTGAACCGTGGTGGTGGAGTCTCACATTGGAGAGTCATACCACATTGGCAAGAGGCTCATTG
Sugar Maple	HWI-ST609:156:C0NHEACXX:1:1101:2952:93427	ta	92	127	CACTGTGAATGTGTAGATGGACG	TGGGTGTGCTTATCATATTTATGGG	59.386	58.99	156	ATTTCTTAATGTGGGGCAGTGGGTTCACTGTGAATGTGTAGATGGACGTTCTGAAATTATAAAGTCAGGACGGTCCTGATTGGAGAAGTATTATATATATATATATATATATATATATATATATATATCTTTAATCAAAGGGTGCTGATATTACCACCCATAAATATGATAAGCACACCCAGATTAAGAAAT
Sugar Maple	HWI-ST609:156:C0NHEACXX:1:1102:7895:10848	ga	30	65	TTCACGGTTTGGTTTGGACG	CTGGACCGATTCCCATACCC	59.266	59.603	105	GGTGCACGTTTCACGGTTTGGTTTGGACGGAGAGAGAGAGAGAGAGAGAGAGAGAGAGAGAGAGAATGTTTTGGGAATGGTTTTTATAAATGAAGGGTATGGGAATCGGTCCAGATGTAGTTTCTTATACTTCTTTAATTCAAGGTTTGTGTTTTAG
Sugar Maple	HWI-ST609:156:C0NHEACXX:1:1103:10458:37151	ca	26	41	CTTCCAGCCTCTTGCAAGG	TCCAGCCTCATGCAATAAGC	58.436	58.316	165	CTTCCAGCCTCTTGCAAGGCGTTAGCACACACACACACACAATTCATACATGTGTGTTCCTGCATCGTAGTTCAAACATTTGGTATAACACATTCACACACTTGATAATATATGCTCATGCATTTATACTATCTTGACAAACTTTGCTTATTGCATGAGGCTGGAAG
Sugar Maple	HWI-ST609:156:C0NHEACXX:1:1103:18593:59816	ta	60	75	ATCATGGACCACTTCTTGCC	ACATGGTAAAGGATTTCGGCC	57.865	58.625	105	GAATACCTCTTGCCATAAAATAAAATATATATCATGGACCACTTCTTGCCATATTTAATTATATATATATATATATTAGGCGAATTCTTGCACAATATTATATCTATATTTTGTGGCCGAAATCCTTTACCATGTAGGATTTGTGTCTTTTGACTTAAATCC
Sugar Maple	HWI-ST609:156:C0NHEACXX:1:1103:13631:89069	ca	85	108	TCAATCTTAGGAGCACTTCAAAGG	CATGTGTGCTTGTGAATGC	58.751	55.705	131	TTCAATGGCCTTCCAAAATCCTCAATCTTAGGAGCACTTCAAAGGTATAACACTTGTTCTTGACTCTTTGAATAGATCTAGTTGCACACACACACACACACACACACATAACTGCATGTTTTTAGTTAGTCTTGCATTCACAAGCACACATGCATTTCTGATAACTCCCAAAAACTTTTGAAAAAA
Sugar Maple	HWI-ST609:156:C0NHEACXX:1:1103:4468:93211	tc	87	102	GTCTCTCTTCTCATTTCTCATTACG	AGAAAGCAAGTAGGTGATAGTGGG	57.322	60.081	102	TAATCACTATGATTTTGAGTTTGAGTTTTCTCTTAATTACTTCACCAGTCTCTCTTCTCATTTCTCATTACGTCTACAAGTATGCGTCTCTCTCTCTCTCTCTATTTATTGATGCATTGCTGCCTCCCACTATCACCTACTTGCTTTCTCTTTTACTTGACATTTATATATACGTCTATTTCCACATT
Sugar Maple	HWI-ST609:156:C0NHEACXX:1:1103:20743:95867	tc	37	60	GCCAAGTAGACACAACACAGC	TCAAGCACTTGTAGCGGTGG	59.736	60.603	114	CCACAATAAGCCAAGTAGACACAACACAGCACCACATCTCTCTCTCTCTCTCTCTCTCTCTTTCACACTACTTTCCTTTATATTTTCAGCTTCAATTTTCCCTCCACCGCTACAAGTGCTTGAGCAGC
Sugar Maple	HWI-ST609:156:C0NHEACXX:1:1104:11177:2422	ag	66	81	ATGTAACCAACCTGGCGGG	GCTGTGAGAACATAATCGCCC	60.001	59.4	132	ATGTAACCAACCTGGCGGGGTGTAGATTGTTTGAAGATTGATAGATGTACACAGTAGACCGTGAAAGAGAGAGAGAGAGAGGGAGAGAGAAGAGGTAATGAAAAAAAATAGGGGCGATTATGTTCTCACAGCCATAATGTTGACAAAAACAATAAA
Sugar Maple	HWI-ST609:156:C0NHEACXX:1:1104:3691:40497	at	78	93	ATTCTGGAACATGCTAGCCC	TTTCTTGGTAGTGGGCTGGC	57.645	60.251	134	TGTTTTTGTTTGGTTGTTGTGTTTTTCTTATTCTGGAACATGCTAGCCCCACGAGGGATAATGTCCATTTATGAATAATATATATATATATATTTTTTAGAGTGTTTGGATTGTGAGAAAAATGCTTTACAAAAAATTCCATTGCCAGCCCACTACCAAGAAAGAGACCAAACAAAAACA
Sugar Maple	HWI-ST609:156:C0NHEACXX:1:1104:14051:44937	ga	70	85	CCAACCTCGTCAAAGTGTTCG	TCTTTCCAGCCCATCAAACG	59.739	58.466	101	AATCGCAAGTGTTCATCGAATCATCAACCCAACCTCGTCAAAGTGTTCGTTCTTTAGACAACGAAAGAGGAGAGAGAGAGAGAGATAGAGAGAGAGAGGAGAGAGATCACGTTTGATGGGCTGGAAAGAAAGAAGAACAGCTTTTCAGGAAGAGATCAG
Sugar Maple	HWI-ST609:156:C0NHEACXX:1:1104:17723:52846	ag	30	47	TGTTAGCTGACTGACATAGCTAGG	AGCTGACTGTCATACTCATCTCC	59.66	59.364	102	ATGTTAGCTGACTGACATAGCTAGGAGGAAGAGAGAGAGAGAGAGAGTGCAAAGAGAAATCAAAAGGTGATAGGAAAAATGGAGATGAGTATGACAGTCAGCTAACAT
Sugar Maple	HWI-ST609:156:C0NHEACXX:1:1104:6105:76090	tg	39	56	TGCAGGGACATATATGAATGCC	TGCCTTGTAAGAGGAATAAGC	58.311	55.665	114	AATAGGGTACAACTATGCAGGGACATATATGAATGCCATGTGTGTGTGTGTGTGTGCCTATGCCTTGTAAGAGGAATGAGGTCAAATATACATTTGATGAGCAATGTAGCTTATTCCTCTTACAAGGCATA
Sugar Maple	HWI-ST609:156:C0NHEACXX:1:1105:6892:66923	ta	44	63	TTCTTGCTGCTCTTTCCGGC	AATCTGAGCCAGAAACAGCC	61.237	58.168	163	AATTTTCTTGCTGCTCTTTCCGGCAACAAAACACCAAACAATTTATATATATATATATATATATTTCTCTCTATTCTACTGCTCTTTCCAGCAGTAAACCATCCTAAAACCACTCCAAAAATCAGTCATGTCAAACGACTCTAAAGAGGCTGTTTCTGGCTCAGATTTCCCTAAAACAGACAGCAAAC
Sugar Maple	HWI-ST609:156:C0NHEACXX:1:1105:2141:70776	ga	57	74	ATTTGGACCACTTCTGCACC	TGGACCACTTCTGCTGTACC	58.379	59.315	143	ATTTGGACCACTTCTGCACCTATTTAATTCATTTTTGGCAGTAACCGCGAAAAAATGAGAGAGAGAGAGAGAGACACACACACACACACCTTTGAACACTGAGAAGCTCATTATTGAGCACATGGTACAGCAGAAGTGGTCCAAAT
Sugar Maple	HWI-ST609:156:C0NHEACXX:1:1106:17231:15076	at	82	101	GGAGGTTGGCTGCAATTTGC	TTTGGGTTTGGTGGTTTACTGG	60.671	59.233	100	GGTCGTTGTCAATTAAGTATAAAGTTGTTTCTGATTGTCAAAGACTAAACCTTAGGGAGGTTGGCTGCAATTTGCTCTTAAATATATATATATATATATATACAAAATTCAAGTATTTAAGATTAATTCTAAACCAGTAAACCACCAAACCCAAACCAATTAATTAACAATTTGGTTTGGTTAGTCAAAC
Sugar Maple	HWI-ST609:156:C0NHEACXX:1:1106:11308:22175	ta	91	110	TGAGTGACTCACATTCAATGTCC	ACACTGATGTGAACGGGACC	58.682	59.965	115	CAAAACTTCTCCATAATGAGTGACTCACATTCAATGTCCTTATATATTTACATCATTGTGCACTGATGAGAACGGGACTGTATGTGTGTGTATATATATATATATATATACGGTCCCGTTCACATCAGTGTGAACTAATGTAACTACATTAGTACCAATGCATGTAGACCATTGATTATAGAGAAGCTTTG
Sugar Maple	HWI-ST609:156:C0NHEACXX:1:1106:19844:40837	ca	38	55	GCTCGAGATCATCAATGGCG	AATACAGTCAGTATCCCACCC	59.211	56.503	100	AACTAGCTAGCTAGCTCGAGATCATCAATGGCGCACGCACACACACACACACACAGACACAGACTTATGAATGCTTCTGTACCATGTAGTCAGGGTGGGATACTGACTGTATTTTCTTTTTGTAATTTTTGACTCAAGACAAGGGTACAGATAAAGAAGAAAAAAATTGAGAAGCTACCTACTGGTTTG
Sugar Maple	HWI-ST609:156:C0NHEACXX:1:1106:2313:89241	tg	32	51	CAGGTCTCTCTCTGTCTCTTGC	GGTATCTCTGCACAGTCTTTGC	59.836	59.325	136	CTTCTGCTCAGGTCTCTCTCTGTCTCTTGCTTGTGTGTGTGTGTGTGTGTGTTGAAAGAGTTCATTTCTGATCAAATTTTACTGTTGAATGATTCATAACGAGCAAGGGTGTTTGATTTTTTGCAAAGACTGTGCAGAGATACCTTAGCAGAAG
Sugar Maple	HWI-ST609:156:C0NHEACXX:1:1106:1558:89365	ta	58	77	CTTGGCAGATCCCGGATTCG	GTGTGCTTAGAGAATTGCCTCG	60.882	59.65	188	TTCTTGGCAGATCCCGGATTCGAATTATCTGCACGTTAATTTCTTTAATTTTGAACTTATATATATATATATATATATTGGCTAATTTTTTTTTTTTTATTAGAGTAGAGCAAATTTTTGTTTTTTTTTTGTTGTTGTCCCATTGGGTTTTCCTGATAAGGTTTTTAACGAGGCAATTCTCTAAGCACACC
Sugar Maple	HWI-ST609:156:C0NHEACXX:1:1107:6439:5936	ta	86	103	ACATCTGACGTGTCTGGTTGG	GCGTTGAATAGCAGCTAAGAGC	60.27	60.033	121	CTCTCACTCTCATATATAAACATCTGACGTGTCTGGTTGGACTTTTTTTTTTTTTTTTTCTTGTGAGCAGATCTGTCTATATATGTATATATATATATATATATTGTGTGTGTCTCAGGCTCTTAGCTGCTATTCAACGCTTTATATATAAGAGTGAGAG
Sugar Maple	HWI-ST609:156:C0NHEACXX:1:1107:19550:10362	gt	69	98	TGGATAGTGGGTGCTCTAAGC	TCAAAGCTACAAGAAGTTCCACC	59.237	58.865	107	CCTTTAATACTTGGTATTTGGATAGTGGGTGCTCTAAGCATTGAAATAGCCAGCTATAAGGTGGGTGGGTGTGTGTGTGTGTGTGTGTGTGTGTGTGTTTAAGGTGGAACTTCTTGTAGCTTTGATGGCCATTAAT
Sugar Maple	HWI-ST609:156:C0NHEACXX:1:1107:6641:55473	ct	77	102	TGTTTCTAGATATCCTGTCTGTGG	ACAGAACTTGAAGCTTGAAGG	57.529	56.377	138	CCTCTGTTTCTAGATATCCTGTCTGTGGTTAGATTAATTCTCAATCAGCCTTTTCTCCTCCATTGCCAATCTCATCCTCTCTCTCTCTCTCTCTCTCTCTCTAGATTTGAATCTGTAATCTCCTTCAAGCTTCAAGTTCTGTATTCTTCTTTTCACCTTTGACTGTTTTAAAAAAA
Sugar Maple	HWI-ST609:156:C0NHEACXX:1:1107:5187:78242	ta	85	120	ATGCAGAATTGGTGGCATGC	GTGTGTATTGAATTCTCTTGCC	59.823	55.715	145	AGCATGCAGAATTGGTGGCATGCAGAATTTGATATATATTAGGATATATATACATTATTTATAAGGCAAGTTGAAGTCGTCAACTATATATATATATATATATATATATATATATATATATTATGAGGCAAGAGAATTCAATACACACATTATTTTTATGTGAAGAGGAATTTGGCAACCCT
Sugar Maple	HWI-ST609:156:C0NHEACXX:1:1107:4251:99935	ct	68	91	AAGATGCGCCGATCTTCTCC	CCACTAGCCACTGGTTCTGC	60.25	60.675	115	AAGATGCGCCGATCTTCTCCAATCGAGGAGATCGAACCCAACAAAACCATCTCCTATCTCTCATCGACTCTCTCTCTCTCTCTCTCTCTCTCAAAGCAGAACCAGTGGCTAGTGGGTATTG
Sugar Maple	HWI-ST609:156:C0NHEACXX:1:1108:4301:8822	ga	68	83	AGTCAACCAAGTTTCTCATGCG	TATTGTTTCTGCATCCACGG	59.45	56.124	115	AACCTCCCCAGTCAACCAAGTTTCTCATGCGAAATTATTAAGACAAACTTTACGACCCAGTCATTTTGAGAGAGAGAGAGAGATTCAGAGCTTGAGAGTATTATCCGTGGATGCAGAAACAATATTCATTG
Sugar Maple	HWI-ST609:156:C0NHEACXX:1:1108:20487:21101	ta	72	99	AAGAGGGAGCAAAGTGAAGG	TCTGAGACCATGACATCACTGC	57.424	60.094	115	AGACAGAGAGAAGAAAAGAGGGAGCAAAGTGAAGGTTTTGAATTTTGATTCGTAATTCATTTAGCAGGTGTTATATATATATATATATATATATATATATTTACTAGTGCAGTGATGTCATGGTCTCAGAATCATATTGGGCCTTTAAAGTTTTAGACAGAGAGAAGAAGAAGAGGGGGAT
Sugar Maple	HWI-ST609:156:C0NHEACXX:1:1108:12857:47039	gt	102	121	AGGTTAGGGATTAGGTGTTGGG	TTTCTCATGTCCCAACTCCC	59.149	57.121	141	ATTAGGTTAGGGATTAGGTGTTGGGAATGATTTGGAAGATGAAGGTTGAAGATGAATTTGATGAATTTTGTTTAACAGAGATCGTTTGGGTGAGAGATAGAGTGTGTGTGTGTGTGTGTGTGGTGGGAGTTGGGACATGAGAAAAATGAGAAT
Sugar Maple	HWI-ST609:156:C0NHEACXX:1:1108:17751:72951	tc	52	71	AACCAAAGTAGCTCCTCCCG	GCCACACCATCACCTAGACC	59.386	60.108	128	TCTCCAGTCAAGGAGATCAAACCCAACCAAAGTAGCTCCTCCCGCCACCGATCTCTCTCTCTCTCTCTCTCCTCATCTATCTCTATTTCATGCGGCCGACGAATGATGTTTGAAGATGATGGTTTCGATCTAGGTCTAGGTGATGGTGTGGCCGGTGACAGTGCTGGGTTCGACGACAGCAGGTGATG
Sugar Maple	HWI-ST609:156:C0NHEACXX:1:1108:8062:76197	ta	44	69	ATGTAGTCACATCAGTGCGC	TTGTGACGTAAGGTCTTGGC	58.355	58.126	112	ACTGATGTAGTCACATCAGTGCGCACTGATGTGAACGGGACTCTATATATATATATATATATATATATATCCCTCTTAGATTCTCTTATGAGATATGCCAAGACCTTACGTCACAAAAATCTAACAGCCAAATTTAGGATTTCTCACCTCACCTCTCTACACATATTTCCCTCTCGCTACAC
Sugar Maple	HWI-ST609:156:C0NHEACXX:1:1108:21172:85310	ca	37	52	TTGGGATGTCATCTTCCAGG	ACCATGTGTTCGATCCTCTTATCC	56.892	60.202	141	ATAGAAAATTTTTGGGATGTCATCTTCCAGGAATTTCACACACACACACACAAAGGGTTTATTTAATTATTTAGTTTATAGATTTTTTTTTTTTTTTTTGGTTGGGGGTGAATCCTTTGTTTTGGATAGGATAAGAGGATCGAACACATGGTTTATAACCCAAAAATTTTCTAT
Sugar Maple	HWI-ST609:156:C0NHEACXX:1:1108:21215:93301	ta	114	129	TTCGTTGGCTACACAACTCC	TCCCACTACAACCTTACACGC	58.126	59.999	162	GAGATATATTTTCGTTGGCTACACAACTCCAATATACCGTAAGAAGTTTAATTAATAATGTGGATTTATACAAGTGTATATAGTTATTGTGTTGGTCTTAAATGTTTGAACTCTATATATATATATATATTTGCAGATAGAACAACTTAATGCGTGTAAGGTTGTAGTGGGACCTTGGAAAATATATCTC
Sugar Maple	HWI-ST609:156:C0NHEACXX:1:1109:15987:34999	gt	83	98	AGACAGGTGAGTGGTTTATGC	GGAAACAAATAGAGATCCAACTACC	57.941	57.445	155	GGTAAGACAGGTGAGTGGTTTATGCTTTGTTATCTTTTCTGAGCAATTAGGATGGGAATCAAATCATGGTTTGATGATGCTAGTGTGTGTGTGTGTGTATATATGTTTTTGTATAAAAACTAAACTTTTTTTTTGGTAGTTGGATCTCTATTTGTTTCCTTTTCACTTTATAT
Sugar Maple	HWI-ST609:156:C0NHEACXX:1:1109:4953:44195	ct	34	49	CAACCCTAGAAGAATAACCATACG	TGAAGATATCGAACAGATGAGTAGC	56.913	58.327	116	CAACCCTAGAAGAATAACCATACGTAATTTATGCTCTCTCTCTCTCTCTTCGTTATTCTACGAAGAAGACTGAAGACCCTTTACATTCTATGCTACTCATCTGTTCGATATCTTCATTTCCTTTTCCGTCGCCGTTTCGCGTTCATCGCATCAAGTT
Sugar Maple	HWI-ST609:156:C0NHEACXX:1:1109:10250:69459	at	24	39	TCAAATAGTCAATTGGGCCTGC	AATGCTAGGCGTTAGTCGGG	59.24	59.896	172	TCAAATAGTCAATTGGGCCTGCAATATATATATATATATCTATACATTAGTTGTTGTATAAATAAAATGAAAAAGCAAAAAAAAAAAACAGCTGTCTAAAAATCCGCCTTGGTGCTGACTAGGCCGCCTAGGCGCTAGACGTTGGTCCATCGCCCGACTAACGCCTAGCATTTACT
Sugar Maple	HWI-ST609:156:C0NHEACXX:1:1109:8341:68380	at	31	48	GGATTTGAATATCTAGGTGGCC	ATTGTTGATGAGGTAGCTGC	56.342	55.813	165	GGATTTGAATATCTAGGTGGCCAAACATTAATATATATATATATATATAGAGAGAGAGAGATTAAATTAAATAGTTCTTTTCAATTATGCATGTTACAAGAAATTTTAAAAAAATGGATATAAATAGTACAACACACAAACACATGCAGCTACCTCATCAACAATAGTTATTCAAATCC
Sugar Maple	HWI-ST609:156:C0NHEACXX:1:1109:16851:84181	at	30	49	TGCGCATTGATGTAAACGGG	CGATGTGATTTCATCAAAGTCC	59.55	55.804	108	CATCAGTGCGCATTGATGTAAACGGGACAATATATATATATATATATATTAGTAATTATCTCTTAAGGGATCTCTCATTTTAATTTCAGTAAGGACTTTGATGAAATCACATCGATTGTTATGAACTTTAATCTTTTTTTTTTTTTTTCATTTGAATTATT
Sugar Maple	HWI-ST609:156:C0NHEACXX:1:1109:10827:88530	ta	80	99	AGCACAATTCGGACTATACTCCC	GGTTCAATGTCCGGCATGC	59.93	59.86	114	GACTCTACTAGCACAATTCGGACTATACTCCCACAAATGGAGAGAGGGCACCCACACAAGAGGAGGGACAAAGAATAAGTATATATATATATATATATATGCATGCATGCCGGACATTGAACCGTGGTGGTAGAGTC
Sugar Maple	HWI-ST609:156:C0NHEACXX:1:1110:8858:37692	at	78	93	CCAAATCTTAGATGGATGGTGTGG	GTTTGGTAACCGAGAACTGGG	59.418	58.851	117	AAATTCTACCAAATCTTAAATATAAATCTCCACCATCCAAATCTTAGATGGATGGTGTGGATTTATTTATTTAAAAAATATATATATATATATGAGAAAACAAATTCCAACCACAAACCCATACAAGTTCAACCCAGTTCTCGGTTACCAAACACAATTACACAAATCCAGAAAATAAAGGAA
Sugar Maple	HWI-ST609:156:C0NHEACXX:1:1110:8910:43689	ag	54	77	AAGGGTGAAGAATTGGGTCG	TCCATGTCAGATATGTGGTCTCC	57.8	59.357	116	AGAATTATCAATTAATTGGAAAGGGTGAAGAATTGGGTCGTGACTCATGTCTAAGAGAGAGAGAGAGAGAGAGAGAGGAGGGGGGAAGAGAGAGAATGGATTTTGATGTTTGAGGAGACCACATATCTGACATGGATTGATAATTCT
Sugar Maple	HWI-ST609:156:C0NHEACXX:1:1110:6370:47232	tg	50	75	CGCACAGTGTCAGAGAGAGG	TCACAAAGACATGAAACCTTCCC	60.109	59.111	106	GTACTTCCTTTCATATACGCACAGTGTCAGAGAGAGGGGAGAAGGGGCATGTGTGTGTGTGTGTGTGTGTGTGTGCAATCAATCGCTCACGAGTGCTCTGGGGAAGGTTTCATGTCTTTGTGATGCATCTGTGCTTGCCTGGATGTGTGTGTGTGTGTGTGTGTGTGTGT
Sugar Maple	HWI-ST609:156:C0NHEACXX:1:1110:16120:60589	tc	69	100	GTCTTTATGCTGTGGCTGGG	CTGTTGGTCTTTATGCATAAGGG	58.902	57.495	120	CTGTTGGTCTTTATGCTGTGGCTGGGGAGGCAGTACTTGCTGGTCTAAAAAGTGATATACTGTAAGTATCTCTCTCTCTCTCTCTCTCTCTCTCTCTCTCTTTCCCTTATGCATAAAGACCAACAG
Sugar Maple	HWI-ST609:156:C0NHEACXX:1:1110:18947:60096	at	107	122	AAAGTTCACGTCTAGGCGGG	GTCACTTTCTGAACATTATTGGTGG	60.038	58.618	161	GCAAGGGAAAGTTCACGTCTAGGCGGGACGAAGAAAAAGGCAGAGCTGACAAGGGCGACTGATTGTGGGGGCTCCACCGTGGTGCTGTAGCCACGTCTGGCATTTAATATATATATATATATGTCATTGTCATGTACAGTTGTCCACCAATAATGTTCAGAAAGTGACT
Sugar Maple	HWI-ST609:156:C0NHEACXX:1:1110:7984:77022	at	53	76	ATTGAGATCACCAAGTTGGC	AGATGCCCTAAGATTTCTTTCC	56.006	55.838	103	GGAGAATTGCATTATCACTTAGTATTGAGATCACCAAGTTGGCTCAATAGAGATATATATATATATATATATATATAGTCATTTTTTCCTCCGTGCGCACTAATGGAAAGAAATCTTAGGGCATCT
Sugar Maple	HWI-ST609:156:C0NHEACXX:1:1110:19715:76100	ta	90	117	CCTCACATCAGCTAAGCTCCC	CTGATTCAGTGGTCCACATCC	60.203	58.363	154	CTGATTCATTGGTCAGACATCCATCACCTCACATCAGCTAAGCTCCCTTATTCTCTCCCTTTATGTGTTTTTTTTTTTATCTTTTGCCGTATATATATATATATATATATATATATACAGATTTTCTATTATTAGTTCGTCTTGACAATAAATATATCAGGATGTGGACCACTGAATCAG
Sugar Maple	HWI-ST609:156:C0NHEACXX:1:1111:9834:3451	ta	86	111	AGTGGTCCACATTCTTTGTCC	TTTCATAGATTGCCCTTCTCC	58.136	55.346	141	ATGTAAATCTAGTGGTCCACATTCTTTGTCCTGATATATTTATTGTCAGGACGAACTGATAATAGAAAATCTATGAAGGGCAATCTATATATATATATATATATATATATATGTTAATGTTAAAGTTAAAGGAGAAGGGCAATCTATGAAATAAGTTGTTGGTTTGTAATGTAA
Sugar Maple	HWI-ST609:156:C0NHEACXX:1:1111:11490:17111	ag	84	107	AGAAGAAGAGGTCGGCTGC	TTGTGTTGCTGGTCTGGTCG	59.406	60.814	148	AGAAGAAGAGGTCGGCTGCTTTGAAAAGAGAGAACTAATAGAAATGATTAGGGTTATCTTGGTTTTTATAAAAAAAAAGAGTAAGAGAGAGAGAGAGAGAGAGAGAGTGAGTGAGGTCGATCTGAATTCGACCAGACCAGCAACACAAAAACTATCAAAACCTAAATCGAAATCAACTAGTCACC
Sugar Maple	HWI-ST609:156:C0NHEACXX:1:1111:4100:68017	ct	32	47	ACAAACAATCCCTAATCAAGCC	GTGTGGACAAAGTAAAGCAGTCC	56.927	59.997	104	CGGCAAACAAACAATCCCTAATCAAGCCAAACTCTCTCTCTCTCTCTATATATATATATATCAGTTTAATTTGAGCCATACAATAAAGGACTGCTTTACTTTGTCCACACACACATGGGTTTTGTTAGTTTGCCG
Sugar Maple	HWI-ST609:156:C0NHEACXX:1:1111:2212:72425	tg	140	155	AGAGATAGTCACAAAGCATGC	TCCTATCCTCTTGCAAGGCG	56.05	59.534	173	CATATCAAAGAGATAGTCACAAAGCATGCAATTCTACAATGTTTGTCAATACAAGATAAATGCATGAGCATACTATGAAGTGTGTGAATGTGTTATACCAAATGTTTGAACCACGATGCAGGGACACACATGTATGAATTGTGTGTGTGTGTGTGCACTAACGCCTTGCAAGAGGATAGGAGTC
Sugar Maple	HWI-ST609:156:C0NHEACXX:1:1111:3605:80792	ta	56	89	TGAGCATTATTTGAGGCACC	TGAATGTGGTTGTAGGTTCG	56.088	55.698	109	ATTACGTATCAATGAAAGTGGTATTATGAGCATTATTTGAGGCACCATTTTAATGTATATATATATATATATATATATATATATATATATCAGGACTTTGGGACAAAGATAGACTCGAACCTACAACCACATTCATTGATACGTAAT
Sugar Maple	HWI-ST609:156:C0NHEACXX:1:1111:19941:77955	ta	108	127	GAATGGTTCACGTTCAATATCC	TGTCTGATGATGGAGGTTTGC	55.527	58.285	132	CTTAAGTGTATATGCACTTGTCAAAACTTCTCCATAATGAATTAATGAATGGTTCACGTTCAATATCCTCATAAAATTATATCAGTGCGCACTGACCAGATCAGAACTATATATATATATATATATATCTCAGAAATAAGGGTAAATAGAATGTTAAGCAAACCTCCATCATCAGACAAAGG
Sugar Maple	HWI-ST609:156:C0NHEACXX:1:1112:1865:16128	ct	36	65	CTCCCTCCATTCCCTTTCCC	GAGACAGCGAGAGAGATTGGG	59.447	59.933	101	TCTCTCTCCCTCCATTCCCTTTCCCATATTTATCCCTCTCTCTCTCTCTCTCTCTCTCTCTCTCTACCCACATTTCAACATCATTCCCAATCTCTCTCGCTGTCTCGCATATCCATCCCCCGAAACACTCACAAACACGAGAGAGAAAAAAACGCCTGAAGAAAAATGAGGGAGATCTTG
Sugar Maple	HWI-ST609:156:C0NHEACXX:1:1112:19396:41924	gt	116	131	GTGGCATGATAGGTAGCTTGC	GACCGCTAAACTCACAAGAAGG	59.124	59.263	113	CTAAGCAAGGATACTAGTGGTAAAAGTGTGGAACAAACGTTATATCGTGGCATGATAGGTAGCTTGCTTTATTTGACTGCAAGTAGGCCCGATATCTCCTTTAGTGTGGGTGTGGGTGTGTGTGTGTGTGTGAAAAACCTTCTTGTGAGTTTAGCGGTCCAAG
Sugar Maple	HWI-ST609:156:C0NHEACXX:1:1112:8878:51551	at	71	94	CTTTAATGACACGCAAATCTCC	GCCATCTCATATAAATTGTCATGGG	56.071	58.14	111	ATTTCCTTTTATTTTTTAATGTAATTAAATTCGATCCAAAACTTTAATGACACGCAAATCTCCAAATCAGATATATATATATATATATATATATTTTTTTTTTTTATGGAAATATATGGTTTAAAGTCCCATGACAATTTATATGAGATGGCACAGATCGCCATAC
Sugar Maple	HWI-ST609:156:C0NHEACXX:1:1112:20959:59877	tc	23	38	ATCATCACCCTCAGCCGAGC	TGGGTTGGGTACTCAAACGC	62.038	60.536	139	ATCATCACCCTCAGCCGAGCCTTCTCTCTCTCTCTCTCTGGATTCTCAACTGTGTTCACGAATGACAAAACGAAAAGTTCTGTTTTACGGTTTGATCTGACTAATCGATTCCACTTATAGCGTTTGAGTACCCAACCCAAAAAC
Sugar Maple	HWI-ST609:156:C0NHEACXX:1:1113:5632:4526	ag	78	93	GTGTGTGTGTTTGGTGGTAGC	ATCTCTCATCATCACCGTCG	59.935	56.924	123	GTACAAGTGTGTGTGTTTGGTGGTAGCAGTAACAGGAATCTGAGATTGGAGAGATTGGAGAGTGAAGGAGGGTCGGTAGAGAGAGAGAGAGAGAAATGAGAGAAGAGGACGACGGTGATGATGAGAGAT
Sugar Maple	HWI-ST609:156:C0NHEACXX:1:1113:17929:26792	ta	69	96	TGTTGCCAACATCCTTCTTTCC	GAGGAGATGCTGCAAGAGGG	59.372	60.179	112	GAACCGGGTATGTGATCATATGTTGCCAACATCCTTCTTTCCTTCTCTCTTTCTATTATATATTTTCTTATATATATATATATATATATATATATATTTTAGTTTTAGCAGTCCCTCTTGCAGCATCTCCTCCCACGGTTTCGGGCCCGTCAAACCCGGC
Sugar Maple	HWI-ST609:156:C0NHEACXX:1:1113:13346:47940	at	106	123	TTATGTACTCCCACAACCGG	TGGTTTGTCTCTTCCATACG	56.937	55.108	151	TGTTAAATTTGTTCCTCTATTATGTACTCCCACAACCGGGATATAAATATCCACTTCCACAACATCGATAAGAAAACCTTTTTATTTATATTTGTAGTACTGTACATATATATATATATATATAGTATGACTTGAACCTCCTATCACTAACGTATGGAAGAGACAAACCAATTTAACA
Sugar Maple	HWI-ST609:156:C0NHEACXX:1:1113:14755:60780	tc	112	137	TGTTGGTGACTCAAGAGCGG	CCTAGTAATTGGAAATGTGTGTGC	60.25	58.359	148	CCTAGTAATTGGAAATGTTGGTGACTCAAGAGCGGTGCTAGCAATGAGAGACAAAGACAACTCTTTGGTTGCTATACAATTGACTGTGGACTTGAAGCCTGATCTGCCAAGTCTCTCTCTCTCTCTCTCTCTCTCTCATGCACACACATTTCCAATTACTAGG
Sugar Maple	HWI-ST609:156:C0NHEACXX:1:1113:12022:77858	ga	75	90	AATCGATCCCACATTAACCC	TCGATCCCAGATTAACAACCC	55.181	57.446	125	CTAATCGATCCCACATTAACCCCTTGAATCAAAAATTATACGTGCGTGTCTAATAATACAACCTAGGGGAGAGTGAGAGAGAGAGAGAGAGGGGGGGGGGGTGAATGGGTTGTTAATCTGGGATCGATTAG
Sugar Maple	HWI-ST609:156:C0NHEACXX:1:1114:3566:49953	ga	54	73	CTGGTCTGTGAACAATGCACC	TGTTATGGCCTTGGTCTCGC	59.732	60.392	104	TCAAGATTTCTGGTCTGTGAACAATGCACCTGTGCAAGATGATATCAAACAACGAGAGAGAGAGAGAGAGAGAGGTCTGATCCGAATCATTTAGCGAGACCAAGGCCATAACATCATCATAAACCATCCAGAAATCTTGA
Sugar Maple	HWI-ST609:156:C0NHEACXX:1:1114:9958:58756	at	95	112	GGGTTATATATCCCAAACTAGAGGC	ACAGTTCACATTCAATATCCTCACG	58.349	59.418	125	TTCTTCCTTAATTAATACGAAAAAGATTGAAACAAGAACTTTATTTGCAGGGTTATATATCCCAAACTAGAGGCACAATGAACTTTATCATATAATATATATATATATATATAGAAAAAATTCCAAGTTAGTGTATCCTGATATAACTTCGTGAGGATATTGAATGTGAACTGTTCT
Sugar Maple	HWI-ST609:156:C0NHEACXX:1:1114:5010:60254	at	96	111	TCCTCAATGTAATTGCGAACATGG	AAATCTCGCGCTAGGTGGG	59.904	59.856	167	AAACCAAAACCAAACATTGTCCTCAATGTAATTGCGAACATGGTTAGTTAGAGTTTAGATATAGCAACAATAAAATCAATACTAAACAAACTACCATATATATATATATATACATTAAAATACGTAAATAACACTAGGTAAGAAAATTGTACCTGGGTGGGATGCCTCCCACCTAGCGCGAGATTTTCC
Sugar Maple	HWI-ST609:156:C0NHEACXX:1:1114:14170:67283	ga	80	111	TTGGAGGTCGACGAAATGGG	ACCGGTAATTAGGGTTGATGG	60.037	57.429	122	AAATGGGTTTCCAATCTGTATGTTGGAGGTCGATGAATTGGAGGTCGACGAAATGGGTTTCCAACTTGAAATGTTACTTGAGAGAGAGAGAGAGAGAGAGAGAGAGAGAGAGTTGCATGGGGCAATTAACTTTTTTAACCATCAACCCTAATTACCGGT
Sugar Maple	HWI-ST609:156:C0NHEACXX:1:1114:8718:75979	at	75	98	TCAGTTTGGGATGATGGGATCC	TCACCTCTATTCTTCCACTCTTCC	59.825	59.288	100	TAACAAACTATATGCAAGAATTTCATAATATCTGCAAATTCAGTTTGGGATGATGGGATCCCCTCAAAAAAAAAATATATATATATATATATATATATCAAAATTAAAAGAAAGTGGAAGAGTGGAAGAATAGAGGTGAAAATCTTATTACCTCAAGTGGAAACATAG
Sugar Maple	HWI-ST609:156:C0NHEACXX:1:1115:12816:2745	at	63	82	TCCCACCAAGATCGAGATCC	TGGTGGATGTGAGTAATAAGATGG	58.586	58.071	105	CCCTACTGAAATACTGTTAGTTCAAATACCAAGTTGTAAAGATCCCACCAAGATCGAGATCCATATATATATATATATATATAAACAGCTTTTGTTTTATGCATCCATCATATAAGAAATCATCCATCTTATTACTCACATCCACCATAATATCAAGATCGAGGTACCCAGCGGGATACCAT
Sugar Maple	HWI-ST609:156:C0NHEACXX:1:1115:8109:35215	ag	62	79	AGTCAACTGTAGAATTGGTCACC	CACCGAGTAAGAATACAACCC	58.358	56.078	108	CACCGAGTAAGGAAGTCAACTGTAGAATTGGTCACCAAAATCCATTTTCAAGTGTATGGCAAGAGAGAGAGAGAGAGAGCTCATTAAATATGGCATACAAGGGTTGTATTCTTACTCGGTG
Sugar Maple	HWI-ST609:156:C0NHEACXX:1:1115:18048:41427	tc	58	79	GTGATTGCCAGCGTTGTTCG	GTGTTTGCCAGCGTTGATCG	60.726	60.726	163	TCAGTGATTGCCAGCGTTGTTCGAGCTCCAGAAGATCCTATTCTCGGTGTATGTTTGTCTCTCTCTCTCTCTCTCTCTCTACTATAATCAATTCATTTTTTGATTTGATCAATCATGATCCAACCACGGATCGCATCAAACATGTTCGATCAACGCTGGCAAACACTGA
Sugar Maple	HWI-ST609:156:C0NHEACXX:1:1115:3225:44913	at	92	107	TAGGGAGCCATTTGGAGTGC	TTTGCCTGGTGCCTTTGTGG	59.744	61.684	124	GCCATCAAGATTCAAAAGGCTCTCTAAAATAGGGAGCCATTTGGAGTGCAAAAAAGCTAACCCATTTAGAAACTAAAAAACATCCCTAAACATATATATATATATATTGAAGCAGCAAAATATTATTAGAGGGCCACAAAGGCACCAGGCAAAAACACTCGACAAAGACAAAC
Sugar Maple	HWI-ST609:156:C0NHEACXX:1:1115:11954:53339	ac	77	102	CATGCAATTACGTGGCGTCC	TTACGGCGTCTCAACTCAGC	60.248	60.388	141	AATATTTTATTGACATGCAATTACGTGGCGTCCTGGGGTTGCTATGCAATTCCATCAAATTATTTTATTTTCACATACACACACACACACACACACACACACAAAAGACAGAGAGAGAAAATGTCTAAAACAAAGCTGAGTTGAGACGCCGTAACCGTAATCCCTCAAAAAAATATT
Sugar Maple	HWI-ST609:156:C0NHEACXX:1:1115:15099:79829	ct	32	47	ATCGACCACCCACCAAATCC	TGTGTAACCGAAGTAGAGCC	60.034	56.976	104	ACATCGACCACCCACCAAATCCCAAACCCTACTCTCTCTCTCTCTCTCATGCATATTGCAAAAATAATGATCCTACTAGTTGTCATGGCTCTACTTCGGTTACACATTAATT
Sugar Maple	HWI-ST609:156:C0NHEACXX:1:1115:7357:83554	ag	92	117	GTGAAGTGAGAACTGACCTTGG	CCAGTTCTTGATTCGAAGCCC	58.866	59.26	114	GAAACAAAAATTTGTTTAAAAAGAATAAATTTTGAAGCTGTAAATTGAAATTTGAGTGAAGTGTGAAGTGAGAACTGACCTTGGAAATGTTAGAGAGAGAGAGAGAGAGAGAGAGAGTTGAAGAAGAAGAAGATGATGATGATGACGACTAGCTAGGGCTTCGAATCAAGAACTGGGTTTTTGATTCG
Sugar Maple	HWI-ST609:156:C0NHEACXX:1:1115:10722:95047	ct	37	56	CATGCAACAGATTTCTCAGC	AATGTAGACCCTTCATCAGCACC	55.348	60.371	100	CATGCAACAGATTTCTCAGCATTGTCAAACTCGTTACTCTCTCTCTCTCTCTCTCTCACAGCAAAATTTTCCCTCAAGGTGCTGATGAAGGGTCTACATTTACTATAGAAGAAATCTGTTGCATG
Sugar Maple	HWI-ST609:156:C0NHEACXX:1:1116:7044:20028	ag	24	55	AGAAGCCATGCTGGTAATGG	ATCACTCTACGTCTCTACCC	57.937	55.207	153	AGAAGCCATGCTGGTAATGGAAAAGAGAGAGAGAGAGAGAGAGAGAGAGAGAGAGGGAGAGAGAGTATATTAAACTTGGACACTGTTTTCGTGGGGCTTCAACTCCAATATATATAGTAAGAATTTTATGAATGGGTAGAGACGTAGAGTGATAATTAATTATTAAAAAACAAGGGAGAGTGGGAGTG
Sugar Maple	HWI-ST609:156:C0NHEACXX:1:1116:9813:22049	ag	115	130	CATGGGAGCTTGGATTTCTCC	TGAAGGAATCCCACACACTCC	58.695	59.649	132	CATATGAAGGAAAAACCTCCATGGGAGCTTGGATTTCTCCTTATTTTGTGGAGAAGGTGAAGGAGATGAAAAGAATGGAAGAAAAATGGAGTAGGGCGGAAGAGAGAGAGAGAAAGAGAGAGAGAGAGAGGGAGTGTGTGGGATTCCTTCATATG
Sugar Maple	HWI-ST609:156:C0NHEACXX:1:1116:7649:33960	at	39	68	AGGGTGACTTGACTAGAGAACC	ACTCCGTTACAGTCATATCCCG	58.833	59.378	104	AAATAATTTAGGGTGACTTGACTAGAGAACCACCACAAATATATATATATATATATATATATATATATTGTTGGGGTTAAAAATGAACCTTCGGGATATGACTGTAACGGAGTTTGGGAATAATCGAGAATTACCAATAGAGTCAGTGAAAATCAAACAATAAT
Sugar Maple	HWI-ST609:156:C0NHEACXX:1:1116:5705:45940	ta	80	101	AGCACAATTCGGACTATACTCCC	GGTTCAATGTCCGGCATGC	59.93	59.86	116	GACTCTACTAGCACAATTCGGACTATACTCCCACAAATGGAGAGAGGGCACCCACACAAGAGGAGGGACAAAGAATAAGTATATATATATATATATATATATGCATGCATGCCGGACATTGAACCGTGGTGGTAGAGTC
Sugar Maple	HWI-ST609:156:C0NHEACXX:1:1116:18129:49586	ga	97	114	TGGTGTGTTTAATTGGTTAGCCC	TCCGTGTCTGAGCTTCTTCC	59.425	59.396	127	CGTCTGGTGTATTTAATTGATTTACTCTTGGTGTGTTTAATTGGTTAGCCCTGATGTGTTTATGGTGGAGAGAGGAAAGAGGCATGAGATCTGGTGGAGAGAGAGAGAGAGAGACTATGATGAACAATTAAGAAAGGAAGAAGCTCAGACACGGAGTGTTTGTCAGAAGTCT
Sugar Maple	HWI-ST609:156:C0NHEACXX:1:1116:13241:52955	at	90	115	TTGGGCTGTCAACACTAAGG	TGGAAACAATGCCAAATAAGGG	57.73	57.45	171	ATGGAAACAATGCCAAATTTGGGCTGTCAACACTAAGGATCTCCAGTTTACATTACATCACTGTATTGCAAACTTTTCTCTTTCCCAAAATATATATATATATATATATATATATAGGGTCAGTCTTGACTTTTGTGAGGCCCAAGGTGAAAATCTAAAATAGGAGCCCCTTATTTGGCATTGTTTCCAT
Sugar Maple	HWI-ST609:156:C0NHEACXX:1:1116:19681:57719	tc	59	74	AAACGCATCTCAACCGTGC	TGGAAACTGAAACAATCCACAGC	59.426	59.932	101	GTCCCTTATATATAAAACGCATCTCAACCGTGCATGTAACACTAAATTTGTTCCTCTTTCTCTCTCTCTCTCTCCATGGATAAAATGTTCTTGCTGTGGATTGTTTCAGTTTCCATGGTTTTGAATGTT
Sugar Maple	HWI-ST609:156:C0NHEACXX:1:1116:10330:77371	ag	103	122	TGGGTGTGTGATTGTTGTTGC	ACACGAAACCAAATTACGCCC	59.864	59.732	137	ATATCTTCTGGTGGGTGGGTGTGTGATTGTTGTTGCGATGAGAAAGTGAGAGAAATTTCTGGGATTTGAAGAGTAATGTTTTGGCTTCTATGCATTTGCCACAGAGAGAGAGAGAGAGAGAGTTGCTTTGAGGGCGTAATTTGGTTTCGTGTTTGAAG
Sugar Maple	HWI-ST609:156:C0NHEACXX:1:1116:3819:81339	ta	31	56	CATCGATTGGATAGCTAACTGC	ATGGTTACGTCTGTACACCC	57.082	56.955	106	CCATCGATTGGATAGCTAACTGCTTAATGTTATATATATATATATATATATATATATGCTTAATGGTTTGTCTGATTTAACATTATTGGGTGTACAGACGTAACCATTACAGTGAAGAAGAAATGTGTTAT
Sugar Maple	HWI-ST609:156:C0NHEACXX:1:1201:9422:8564	ta	73	100	ATGATCCACATTCTTCGTCC	ACTCAACTCCAGTTAGATTAGATGC	55.233	58.422	141	TCTTCATAATCTATGATCCACATTCTTCGTCCTGATATATTTTATGTCAGGAGAAACTGACAATTGAAAGACTATATATATATATATATATATATATATATGGTCTACAAACAAAAATAAACAAAATTGCATCTAATCTAACTGGAGTTGAGTTCCTCTCAAGCGT
Sugar Maple	HWI-ST609:156:C0NHEACXX:1:1201:7888:34033	at	31	70	TCAAACCCAATCTGAATGACCC	ATCAAACCCAATCAGGACG	58.57	55.171	109	ATCAAACCCAATCTGAATGACCCATTTCAAATATATATATATATATATATATATATATATATATATATATACAGTTTTTATATTGTCAGTTCGTCCTGATTGGGTTTGAT
Sugar Maple	HWI-ST609:156:C0NHEACXX:1:1201:1981:46106	ta	118	139	GACTGACAAGTGCACACAGC	AGGGCGATATTATCAGTAATTGACC	59.694	58.593	167	ATTTAAATACTTTGACTGACAAGTGCACACAGCCAAGTCAAAGTATTTAAATCCAGTGGCCCACATGCAAGGAACTGATATAACTTTTGTTTGTTCGAACTAATAATAGAATTTCTGTATATATATATATATATATATATTTGATAAAAAGAGATGGTCAATTACTGATAATATCGCCCTTTGTGTATAT
Sugar Maple	HWI-ST609:156:C0NHEACXX:1:1201:10733:55818	tg	53	74	CCTCCTTCAATACAGTATGAGC	AAGACTGTGATTCTCATTGCAGG	56.051	58.992	100	CCTCCTTCAATACAGTATGAGCTTCTTGCTCAGGTGAGTGTCTATATATATATGTGTGTGTGTGTGTGTGTGTGTCCCCTGCAATGAGAATCACAGTCTTGAAGGAGG
Sugar Maple	HWI-ST609:156:C0NHEACXX:1:1201:2050:59437	tg	100	121	GAGGGTCTGTTTGGCTAGAGG	ACCTCTTCCCTCTTACAAGGC	59.792	59.09	103	AAACATAATTCTCATATGGTTAACTGTCACTATGTTTGTTTTAGGAGGGTCTGTTTGGCTAGAGGTCGTTTTTGGGTTTGTGGGCGTAAGAAGGAAGTTTGTGTGTGTGTGTGTGTGTGTGTCTATGCCTTGTAAGAGGGAAGAGGTCAATTATACCTTTGTT
Sugar Maple	HWI-ST609:156:C0NHEACXX:1:1202:10944:65742	ta	70	85	AGATAAATCCTGTCCTGACGG	AAACCACAGCTGTCGTTGC	56.894	59.273	108	TCTAAGATCGAAAGCAACAAAAATAGATAAATCCTGTCCTGACGGTGAGTTTGATTCATTTGGGGGAGGTATATATATATATATACAGACTGTTCGGTTGTTTCATGTTTGCTGCAACGACAGCTGTGGTTTTCCAATTTTTTTTTTTTCTTTC
Sugar Maple	HWI-ST609:156:C0NHEACXX:1:1202:17936:72295	at	75	92	ATGTATGTCTATGGTTGGACG	GACCATGGTTCTCTAGTCAATGC	55.206	59.126	122	TGAATGTATTATGTATGTCTATGGTTGGACGTCATTAACTTATAATTTCAAGACATCCTTACTAAAGAACCACCATATATATATATATATATACACACGGTTTAAATGAGCATTGACTAGAGAACCATGGTCAATATGAATGTGAATGTGTCATGTCCTGAGATACTCTTAAATCAT
Sugar Maple	HWI-ST609:156:C0NHEACXX:1:1202:18132:78940	at	101	118	TGTCTTGGAGTCGGATGTGC	GAACATCATGAACCACACCCG	60.037	59.531	100	AAGGGTATTTGGTTGGCTAAGAATACCAGCCTTGTGCCTATTGTCTTGGAGTCGGATGTGCTATTTGTGGTGAATGCTATTGTTTCGAAGGAAGTGCTTAATATATATATATATATATTGCGGGTGTGGTTCATGATGTTCTTTAACATCTCTTCTT
Sugar Maple	HWI-ST609:156:C0NHEACXX:1:1202:8930:87039	ca	93	118	AAACTATTAGACACGCGCGC	TGTTCTCTGTGCAGTGTGGG	59.356	60.179	109	CTTTGATTTTCAGCGGTGTAAAATGCAAGGGCACTTTCTCCGGGCTTGACCCTTACCTACAGGAGAAGGAAACTATTAGACACGCGCGCGTGCACACACACACACACACACACACACATATATATATATAAGAGAAATTCAGGACTAAAAACACAGCACCCACACTGCACAGAGAACATCTGAAAATCAAAG
Sugar Maple	HWI-ST609:156:C0NHEACXX:1:1203:12693:17070	ta	56	71	TATTGTTTCAGCACCTAGGC	ACGTGGTTGAGTGTTTGAATGG	55.436	59.642	120	TCTAAAATGAAATATTGTTTCAGCACCTAGGCTTTTTTGAGTAGATTAAAACAATTATATATATATATATATGAAACTCAACCATAAGCTGCTTTTTTTATTTTAGTAATCCATTCAAACACTCAACCACGTGATACAAGTTGTCATAAGCAAGAGAAAATTAAC
Sugar Maple	HWI-ST609:156:C0NHEACXX:1:1203:1401:35102	ta	59	82	ATAGGAGGGAGGAGGATTGG	TAAGTCAGCGGCTCGAATCC	57.269	59.898	111	ATTAATTTAAGTATTATATTAATTCAAGGTGTTTATAGGAGGGAGGAGGATTGGTGTTTATATATATATATATATATATATATTTGACAGTATCTATCTATTCACCTATCAATCTATCATTGGTAGGATTCGAGCCGCTGACTTAGGAGTTATTTACCTAA
Sugar Maple	HWI-ST609:156:C0NHEACXX:1:1203:20200:59685	ct	100	121	TGCAGGCAACACTTCAGTCC	TTGAACAGAGGATGGCAAGC	60.819	58.462	101	GTTTCATTTGAACAAGTGTTTTGTTTAGATTTTCACTGAAATTCAATTTTTTTTTTATTAATGCAGGCAACACTTCAGTCCACATGTCTAATTTCCCTGCTCTCTCTCTCTCTCTCTCTCTCATTCACTGTTTTTCTCCTCTGCTTGCCATCCTCTGTTCAAATGAAAC
Sugar Maple	HWI-ST609:156:C0NHEACXX:1:1203:6858:87809	ta	101	116	TCCATATTCATCGGTTCAATTCCC	TAACAAACATCAGAGGCGGC	58.93	58.551	163	CTTCCATATTCATCGGTTCAATTCCCAACAATTGTTGAATTCACGTAAAATCTCATGTTTTTTTTTTTTTTTTTTTTTTTTTTTTGTGAAAATATCTCTTTATATATATATATATATTATAGTGGTCTGATACATTTATATATGTGCCGCCTCTGATGTTTGTTATTATAT
Sugar Maple	HWI-ST609:156:C0NHEACXX:1:1204:5466:73943	ag	34	53	TGAAATTCTGGTCTCTGGTTGG	AAATACGAAACGGAGGGTCG	58.245	58	168	AGAGTTCATGAAATTCTGGTCTCTGGTTGGTTCAGAGAGAGAGAGAGAGAGAGTTAAGGTTGTTGTCTGTTTTTTGAGACTCGTCAAATAACGTCAGTGAAGAAGAAAAGCAGGAGAATTTCAAAATGGACCCTTAGATTTAACTTTTTTCAAACTCGACCCTCCGTTTCGTATTTAGGTC
Sugar Maple	HWI-ST609:156:C0NHEACXX:1:1205:12917:37253	ag	96	115	TCGTCTTTGAAACGAAACGC	TTCAATCCCACCCACCATCG	57.644	60.035	131	ACTTACGGATATATCTATTCAGAAAACGACATCGTCTTTGAAACGAAACGCTTTTGCTTCGCAAATTTTAAGGATAAACAACAGCAAAAAGAAATAGAGAGAGAGAGAGAGAGAGACTGTGAGACAGAGAGAGAAAGAGAGACGATGGTGGGTGGGATTGAAATTATTCTCTTCCCAAAACGGC
Sugar Maple	HWI-ST609:156:C0NHEACXX:1:1205:2966:57093	gt	79	94	CCAAGATCCATCATTGGCTTCC	ACAAAGGGACCCTTAAGTGG	59.373	57.028	103	CAGGTTATGAGAGGGTTCTTAATCCAAGATCCATCATTGGCTTCCAGATTTAGTGCTTTCCCCAAAAATATATGGGGGGTGTGTGTGTGTGTGTAAGCTCAGTTCCCCACTTAAGGGTCCCTTTGTTTTGAACCACCTGTGGGT
Sugar Maple	HWI-ST609:156:C0NHEACXX:1:1205:8451:58780	ga	111	126	TCAAGCCTTTGTAATCTGTCACC	CTTCAACTTTCAGCCCTCGC	58.928	59.481	139	GTTTACTTCAACTTTCTTCCATTTTTTCAAGCCTTTGTAATCTGTCACCAGTTTGATCAAAATTAAAAAGAGAACGAGATCATCATGAGCTATTGCATGTGAGTGAGAGGGAGAGAGAGAGAGAGAGTACCATGATGGAGGAAAAGCGAGGGCTGAAAGTTGAAGTAAAC
Sugar Maple	HWI-ST609:156:C0NHEACXX:1:1205:14623:61986	ac	66	81	ACTGTCACGTCTGATGGACC	ATTGTATGCCCGACTGTCCG	59.396	60.179	122	TGCCGTTTCACTGTCACGTCTGATGGACCAATGAGTGGTCCCGGCCATAGCGGCCAGACGTTAAAACACACACACACACACTACACCTGACGCGCTCCCACAGTGCGTCATCGGACAGTCGGGCATACAATCTCGAGCCGCAATGTACAGGCTGCATGTGCATCTTGGCAGCGCACGGTCACCGGC
Sugar Maple	HWI-ST609:156:C0NHEACXX:1:1205:12856:63687	tg	65	80	TTCTTGTAGTGCCATTTCCC	AACACCCAGACAGACAATCG	55.628	57.83	137	ATAGATTTTTCGTCTCAATAGGTCATTTTTCTTGTAGTGCCATTTCCCTATTTCCGTGTGTGTATGTGTGTGTGTGTGTGTAGAGATTGAATGTTGTAAATTGCGATTAAAGTCTGATAATCAGGTTTACAGATTCATTTCTAAACGATTGTCTGTCTGGGTGTTTTATTTATT
Sugar Maple	HWI-ST609:156:C0NHEACXX:1:1206:20686:5520	at	85	100	TGGCTCTTTATGATTTCACCC	ACCCATGTTAAGACTAGGTGGG	55.918	59.156	102	AAAAGTGACGAAAATAATCAGAAATAAATTTGTGGCTAAAAACAATAAACCAATAAATTTTTTGGCTCTTTATGATTTCACCCCATATATATATATATATACATAATTAAAAAAATTTGAAAATTTGAGGTGGGGCATGGGCCCCACCTAGTCTTAACATGGGTCCACCCCTAGTTGCCATCCTTAG
Sugar Maple	HWI-ST609:156:C0NHEACXX:1:1206:3835:18811	ag	133	150	CTTGCTAGAGCTGTCCAGGG	CAAGATGCATGCTTGGTTATAATGC	59.822	59.596	107	GAAGAGGCCCCTTCTCTCCTTTTTTATCTTTAAATCAAAACCATAACTTCAGCTAAGTATGAAGATTACTTGCTAGAGCTGTCCAGGGCCACCACTTTATCTCCTCTAACCACAACAGCCAACAAAAGCAAAAGAGAGAGAGAGAGAGAGGCATTATAACCAAGCATGCATCTTGGGGGTCATCAT
Sugar Maple	HWI-ST609:156:C0NHEACXX:1:1206:11174:49425	at	68	85	GGTCCCGAAGCAGTATGAGG	AACCAGGTGAGTGATCGTGC	59.895	60.321	156	AAGCCGAGATTGGCGGTCCCGAAGCAGTATGAGGAGATGCTTGAGGAGGGATTGCTAAGACTGCAAAATATATATATATATATATACATATATAAGAAAATATGTAATAATAAACATAGAAAGAGAGAATGAAAGAAGGATGTTGACAAAGCACGATCACTCACCTGGTTCAGCGACAGATA
Sugar Maple	HWI-ST609:156:C0NHEACXX:1:1206:19351:50036	at	74	101	AGCAATAACTTAGCCGAGTTGC	GCAATTTGCAAACAATTCAGGG	59.322	57.85	103	AGGGACGTTTTTATTTTTACCCTAATAATAATAAAAATAATAGCAGCAATAACTTAGCCGAGTTGCACAATCAATATATATATATATATATATATATATATAATAGAGTAAATGGTATTGTTACCCCCTGAATTGTTTGCAAATTGCTAATGTGCCCCCTGAATTCTTAAAATG
Sugar Maple	HWI-ST609:156:C0NHEACXX:1:1207:21299:38448	ac	59	76	TGTACCGCCTGTAGATCACC	AACAATCCAGTGTACAGCCG	58.891	58.192	160	AAACAATCCAGTGTACCGCCTGTAGATCACCTTGTGTGTACGAAACTGCAACAAACAAACACACACACACACACACAAAGACATCACTCACCCATCCCACATTTGCATTCAAAACAATTATGGAAACATAAGAAAGATATAACGGTTATAACGGCTGTACACTGGATTGTTT
Sugar Maple	HWI-ST609:156:C0NHEACXX:1:1208:7337:10249	ga	82	105	TCACATGGTGTAGATTGTTCCG	CACCATACATAACATTCAGAAACCC	58.405	58.205	105	AAATTACAGAAATAAAAAAGTAAGCAACCTCACATGGTGTAGATTGTTCCGAGTTTGATGGATGTACACAGCAAATCGTGTGAGAGAGAGAGAGAGAGAGAGAGATGTAGGGTTTCTGAATGTTATGTATGGTGTTAGAGTGTGTTTTAGGGTTTTTTATTTCTGTAATTT
Sugar Maple	HWI-ST609:156:C0NHEACXX:1:1208:1431:18485	at	76	93	GGGACAAGAACCGACAGACC	AGACTATCGTGACTGAACTCTCG	60.321	59.381	109	CCTAGACGCTGAAACCTTCCTAACCATTGCGGAACCTCGGCACCGATTGAAGGGGACAAGAACCGACAGACCAGAATATATATATATATATATACAGAGAAAGAAAAAGAAGAGAAGAAAAAGAAGGGGAAAAAGAAACGAGAGTTCAGTCACGATAGTCTTACCGAAAGAAGAAACACCG
Sugar Maple	HWI-ST609:156:C0NHEACXX:1:1208:7649:28793	at	87	108	TGGGTAGGGTATCTGTCTATCTGG	GGTATGTCACCTCTTACGC	60.203	55.136	152	TATATTTAAAGGGTGGGTAGGGTATCTGTCTATCTGGGTATGTGATAAAGATTAAAAATAATAAAGAAAGAAAGAAAACGAGTAGCATATATATATATATATATATATTAAGTTAGTAATAGTTGTAATAAGAAAAAAAAGATCATGCGTAAGAGGTGACATACCAAATATGAAAAAGACAAATAGGA
Sugar Maple	HWI-ST609:156:C0NHEACXX:1:1208:5852:41905	ag	117	132	TGGATTCGAGTAACATCTTATGGG	ATGCTGGAGAAGACGATCGG	58.146	59.613	162	CTGGTTTCGCAGTGGCCGGCGGGAGATGGATTCGAGTAACATCTTATGGGTTTTCATAGAGGTCAGAGAGAGACCGAGAAAGGAGAGAGAGAGAGATGGCTGCCTGGGTTTGAGAAAGAGAGAGAGAGAGAGATGGTTGGGTTTAATTTTAATTTTAAGCATCCATAACCGATCGTCTTCTCCAGCAT
Sugar Maple	HWI-ST609:156:C0NHEACXX:1:1208:15235:71153	ta	87	114	AAAGACTCTTCCTTCGTGGC	ACCTTGAGTTGAGAGTTTCG	57.829	55.344	121	AAATAAATAAAAACCTTGACTTGACCCAATAAACAGTCCAATCTATCTCGCAATAAAGACTCTTCCTTCGTGGCTTTGTTGTTGTTTATATATATATATATATATATATATATATTTCATATTTTCAATTGATTCAACTTTGTTTTTTGGAGTTTCGAAACTCTCAACTCAAGGTTTTTATTTATTT
Sugar Maple	HWI-ST609:156:C0NHEACXX:1:1208:20770:79870	ag	65	102	AACCACACCAAACGAGGAGG	CACACCAAATCGTGACCTCC	60.179	58.843	114	TGAAACCTAGATCGAAACCAAACTCGTTGGTCGAATTGAACCACACCAAACGAGGAGGATGATAAGAGAGAGAGAGAGAGAGAGAGAGAGAGAGAGAGAGAGGAACATGAGAGGTTCAATGAAGAAGAAGAAGGAGGTCACGATTTGGTGTGATCTACTTCTTTTTTTATTTATTTATTTTTTATTTTTAT
Sugar Maple	HWI-ST609:156:C0NHEACXX:1:1208:9028:85076	ta	69	84	AACCATATCTCAAACCCTTAGG	TGCTGCGATGTGATTAAATAGCC	55.208	59.749	117	AAACCATATCTCAAACCCTTAGGAGTCTTCTAATGATCTTTTTCAGATCCGGACCATGTTTAGGATCTTATATATATATATATATTCAAATCATTGGCTATTTAATCACATCGCAGCAAAGGTTTTGAGATATGGTTT
Sugar Maple	HWI-ST609:156:C0NHEACXX:1:1209:2932:99805	ca	87	114	CGGAATGCCCTTGCCATAGG	TTCTGGAGAGAGGTTCTGCG	61.175	59.109	117	CTTTCTGGCCCCTGCAACCTCGGAATGCCCTTGCCATAGGCAGACCATGCACACGTTCAATGAACACGCACACGCACACGCGCGCGCACACACACACACACACACACACACACAAGACGCAGAACCTCTCTCCAGAAGCTCTTGCAGCCTTGCGCGCAAGCTTACGGGCCACAGCGGGGGCCAGAAAG
Sugar Maple	HWI-ST609:156:C0NHEACXX:1:1210:2909:5778	ag	32	65	ACATTGATTGGCAGACTTACG	ACTTGAAGATATTGAGCTTGGG	56.617	56.133	125	ATATCTACATTGATTGGCAGACTTACGACACAGAGAGAGAGAGAGAGAGAGAGAGAGAGAGAGAGAACCTTTTAGATGCACCAAACATGCGTCTGTTATTTTGCTGAACCCCAAGCTCAATATCTTCAAGTTTTTAAGTCCTGCAGATACATGGAGATAT
Sugar Maple	HWI-ST609:156:C0NHEACXX:1:1210:15039:7521	ag	86	101	GTTGAAGGAGATTGAGCGCG	ACCAACACCCAAACCCTAGC	59.628	60.179	155	AGAGAGAGAGAGGGAGAGAGAGTGCGTGGCGGTTGAAGGAGATTGAGCGCGCTGCAGCGGCGGTGGCGGCGGACCAGATCCTTGAAGAGAGAGAGAGAGAGCGCAACGAACTAGATGTGAAGAGGGAGAGAGAAGACCCGGCGGCTTTTGAATGGTGGTGGTGGTGGCTAGGGTTTGGGTGTTGGTTTT
Sugar Maple	HWI-ST609:156:C0NHEACXX:1:1210:20056:8098	ta	21	42	TGATCGAGTACTGTTGTTGC	CGCAACCAATCTCTTTCAAAGC	55.821	59.018	122	TGATCGAGTACTGTTGTTGCTATATATATATATATATATATAAATATGGGTTGAATGTTGATGATGAGTTAATGATGGGTTGAATATTGGATGATCAGCAGCTTTGAAAGAGATTGGTTGCGTAGAGATCTGAATGTGATAGGATTTATGTAGCAGATATC
Sugar Maple	HWI-ST609:156:C0NHEACXX:1:1210:17509:15388	ct	43	76	TCTTCTCGATGGCTTCTAGTTCC	TCGAAGTGTCAACCCACTCC	59.618	59.608	122	CTTCTTCTCGATGGCTTCTAGTTCCAACTTTCCACATCTCAACTCTCTCTCTCTCTCTCTCTCTCTCTCTCTCTCTCGTTGTCTAAAGAATGAACACTTCGACGGGAGTGGGTTGACACTTCGACGAACACTTGCGATTTTGTTTTACAATTCGACGAACGGACTAG
Sugar Maple	HWI-ST609:156:C0NHEACXX:1:1210:4651:22144	at	58	79	GAGAGCTGTCATCAGGAGAGG	ACACCAACAACTGCTTCTGC	59.317	59.259	143	GAGAGCTGTCATCAGGAGAGGTTCCAGTTGAGGTAGTCATTGAGGGAGGAGAGAAAAATATATATATATATATATATATTGTGAATTATAGGTTGGATCGTATAAGCTCTGATACCATGTTAAGCAGAAGCAGTTGTTGGTGTAATTCTCATACTGATTTTATTGATGACAGCTCTC
Sugar Maple	HWI-ST609:156:C0NHEACXX:1:1210:7411:23623	ca	80	99	CCGGCTTTAAAGAGATTTGTGC	TGAAGGAACACACAAGAATGCC	58.498	59.377	117	AGAAGCCGGCTTTAAAGAGATTTGTGCATCATTGATCATCAAAGGTAATATAAGACCTCATATCTCTTACAAGGCTAGGCACACACACACACACACACATGGCATTCTTGTGTGTTCCTTCATGATTATACATCATTTATGTATCACTTTCACACACTTGACAAAATATGCTCATGCATTCATACTAT
Sugar Maple	HWI-ST609:156:C0NHEACXX:1:1211:2000:6447	ac	100	123	TAAACACACCAGGGCAATCC	TGCATTCACACACAGAAGATTGG	58.082	59.746	143	CAATTAAACACACCAGGGCAATCCAATTAAACACACCAAAGCAAATCAATTAAACACATCAATAAAACCCAATTAAACACACCAATGCTGACCAATTAAACACACACACACACACACACACACCCCAATCTTCTGTGTGTGAATGCAGGCAG
Sugar Maple	HWI-ST609:156:C0NHEACXX:1:1211:16758:70071	tg	27	46	GAAGGAACACACACGGATGC	CCGGCCTCAAAGAGATGTGC	59.483	61.372	114	CCATGAAGGAACACACACGGATGCCATGTGTGTGTGTGTGTGTGTGCCTAGCCTTCTAAGAGATATGAGGTCTTATATTACCTTTGATGATCAATGAAGCACATCTCTTTGAGGCCGGCATTTTGCATGAATTATGG
Sugar Maple	HWI-ST609:156:C0NHEACXX:1:1211:5043:75512	at	36	55	AGGAGTGGTGAATGGTGATCG	TCATCATATGATATGGACGGTCCG	59.792	59.902	102	GTTTTTGTTTTAAGGAGTGGTGAATGGTGATCGTGATATATATATATATATATATTAATTCGGTTTGCATAATCCTAAACTTAAAAAATACGGACCGTCCATATCATATGATGATGTTTGGCAACAAAATCTAAACTACGGATAACATTATCAAAATAACAACTATAACATTAGAATAAAAACAAAAAC
Sugar Maple	HWI-ST609:156:C0NHEACXX:1:1211:3362:84643	tc	87	104	AGTGGCAAATGCGTAAATCCC	TGTAAGCGAATGGGACTTGGG	59.524	60.34	131	AGAACAGTGGCAAATGCGTAAATCCCTAGAGATACAGGAGCAATCAGTTGAAGTGAGTGCATTGTTATTTTGTACAGATGAGACCATCTCTCTCTCTCTCTCTCTGTCTCTCTATCCCAAGTCCCATTCGCTTACACACTGTTCT
Sugar Maple	HWI-ST609:156:C0NHEACXX:1:1211:20668:91371	at	63	78	TAGTTGCACACACACACCCG	AATCAGGACAAATATGAGCTCAGC	60.812	59.179	100	CAAAGGTAAACTTCTATGTGCTTAATTTGCTTTGAAGAGATTAGTTGCACACACACACCCGCATATATATATATATATAGAGGAAATAGGGGTATATAAGATGAATTTGAATCCTCAGCTGAGCTCATATTTGTCCTGATTTATATAAA
Sugar Maple	HWI-ST609:156:C0NHEACXX:1:1211:19389:96045	ta	92	107	GCACACTTATGTAAACACCACCG	AAGTGGTCCACATGCATTGG	60.365	58.74	104	AGTCTAAGTAGTCAAAGTAGTTGAATTCAACGATTCACATTCAATGTACTCATATAAAATCCGTAAGTGCACACTTATGTAAACACCACCGTATATATATATATATATGGTCCTGTTCTGATCAGTGCGCACTTGATATAGTTACATCAGTACCAATGCATGTGGACCACTTAGACTACTTAGACT
Sugar Maple	HWI-ST609:156:C0NHEACXX:1:1212:5497:5304	ta	112	131	ATGTCTTTGCAGGAGGACGG	CCTAATTGGAGTAGTAATACTGACC	60.036	56.269	148	GTAGCTTACGGATGTCTTTGCAGGAGGACGGCATGTTTGCGCCGGAGATGATTGAAGTATTTTTATGCAGATGCTAACAATTTTGATGATAGAAATGTTGAATATTGAAGGTATATATATATATATATATAATAGGTCAGTATTACTACTCCAATTAGGATTAG
Sugar Maple	HWI-ST609:156:C0NHEACXX:1:1212:15484:16422	ag	73	98	GTTGGTGGTGTGTGTTATGGC	TCGTCATTCTCTCACCTGCC	60.001	59.467	101	CCTTTCTTCTCTAAGAATAAAGTTTGCTGTTTAAAAATAATAATAATAAATGTTGGTGGTGTGTGTTATGGCAGAGAGAGAGAGAGAGAGAGAGAGAGATATAATAGTAGAGAAAAAAATAATTTCGTTCATGGCAGGTGAGAGAATGACGAGACCAGTAGATAGAGAGATTAGATATATGGTGTATTAAG
Sugar Maple	HWI-ST609:156:C0NHEACXX:1:1212:2345:30085	ca	129	144	AAGGAAATATGCACTCGCGC	GGGTTTGCTAGTCAAGGTTAGC	59.342	59.252	105	TCCGCAAGGCAAGCACTACGCTTTCTAGCCGTAGCAGAAACTCCATCGCTGCAAAACCAGAACTCAAGGAAATATGCACTCGCGCCACCATGGTATCAACGCTCTCTTCTCTGTTTAGCCATTCGCTTCACACACACACACACAACCAGCTAACCTTGACTAGCAAACCCCC
Sugar Maple	HWI-ST609:156:C0NHEACXX:1:1212:6820:44618	ta	100	119	AGTGGTTCACATTCTTCATCC	TGTGGTCCACATTCTTCGTCC	55.866	60.271	148	CAAATGCATACATTTTGAGTCAAAGTAAGTAAATCTAGTGGTTCACATTCTTCATCCTGATATATTTATTGTCAGGACGAACTGATAATAGAAAATCTGTATATATATATATATATATATGTAGTCTTTCTATTGTCAGTTTGTCTTGACAATAAATATATCAGGACGAAGAATGTGGACCACAGATTAT
Sugar Maple	HWI-ST609:156:C0NHEACXX:1:1212:17589:53779	ag	98	115	CCTTTAATGGTAGATGAGACCC	CACAAGTATTCAATGTGAATCCACC	55.671	58.675	117	AGATGGTTTTTTTTTTTTTTTTTTTTTTCCTTTAATGGTAGATGAGACCCAAAATGACTGTTACTTAGAGAGAGAAGGGATCGAAACGAATAAGTGAAGAGAGAGAGAGAGAGAGTGTTTGGTGGATTCACATTGAATACTTGTGATGATTATTAC
Sugar Maple	HWI-ST609:156:C0NHEACXX:1:1212:19438:57412	ca	92	107	CAATTCATTCAAGAAGTCGGC	TGGAGGAACACACAAGAATGC	55.866	58.77	130	CAATTCATTCAAGAAGTCGGCTTTTAAGAGATTCGTGCATCATTGTTCAACAAAGGTATTAAAAGGACCTCATATCTCTTACAAGGCTAGGCACACACACACACACATAGCATTCTTGTGTGTTCCTCCATGATTAAACATCACTTATGTTTCACT
Sugar Maple	HWI-ST609:156:C0NHEACXX:1:1212:15721:84780	ag	110	129	TGGATGTGGTAATTCACTCAAGC	GTGTAACGTTTCATTTCGCTACG	58.99	58.93	131	GGAAGTCATGTTGGAAATTCCACGTTACTCTTAACTTGGAATGCTTGCTTTTTTGGATGTGGTAATTCACTCAAGCAATTAATATTCTTGTGTATGTTTGCACACAGTAAGAGAGAGAGAGAGAGAGAGTAAAATCCTCAGAAGTTTTATTCCTATGATTACGTAGCGAAATGAAACGTTACACAT
Sugar Maple	HWI-ST609:156:C0NHEACXX:1:1212:5749:88979	ta	84	107	TCTGGAATGGAGTAGATGGAAGG	TTATATCAACTCGCACTGACC	59.03	55.522	117	GGGGTATATTATATATATTGATCTGGAATGGAGTAGATGGAAGGAAAAAATGGGAAAAAAAGAGAGGGAAAAAAAATTATGTTTATATATATATATATATATATATATTCTCATTCTGGTCAGTGCGAGTTGATATAATATACCCC
Sugar Maple	HWI-ST609:156:C0NHEACXX:1:1213:8808:12901	ga	34	53	TGCCAACCAAATTCAACTTCAGG	CAAACTCCAGCAACTGTCGG	60.181	59.412	111	ATTCCATTCTGCCAACCAAATTCAACTTCAGGTGAGAGAGAGAGAGAGAGAGACATTACTTACATTTAAAGCCCCATCCATGTCAATCCTCACAATTTTTCCGACAGTTGCTGGAGTTTGATCAGAATGGAAT
Sugar Maple	HWI-ST609:156:C0NHEACXX:1:1213:11529:56472	ta	89	106	TGGATTCCTGATAATATCCGTGG	TCCCACGTACCGATAAAGTGC	57.579	60.135	112	AGAGTCTTCTTTCGTATAATGGATTCCTGATAATATCCGTGGAAGATTACACAAAATAAGAACATTCCAGTTAACCCGTCTCCATGTGTATATATATATATATATAGTATGCACTTTATCGGTACGTGGGACGTGGATAATTAAAGTTACATACTTTAATTTAAAGTGTATATATTTATTAAAGCTTTT
Sugar Maple	HWI-ST609:156:C0NHEACXX:1:1213:14480:75492	at	121	138	TCGGTTTGACTGAAGAAAGGG	AGGGTAATTAGGGTTGAAGGC	58.154	57.335	173	ATCGGTTTGACTGAAGAAAGGGAGATTTGGGGATGATGGTGGTTGAAGATAAAAAGATTTCTGGGTTTGGATTTGTTTCTTGGTTTGATAAATTTTATTTTATTTTTGTTTTCTTTTTTAATATATATATATATATATCAAATTACCTTTATAGCCTTCAACCCTAATTACCCTTCCTGTCAAACCGAT
Sugar Maple	HWI-ST609:156:C0NHEACXX:1:1213:13268:76977	tc	65	98	TCACCGGAAAGGACAAGTGC	CCAATCGAACCTAAACGGCG	60.534	59.628	107	ACCAATCGGCGCTCAAACTCACCGGAAAGGACAAGTGCGATGACGATGACGATCTCCAATGCCTTCTCTCTCTCTCTCTCTCTCTCTCTCTCTCTCTCTAACCAACGCCGTTTAGGTTCGATTGGTTTTGGTTTTGATCGCCGATTGGT
Sugar Maple	HWI-ST609:156:C0NHEACXX:1:1213:17458:90778	tc	86	101	GCAGTCGGTAACATGTTGGC	CGGCCACTTTCCTATAACATGG	59.832	59.122	129	ACTAACTGCCTGAACCTTGAGGCAGCAGTCGGTAACATGTTGGCACTACTAATAACATACCTTAACAAGGTAATTACTCTGTTAATCTCTCTCTCTCTCTCATACACACACATTAAAAATAATTATGATTTCCATGTTATAGGAAAGTGGCCGTTATAGATTTTGTTACTCGGGAAGTGAAGTTCT
Sugar Maple	HWI-ST609:156:C0NHEACXX:1:1213:12847:94673	at	88	109	TGATATTGTGCAAGAATTCGCC	TGTGCAGCCAAATCTTCACC	57.708	59.039	141	GATATGATATTGTGCAAGAATTCGCCTAATATATAGATATATATTAAAGAAGTGGTCAATGATATATATTTTATTTTTATGGTACGCATATATATATATATATATATATACTTATATATTTATAAGGTGAAGATTTGGCTGCACATAGTTATATATTTATTAAGTGCAGATTT
Sugar Maple	HWI-ST609:156:C0NHEACXX:1:1214:2555:3307	tc	105	136	TGTCTACATCCACAGAGCGC	GATGTTGGTGGCTGATTCTGG	59.827	59.253	138	CACCAAAGATTTTACGTGGTTCAGTAATTTGTCTACATCCACAGAGCGCACCGCACTCAATCCACTACTTTCAGAGTTGATTACAATCTCTTTGTCTCTCTCAGTCTCTCTCTCTCTCTCTCTCTCTCTCTCTCTCACATTCATTTCCAGAATCAGCCACCAACATCAAC
Sugar Maple	HWI-ST609:156:C0NHEACXX:1:1214:2536:25129	ag	30	45	CTTTGAACTGGGAAGAAGGG	TCCCAAGTCTTAAAGTGGGCC	55.935	59.925	127	CTTTGAACTGGGAAGAAGGGTAAAATAATAGAGAGAGAGAGAGAGCAAACCTGGGAAGAGGGTCGGCGGCGGAAGACAGAAGAAGGTCTCAGTGGCGGTGGAAGAGGGCCCACTTTAAGACTTGGGATCTCAGCAGGAAATGCGAAGGT
Sugar Maple	HWI-ST609:156:C0NHEACXX:1:1214:20117:46339	ct	52	91	AAAGCTCTGCTAGTTACGGC	TGAAACGGTGGTAGGATGACG	57.988	60.067	120	ATGAAAAGAAGAAAGAAAAAGCTCTGCTAGTTACGGCATTAATGGAGGTGACTCTCTCTCTCTCTCTCTCTCTCTCTCTCTCTCTCTCTCTATCTAACAAAATTAACAAACAATGACGTCATCCTACCACCGTTTCATCAACGGCCTCACCGCCTCACACGGACTACCCCAACCAAGAAA
Sugar Maple	HWI-ST609:156:C0NHEACXX:1:1215:15809:3873	tc	67	86	GCCTTGACCAGACAATGAGG	TGAAATGGTGTTGTGAGCAAGG	58.543	59.638	139	TTATAACGTGGCCTTGACCAGACAATGAGGTATGAAAATTTACAACAGATTCTGTCTCTATCTAATTCTCTCTCTCTCTCTCTCTCTTAATCTCTCGTTTCTTGCTCTCTGCTCCTTCTTGATAATTCCTTGCTCACAACACCATTTCAACCTACAAAACCACGTTATAA
Sugar Maple	HWI-ST609:156:C0NHEACXX:1:1215:11292:5133	ct	32	63	AAGATCACTCACATCACATTCC	AAAGATCAACTAACAAGGCACC	56.157	56.881	100	TATCAGTTAAAGATCACTCACATCACATTCCCTCTCTCTCTCTCTCTCTCTCTCTCTCTCTCTTTCTACCTCTTCACTGCTGCTCGTGGTGCCTTGTTAGTTGATCTTTAACTGATA
Sugar Maple	HWI-ST609:156:C0NHEACXX:1:1215:2063:5223	tc	83	98	TCCTTCCGGTTCTCGTTTGG	CCAACCTAACCACCCAATCTCC	59.966	60.621	114	AAGGCTCTCGTGTTTCGTCTGAGGGCGTGAGCTAGGGTAACGGTTAAGCGAGATTGCATGGTTCCTTCCGGTTCTCGTTTGGTCTCTCTCTCTCTCTCTAAAACGTTGTTTTTTCAGAGGCGTCATTGACGTCCAAGGAGAGAGAGAGAGGATTGGAGATTGGGTGGTTAGGTTGGTC
Sugar Maple	HWI-ST609:156:C0NHEACXX:1:1215:21328:22776	ag	43	60	GGTGTGGTTTGGTGAAGAATTGG	GTGTGGCTTGCTTCTAAGGG	60.492	58.831	104	AGAAAATGGTGTGGTTTGGTGAAGAATTGGTTGAATTCGGGTAGAGAGAGAGAGAGAGAGAAAGGAGAAAATTATCCCTCTAAAAAGGGTACCCTTAGAAGCAAGCCACACCATTTTCT
Sugar Maple	HWI-ST609:156:C0NHEACXX:1:1215:7688:42005	ca	29	44	CACTGTCTTCGGATTGTCACC	GCACCAATCATGTGATCAGACC	58.931	59.643	157	ATCTTCACTGTCTTCGGATTGTCACCTTCACACACACACACACAAATCAAAATCAAACAAAAACATTTCAAAATCAAGTAAACAAATATAAAAAAAATCCAAATCCATATAATTTATATGTATAAAAATGATAATAAAACGGTCTGATCACATGATTGGTGCAATCAAAAGACAGTGAAGAT
Sugar Maple	HWI-ST609:156:C0NHEACXX:1:1215:12040:43722	ta	83	102	CCGGACCTTTCATTTCACGG	ACCAGTGTGTTATTCAAATCCC	59.198	56.596	113	CGAACCACTCACACAAACACATGATTGGTATACCGGACCTTTCATTTCACGGTTAGGTAGCACTCAAAAACCACGAAGCCACTATATATATATATATATATAACTCCAAGATATTTTGAAAATGGGATTTGAATAACACACTGGTTACAGTGGTACGTAATTATTATTCTAGTTTTTTATACTTATAATTT
Sugar Maple	HWI-ST609:156:C0NHEACXX:1:1215:8988:54178	at	91	116	ACCACTGCCACTCTACCACC	GTGGCTGTGATTGAACGTCC	61.481	59.483	176	ACCACTGCCACTCTACCACCACTAATACCTTAATGGACCACCCAATACCTGCATTCAAATTGTTTCTATTATTTATTTATTTATTTTTTAATATATATATATATATATATATATATAGTGGTTCTCTATTAAAGACGTCATAAAATTATAAGGTAAGGACGTTCAATCACAGCCACATGTTTCATATT
Sugar Maple	HWI-ST609:156:C0NHEACXX:1:1215:15412:51088	ga	70	85	GTCTTGCTTGGATCGATCATCG	TGTTCCTTATCACCGTATCACC	59.526	57.604	125	CTTTGTTCTTTGTCTTCCTCAGCTTCTTCAATTCTATGTCTTGCTTGGATCGATCATCGATTAAGAGTCGAGAGAGAGAGAGAGATGAGATTGGGGATTGGAAATTTGGGGTTAGGTGATATATTTTGATGAAGTATGAAGGTGATACGGTGATAAGGAACAAAGAACAAAG
Sugar Maple	HWI-ST609:156:C0NHEACXX:1:1215:3668:68875	tc	47	82	CCTGGACTTACTTTGTATCACC	GGAGTATACAACAACAGCAACAGC	56.173	60.378	120	CCTGGACTTACTTTGTATCACCTAAAAAGCCATTTACAGGCAAGTATCTCTCTCTCTCTCTCTCTCTCTCTCTCTCTCTCTCTTTATATTGTTGTTGCTGTTGCTGTTGTTGTATACTCCGATTTTATGAGCCTGGAAATATTGCCTT
Sugar Maple	HWI-ST609:156:C0NHEACXX:1:1215:20568:83030	at	61	88	TCATTACTTGCAACCAAAGCCG	AACAACAAAGTAGGCCCTCC	60.03	57.712	101	TTTAACAACAAAGTAATCATTACTTGCAACCAAAGCCGTAATAATAATATTTAATTACTCATATATATATATATATATATATATATATGTACGAAGAGGAGGGCCTACTTTGTTGTTAAA
Sugar Maple	HWI-ST609:156:C0NHEACXX:1:1215:20796:87064	ct	39	62	AAACTCACCACCGCTTCGC	AATTTGTTTGAAGAGGCGGC	61.252	57.561	100	CACAAAACTCACCACCGCTTCGCTCTTCGTTGTTTTTACTCTCTCTCTCTCTCTCTCTCTCTCACTCTCACTCTCATTTCTATTGCCGCCTCTTCAAACAAATTACGAATTTCTCTCTCTGTCTCTCTCATTTTCTGTTTCCCTCCAAACAAACACTTTTGTGTGTTAGTGTGTGCGTTTTGTG
Sugar Maple	HWI-ST609:156:C0NHEACXX:1:1215:18861:86174	ca	69	86	ATGGAAATAGAGATAGCGAGC	GATGCTTGATATCTCTCTTTCTTGC	55.077	58.109	146	CTATATGTATATGGAAATAGAGATAGCGAGCATCACACACACACATAGAAAGAGAGATATCAAGTGTCCACACACACACACACACAGAGCAAGAAAGAGAGATATCAAGCATCCATACACACACACACATAGCAAGAAAGAGAGATATCAAGCATCCATATACATATAG
Sugar Maple	HWI-ST609:156:C0NHEACXX:1:1216:7236:3820	at	76	103	GTGTTCAATCACCCAACTGCC	GGGAAAGGCAAATGGGAAAGG	60	59.721	100	ATCACAAACTGCTACAACTTTCATGTACACTGAAACCTATGTGTTCAATCACCCAACTGCCCAGTGTCGGCTGAAATATATATATATATATATATATATATATAGGGGAATGCTATCTACCTTTCCCATTTGCCTTTCCCATTTACCTTTCCCATTCATTGTTTG
Sugar Maple	HWI-ST609:156:C0NHEACXX:1:1216:3357:3573	ta	75	98	CTAATGGTCCACATCCATCGC	AGCAACCATACGACGACACG	58.854	60.732	147	ATTTAAATCTAATGGTCCACATCCATCGCACTGATGAAGTTATATTAGTACGCACTAACTTAAACATTTCTGTGTATATATATATATATATATATATATCTATATAATATAGTAAAATGGAACCTCACATTGATACGTGTCGTCGTATGGTTGCTTTATCATTAGATTTAAAT
Sugar Maple	HWI-ST609:156:C0NHEACXX:1:1216:10373:7842	ga	85	110	AGAGAATTGATTTGGGATGTGTGG	TATCACGTCCCAACTCCC	59.292	55.568	116	TTTTCAAAAAAATATCTGGTCCCGAATTAATATATATTTTCAACAAAAAAAAATGGAGAGAGAATTGATTTGGGATGTGTGGTGGAGAGAGAGAGAGAGAGAGAGAGAGAGTGATGAGACTCAGTGGGTGAGAGATAGAGAGTGTGTGTGTGTGTTGGGAGTTGGGACGTGATATTTTTTTGAAAA
Sugar Maple	HWI-ST609:156:C0NHEACXX:1:1216:8952:26832	ta	61	80	AGCAAGGCAAGCAAGCTAGG	TGTGCACCGACCAGAATAGG	60.964	59.751	106	AGCAAGGCAAGCAAGCTAGGCAGGAAGGTTCAAGTCAAAAGAGAGTTGGATTGGATATTTTATATATATATATATATATACACAGTCCTATTCTGGTCGGTGCACAGTTGCACACTTCTAATGATGGGGAAAAGTTGGAGAAAGACTTGAACAAGGAGGTTGTCAAAGAGGTG
Sugar Maple	HWI-ST609:156:C0NHEACXX:1:1216:20297:37300	ta	132	153	GCGACCACCATAACTTTGCC	ACGAAGTTATACCGGGATGC	59.83	57.479	174	GGGGAGATCAGACCACGGCGACCACCATAACTTTGCCATTTGAGAAACTCTTGAAGCTCAAGGAATTTTTTTTGAAAGAAAAATAAAGAATTTCTCTATTCACAAGTATAAATATTTTGGTACGTAACTACTATATATATATATATATATATAGAAAAATTTCAAGTCAATGCATCCCGGTATAACTTCGT
Sugar Maple	HWI-ST609:156:C0NHEACXX:1:1216:2027:45983	at	105	124	CCTAGGGTCAGCCGAATTCC	TGGGCAAGAAGAATTCAGTGC	59.893	59.111	145	CAAGCAAAAGAAAATAACTCTCAAACATAAGACCTAGGGTCAGCCGAATTCCACTTGCCTCATATTTATATAGTGCACGAATTAACTTGCCTATTAAAAAAAAAATATATATATATATATATATCACGAATTCAACTTGCCTATTAAATATATAGTGCACTGAATTCTTCTTGCCCAT
Sugar Maple	HWI-ST609:156:C0NHEACXX:1:1216:1857:55284	ga	94	127	GACCACCACATTGTCAATCTCC	ACACATTCATCACACACATCC	59.25	56.521	151	ACACATTCATCACTCACATGACCACCACATTGTCAATCTCCTCTCAACGGAGGAGATAGATTCGAGAGAGAAAGGTATTCACAAGAGAGGGATGAGAGAGAGAGAGAGAGAGAGAGAGAGAGAGAGATAGGTTCTAGGTTTTCTTGAGTGGATGTGTGTGATGAATGTGT
Sugar Maple	HWI-ST609:156:C0NHEACXX:1:1216:13780:65833	ta	87	102	AGAACGTTCGGTCAGTCTAGC	AGTATTGTCCATGACCACATCC	59.8	57.844	107	CATCACCAAACGTGGTTTGGTGGTAAGAACGTTCGGTCAGTCTAGCAATATTTCAGATTCTTGTTGATGCCATTGCATGTGGTGTGTATATATATATATATAATCTATTTGGATGTGGTCATGGACAATACTTATGGATAGTAGATCATGCATTGTGGTTGTGATTA
Sugar Maple	HWI-ST609:156:C0NHEACXX:1:1216:13371:71780	ta	74	101	TCTAGTGGTTCACATTCTTCG	CAACTGCCACGTCAAGTTGG	55.379	59.971	157	ATGTAAATCTAGTGGTTCACATTCTTCGTCATGATATATTTATTGTCATGACGAACTGATAATAGAATATATGTATATATATATATATATATATATATATATGGATAATGGTAAACATCCAATACTTTTGTTCATCCTTTGTATCCAACTTGACGTGGCAGTTGACATGGCACTTCATT
Sugar Maple	HWI-ST609:156:C0NHEACXX:1:1216:13058:97559	ct	93	110	GGACTTTCTTGTCTTTGAATCAGC	AAGTCGGTTGGGAGGAGAGG	58.544	60.905	138	GTTGTTGAATAACCGGACTTTCTTGTCTTTGAATCAGCTTTTTGGTTTTCTTTTGAAAAATCCTTTTATCCAAATGCAATCTGCCAAATAACCTCTCTCTCTCTCTCTCTCAAATCTCAACCTTCATTTACTCCTCTCCTCCCAACCGACTTCAGCTTTTTTGCTTTTCATTCAACAAC
Sugar Maple	HWI-ST609:156:C0NHEACXX:1:1301:1906:15413	ta	86	113	GGGCATCAATGTCAGTTAGCC	TCGCTATTAAACCAGCTAAACCC	59.322	58.806	104	GGTTTAATAGCGAAAAAAAAAAAAAGAATAGAAAGCATAGGACATATTTTGAAAGAGTTTAAAGGGCATCAATGTCAGTTAGCCTTATATATATATATATATATATATATATAACTCAAGGGAGTTTTTAAATTTCTCCAACAAGGGTTTAGCTGGTTTAATAGCGAAGAAAAAAAAAA
Sugar Maple	HWI-ST609:156:C0NHEACXX:1:1301:6444:24789	ga	83	108	CCCATTCCTGAGCTCCTTCC	CCCACACAGACTTACTCCGC	59.818	60.39	120	GTAGCCAACCAGGACGATGAGGGCCAGTCGCCCATTCCTGAGCTCCTTCCACCGCACACGTGTATGCAGACTGTGAGAGAGGGAGAGAGAGAGAGAGAGAGAGAGAGAGCAAGAAAGAGAGAGAGAGCGAGCGGAGTAAGTCTGTGTGGGTGTGCGTGAGTGCATGGGTGC
Sugar Maple	HWI-ST609:156:C0NHEACXX:1:1301:5274:44833	tc	65	88	CGTTCAATCACTTGGAGGGC	CGTTCAATGGAAGGACTTCGG	59.195	59.268	119	TCCCCAATCGTTCAATCACTTGGAGGGCTGAGATCTTCTCGTTCAAAATTTAAACTGCCCCCCTTCTCTCTCTCTCTCTCTCTCTCTCTATTTAAGGTTAGTTTGACCGAAGTCCTTCCATTGAACGATTGGGGA
Sugar Maple	HWI-ST609:156:C0NHEACXX:1:1301:10154:55503	ga	50	77	CAAGCAGACAATAACATACTGG	TTTCAACCACGCAGAACAGG	55.184	58.979	101	GAATCAAGCAGACAATAACATACTGGTTTTATGTATTAGAAAACAGTGTGAGAGAGAGAGAGAGAGAGAGAGAGAGAGCAAGTGTCCTGTTCTGCGTGGTTGAAAACAGTGGAGGAAGAGAGAGATGGG
Sugar Maple	HWI-ST609:156:C0NHEACXX:1:1301:15989:66879	at	81	96	TTTCTGAAACTAGGGTGGGC	ACATGGTAAAGGATTTCGGCC	57.421	58.625	111	TATTAACCATTTCTGAAACTAGGGTGGGCAAATTTATGAATATAGCAAACTACAGGGGGGAAAATGATACTTTCCCTATAATATATATATATATATTGTGGCCGAAATCCTTTACCATGTAGGATTTGTGTCTTTTGACTTAAATCCTAACCCTAAGTAGATTTCCTTAGAATTCCAAATGGTTAATA
Sugar Maple	HWI-ST609:156:C0NHEACXX:1:1302:16451:10982	ta	92	125	ACCACCTACTAAGCCCTCC	ACCTAATAGCTTTGTCATCGG	57.681	55.482	150	ACCACCTACTAAGCCCTCCAAAAAGTCAAATGAAACAAAAAGGTTAACAATATTATTCATAAGGACGAACTGACAATAGAAAGACTGTATGTATATATATATATATATATATATATATATATATATTTACCGATGACAAAGCTATTAGGTTATACAATATTATTCATA
Sugar Maple	HWI-ST609:156:C0NHEACXX:1:1302:15237:18291	ta	85	100	ACAGCTTGGACAACTACTCCC	TAGGAGACTCCACCACCACG	59.652	60.611	124	GGACTCTACTAGCACAGCTTGGACAACTACTCCCACAAGGGGGAGAGGGCACCCACACATGAGGTGGGACAAGGAATGAAATTGTATATATATATATATACATGCCGGGAGTTGAACCGTGGTGGTGGAGTCTCCTATTGGAGAGTCACATCACATTGGCAAGAGGCCATTGGCAATGTTTAAT
Sugar Maple	HWI-ST609:156:C0NHEACXX:1:1302:14963:87989	ag	68	101	TCTTGAAATGAAATGGGAGGG	TCACGGGCAGATGATATGGC	55.814	59.965	118	ATTATGCACTTATGTTTTTCAAACTTTCTTTCTTGAAATGAAATGGGAGGGAAATGAGATATTTAAAAGAGAGAGAGAGAGAGAGAGAGAGAGAGAGAGAGAAGATTTTCAGTGGCCAATCAGGTGAGGCCATATCATCTGCCCGTGAAAGGTGCATGAGCCTCACGGGGCAGAGGGGTGTTTGGCCTGTG
Sugar Maple	HWI-ST609:156:C0NHEACXX:1:1303:7462:8669	ag	107	128	GTGTCACCAAGAGCTTGTGC	ACAGTGGTAGTTGATGTCATCC	59.691	57.792	128	TCTCATGAACTCCAAACTAGAAGTGTCACCAAGAGCTTGTGCTTTCATCAACCTTCAAAAGGGAAAAAAAATAACATAAATTAGAGGAGAACATCCTATCTTACAAAGAGAGAGAGAGAGAGAGAGAGGGATGACATCAACTACCACTGTTTTTAAGTTTGTAGTTCATGAGA
Sugar Maple	HWI-ST609:156:C0NHEACXX:1:1303:18491:13839	at	153	170	AAATCCAGTGGCCCACATGC	ATGCACTGACCAGATCGGG	61.26	59.476	138	AATTATCCCTAAATATTTTGACTTGATTGTATGCACTTGTCAGTCAAAGTATTTAAATCCAGTGGCCCACATGCAAGGAACTGATATAACTTTTATCAGTTCGAACTGATAATAGAAAAACTGCATACATACATACTTACATACATATATACATATATATATATATATATAGTCCCGATCTGGTCAGTGCAT
Sugar Maple	HWI-ST609:156:C0NHEACXX:1:1303:15415:18503	ag	93	128	TGTGACATTGTTCAAGTAGTTGGG	AGCATGACTCTCTTCACGGC	59.421	60.108	160	CAGTGTGACATTGTTCAAGTAGTTGGGATTTTCGAAATTTGACCAAAAAAAAAATCTTAAATCTCCATTTTTTTAATTATCAAGAAAGACAAAGAGAGAGAGAGAGAGAGAGAGAGAGAGAGAGAGAGGGCCTGACTCCCTTGGCCGTGAAGAGAGTCATGCTAATTTCAACAGTTGAACAATGTCACACTG
Sugar Maple	HWI-ST609:156:C0NHEACXX:1:1303:7996:37000	at	69	96	TGCTTTGACTCAAGTGTGTATGC	TGACCAAATACCCAAACTAGAGG	59.749	57.826	133	CACTAGTTTTACATGCTTTGACTCAAGTGTGTATGCACTTGTCAAAGTTTCTCCATAACGAGCATCTCATATATATATATATATATATATATATATTTATCCCATATAGGGATACTATAAAACCCTCTAGTTTGGGTATTTGGTCAAAAACCACCCTGAAGTTTCGTTTT
Sugar Maple	HWI-ST609:156:C0NHEACXX:1:1303:3132:63223	at	35	66	AGTCTATTGGGTTGTGACATCC	AGCTAAATCCTAGAGAAACCTATCC	57.778	57.452	112	CTAAGACTAGTCTATTGGGTTGTGACATCCATGAATATATATATATATATATATATATATATATATCTTTCTCTTGTTATATATTTTTTCAATGTGGATAGGTTTCTCTAGGATTTAGCTACTATATATCAACTGTGATGATAGAACCTGTATAGT
Sugar Maple	HWI-ST609:156:C0NHEACXX:1:1303:4832:75826	ga	87	114	TCCACAAATGAATCACATCAACCC	GAAAGGAGGTCTCTACACGGG	59.78	59.523	127	AATGCCCAACATCCACAAATGAATCACATCAACCCCTTAGTGGGGGATTTAGCTACTCATGACAATTACAAGATAAAATCTAAGAGGAGAGAGAGAGAGAGAGAGAGAGAGAGAAGACCCGTGTAGAGACCTCCTTTCTTGAAACTTGAATTCCAATCTCAACGAGAAGGCAGAATCT
Sugar Maple	HWI-ST609:156:C0NHEACXX:1:1304:6148:11584	ta	82	101	GATAAGACAGCCTTGCATGCC	ACAGATCTAGGAGGGAGGCG	59.664	60.179	167	AACAAAACAGATTGCAGATAAGACAGCCTTGCATGCCATATATACACACATACACACACCAAGTTTTTATGTGTGTGTGTGTATATATATATATATATATAAATCTGATATGTGCCAGTTCATTTTATCTCTCTCTCAGAGTCATTTTCACAAGCACTGACACCGCCTCCCTCCTAGATCTGTC
Sugar Maple	HWI-ST609:156:C0NHEACXX:1:1304:7171:21497	ta	74	89	ACTTAACCTAGACCTTGGTCC	AAATCTCCTTCTTACAGGTACG	56.365	55.305	138	GAATTCAAAACATAGTACTTAACCTAGACCTTGGTCCAAAAATGGCTGTGAATATGTAATAAAACATGTTAACTATATATATATATATAATTATAGAAACAAAGAAAAAGAAGAGCAGTATATATATATACACGTACCTGTAAGAAGGAGATTTTTGAGG
Sugar Maple	HWI-ST609:156:C0NHEACXX:1:1304:16500:24255	tc	59	92	CTATTTCCGGGTCCTCGTGG	AGTGTGCTCTCTGAACTAGATATGG	59.896	59.698	121	GGTGACTAGGCAGGGACACAGATCAAACACTATTTCCGGGTCCTCGTGGTGGGATTGGTCTCTCTCTCTCTCTCTCTCTCTCTCTCTCTCTCGCACGCGCACGCGCGCACACACACACACAATTTCCATATCTAGTTCAGAGAGCACACTCACTTCC
Sugar Maple	HWI-ST609:156:C0NHEACXX:1:1304:17930:41376	ga	77	96	TGTTTGGTGATGATGAACGCG	GTGTGAATTGGTCCCAAGG	59.803	56.097	128	GTGTGGATTGGTTGATGATTGAGTGAGAGAGATAGAGAAAAAAAAAATTATCAGTGTTTGGTGATGATGAACGCGTGAGAGAGAGAGAGAGAGAGAAAGTTTAATTAGAGGGTAAAGTTGTCTTTCCACTAATATTATAAAGGTTGACCATTAGTTTGACTAACCTTGGGACCAATTCACAC
Sugar Maple	HWI-ST609:156:C0NHEACXX:1:1304:14765:51966	at	72	87	CCAACCTTTGGCTCTGATACC	CGAGAGGAACCAACTCCACG	58.631	60.389	117	CTTTGAGTGAGAAGAGTTTTTGCCAACCTTTGGCTCTGATACCACTTGTTACACCCCTAGAAATCGCCCCAATATATATATATATATTTGAGTAATAATTTCACATTAAATTATATGCACGTGGAGTTGGTTCCTCTCGAAAGTATTAT
Sugar Maple	HWI-ST609:156:C0NHEACXX:1:1304:7354:66140	ga	81	102	GGTTCCAATGTTCCATGAGCC	TCGATATATAGGGCTCATGGAACC	59.522	59.35	111	TTATTGGATTTGGTTTTTTGTTTATAGGTTCCAATGTTCCATGAGCCATGGATTAGTCTTGATTATTTGATGTATTAGTTGAGAGAGAGAGAGAGAGAGAGAGTTTATTTCTAGGTTCCATGAGCCCTATATATCGAACACCAAATCCAATAA
Sugar Maple	HWI-ST609:156:C0NHEACXX:1:1304:21473:88619	ta	78	93	ACCAACTGAGTTACTTCAGC	CCTTAAGCTAAAGCCACACGC	55.313	59.869	106	NCTTAAGCTAAAAGCCACACGATTTAACCAACTGAGTTACTTCAGCTCATTGTTAGAGTTTTATTGATTTAAATGTGTATATATATATATATAGTTAGTTAGTTAGTTAATGCGTGTGGCTTTAGCTTAAGG
Sugar Maple	HWI-ST609:156:C0NHEACXX:1:1305:3781:9441	ag	56	75	ACTCCTAACTAGAGAACCACC	GGACGTCCTAACTCCTAACTGG	55.817	59.574	112	CAGGACGTCCAAACTCCTAACTAGAGAACCACCACACATACATATATATATATATAGAGAGAGAGAGAGAGAGAGAAAGAGATATAGAGAGAGAGTAGTTATCCAGTTAGGAGTTAGGACGTCCTG
Sugar Maple	HWI-ST609:156:C0NHEACXX:1:1305:6189:46765	ta	32	53	TGTTCACGATCATACAACGG	GGGAGCACAGGAATAATCAACC	55.901	59.048	160	TGTTCACGATCATACAACGGATAACTATTGCTATATATATATATATATATATATGTGTGTGTGTGTTTGTGTGAATGAATGTGAAAGTGAATGTTTTAACATATTATTCGGTTATTCCAGAGCTTGGTTTTGATCCTTGGTTGATTATTCCTGTGCTCCCTGAG
Sugar Maple	HWI-ST609:156:C0NHEACXX:1:1305:6659:58999	gt	72	89	AGCCTTTAAATAGAATGCGGAAAGG	ATCACCATTCTCACCCTTCC	59.932	56.89	138	AGTTTATTGTAAGCCTTTAAATAGAATGCGGAAAGGTAAGAATGATGTGTGTGAAATGTATGTACAATGCGGTGTGTGTGTGTGTGTGTAGAGAATAAAAATGAAAATAAATAAAAACAAAGAGAATATGGAAGGGTGAGAATGGTGATTAAAGGGATAAATAAACT
Sugar Maple	HWI-ST609:156:C0NHEACXX:1:1305:16336:66986	ta	39	58	TACAATTAGTGGAATGGCGC	TCCTATTACGCCATCTGACACG	56.202	59.966	124	TTATTACTTGGTTTTGTTTACAATTAGTGGAATGGCGCTATATATATATATATATATAACTTCCAATTAGGAACAATATTGCCTCCAAGTCTTTTTATATATACTCGAAGGTGTTCAGTACGTGTCAGATGGCGTAATAGGATTACATAAGCAGTGGTTTATATAATTACATATAGCGAATCACTGGTGTAT
Sugar Maple	HWI-ST609:156:C0NHEACXX:1:1306:14991:8759	ta	52	69	TCCACCACCACGATTCAACG	GGAGAGAGCACCCACAATAGG	60.602	59.86	121	CCCTCCTTTAGAAGCCTCCACCACCACGATTCAACGCCCGGTGTGTGCATGTATATATATATATATATATTATTTGTTCCCCTTGGCCAGTAATCACAAAGGTGGTTGTTGTCCCACCTATTGTGGGTGCTCTCTCCCCGTTTGTTGGAGCTATAGTCTGAGTTGCACTAGTAGAGCCTAGTCTCG
Sugar Maple	HWI-ST609:156:C0NHEACXX:1:1306:10359:11633	ag	55	80	GCATTTAAGCTCCTCTACGGC	AGCTCTCACTTCACAGTCCC	59.132	59.027	103	AATTTGAGAGCATTTAAGCTCCTCTACGGCTCTACCTAAGTAAATGAGAGACTTAGAGAGAGAGAGAGAGAGAGAGAGAGTGTAAAAGTTGTGGGACTGTGAAGTGAGAGCTTTTTATATAGGGAATAGAGTGGATATTTGAAATGAAAGAAAGAG
Sugar Maple	HWI-ST609:156:C0NHEACXX:1:1306:4542:22578	ta	66	101	TGAAACCACATCTCATCCATGG	CTTCTTTACCATCACAATCTCATCC	58.376	57.743	137	TTTCTAGACCTCCTACAAAAATGGAGGAGATCTGAAACCACATCTCATCCATGGAGAATATCTATTATATATATATATATATATATATATATATATATATATTTTCTCTAAGTTCTTAAAATATTTTTTATTGTTTGTGTTTTTGGATGAGATTGTGATGGTAAAGAAG
Sugar Maple	HWI-ST609:156:C0NHEACXX:1:1306:3392:34601	tc	37	58	CACTCTAGCAGAACCAGACCC	GCACTGTTGTTGTTCTTGTCC	59.794	58.203	138	GAACACACTCTAGCAGAACCAGACCCATTAAAGTCATCTCTCTCTCTCTCTCTCTCTCTGCGCTCAAGAACTCCATCCAATTCGACGACGAACCTCAATCATCATCAAATTGACAGAGTCCTGGACAAGAACAACAACAGTGC
Sugar Maple	HWI-ST609:156:C0NHEACXX:1:1306:1509:36847	ga	78	99	ACAATCTTTGTGTAGGGTTTCAGG	CACCAGCAAGTCTCGACTCG	59.173	60.731	101	AATTTCCTATTTTTACGTATCCTCTGTTTTTGTTCGACAAAAAAGTTACAATCTTTGTGTAGGGTTTCAGGTTTCTTGAGAGAGAGAGAGAGAGAGAGACAGACAATGGGATCAGAGGGCGATTCGAACGAGTCGAGACTTGCTGGTGGCAGTGAAGATGGAAAAATAGGAAATT
Sugar Maple	HWI-ST609:156:C0NHEACXX:1:1306:11026:56270	at	24	53	TGCCACATTATTCGAGCACC	TCAAAGGTGCTTAAAGTGTGC	58.621	57.291	107	ATGCCACATTATTCGAGCACCAAATATATATATATATATATATATATATATATAATATAGTAATTTTTAAATGAGGACTTTTACAATGCACACTTTAAGCACCTTTGATGCTCGAATAATGTGGCAT
Sugar Maple	HWI-ST609:156:C0NHEACXX:1:1306:4429:64354	ct	40	59	TGTCCTTGGTTCAGATCACCC	GGAGGGAATTGTAAGTAGAGAAGGG	59.649	60.163	100	ATGTCCTTGGTTCAGATCACCCTATCTCCGCAAACCCTCCTCTCTCTCTCTCTCTCTCTCAAAATCCAATTTCATACCCTTCTCTACTTACAATTCCCTCCTCTAAAAACTTTTCCAAAACCCCATTTTCTCAAGAAACAAACAGAGGAACCAACAAAAAGTTCTATAGCTGT
Sugar Maple	HWI-ST609:156:C0NHEACXX:1:1306:14348:95750	ta	84	103	TCTGGAATGGAGTAGATGGAAGG	TTATATCAACTCGCACTGACC	59.03	55.522	113	GGGGTATATTATATATATTGATCTGGAATGGAGTAGATGGAAGGAAAAAATGGGAAAAAAAGAGAGGGAAAAAAAATTATGTTTATATATATATATATATATATTCTCATTCTGGTCAGTGCGAGTTGATATAATATACCCC
Sugar Maple	HWI-ST609:156:C0NHEACXX:1:1306:3680:99243	tc	80	95	GCCTCCTTCCCTCCATTTCC	TCACCATAAGAGCAAGTAAGCC	60.106	58.126	105	GTTGTCTCTTCACCAATCACCAAACCCTTGTTTTGATGATCTCCTCTGCTGTTATTCTGCCTCCTTCCCTCCATTTCCATCTCTCTCTCTCTCTCTTCTCTCTTCTCTCTTCTCTCTCACAGACAAAAACAATTGTTGATTGGCTTACTTGCTCTTATGGTGAAGAGACAAC
Sugar Maple	HWI-ST609:156:C0NHEACXX:1:1307:1706:4499	ta	120	143	ACTGCATGCACTTGTGAAAGC	TCCCAACAACAAGGATGGGC	60.269	60.542	152	TAGATTTAAATACTTTGACTTGACTGCATGCACTTGTGAAAGCATTTTTTAAATCCAATGGTTCACATATAAGGAATTGATATATTTTATATCAGTTCGAACTGATAATAGAAAGACTGTATATATATATATATATATATATAAGAATGTGTGTGCCCATCCTTGTTGTTGGGAATATTATTAACCAT
Sugar Maple	HWI-ST609:156:C0NHEACXX:1:1307:7794:29028	ag	54	73	TGGATGTGTCTGTCTCCTCC	GCGAGGCATATAAATAACCCGC	58.438	59.905	107	GAAGACCCAGAAAAGCTTGAGAATTGGATGTGTCTGTCTCCTCCTGTTAGACTAGAGAGAGAGAGAGAGAGAGAACCAACAGTGGCGATGGGAGAGTTGTGAGGAAAAGGCGGGTTATTTATATGCCTCGCAAATGCTTTCAAAATCGTAGGTAGGCCTAACAAATAACAATTCTTGTAAT
Sugar Maple	HWI-ST609:156:C0NHEACXX:1:1307:20060:34734	ct	67	98	TGTGTCTATCTAATCAGCTTCAGC	CCTTTCTACTGTGTGCTCAACC	58.404	59.191	104	TAATTGCATCTAATTCTTTCTTCCTATACTACCTTTCTTTTGTGTCTATCTAATCAGCTTCAGCTACTCTCTCTCTCTCTCTCTCTCTCTCTCTCTCTTTCTCCATCATCATAATCTTGATAGGTTGAGCACACAGTAGAAAGGAAAAAAGAATTAGATGCAATTA
Sugar Maple	HWI-ST609:156:C0NHEACXX:1:1307:2851:61270	ag	118	133	GTCCAAACCATTTACCTAACCTTGG	AGTGTCCAAACCATTGACC	60.048	55.297	154	AGTGTCCAAACCATTTACCTAACCTTGGATGTAGATGTTTCAGTAAGTTCAACAGCATTTTAAACTACTTAATTGCCTCTAACAAAATTATGGGTCACAATTCACAAATATATATATAGAGAGAGAGAGAGAGAAATAGGTCAATGGTTTGGACACT
Sugar Maple	HWI-ST609:156:C0NHEACXX:1:1308:14457:22949	ta	61	88	GGTGTTAGGTAAGCTGTAAACTTGG	CAAATTGTTGACATTTGGGACGC	59.819	59.816	101	CTATATAATAATGAAGCCTTTTTCTGGTGTTAGGTAAGCTGTAAACTTGGTAGCTACCATTATATATATATATATATATATATATATATGTATATGCACTGTTGCGTCCCAAATGTCAACAATTTGATGTAAGCTTTTGATCCATATATCTTTTGTATTTGGACAATTATTGGAAAAGGTTT
Sugar Maple	HWI-ST609:156:C0NHEACXX:1:1308:19151:95049	ac	37	54	ACAACCTACCAACACACCGC	TGAAGGGAGATGCAACAAGGG	60.816	60.272	175	ATACACAACCTACCAACACACCGCCTCACCTCCCCAACACACACACACACACACAGATGCGCTTACACACACACACACAAACACACACACGCACAAGTACACGCACATGCGGAACCTCCCCACACACACACCCTCCCCATTTCTCTGCGCCGTGAAAACCCTTGTTGCATCTCCCTTCAATATCAT
Sugar Maple	HWI-ST609:156:C0NHEACXX:1:1308:5790:93381	ca	89	122	ATGTAGTTCAGACGTGCGCC	ATGGAGGTGAGTGAGGGAGG	60.736	60.326	124	GGCTATTCCTCACACGTGATGCGTTCTGCTCTATGTAGTTCAGACGTGCGCCCTGTGAGCAGATAGTACACAAACACATCCACTCACCCACACACACACACACACACACACACACACACACACCTTCCTCCCCTTTCCTCCCTCACTCACCTCCATACCACTTAGACTCTCCAACAG
Sugar Maple	HWI-ST609:156:C0NHEACXX:1:1308:20375:97788	tc	54	83	TCATCCCTTCTTTACATTCTCACC	CATGAGAAAGACAGCACGGC	58.255	59.555	125	AAATTCCCCCTCATCCCTTCTTTACATTCTCACCATCTTTACTTGCATCTCTTTCTCTCTCTCTCTCTCTCTCTCTCTCTCTCTTTCAAACACAAACACATCTGCGATCGCTCGTGCCGTGCTGTCTTTCTCATGCTTTATTCTTTGCTCAAGGGAGGAGGGGGAATTT
Sugar Maple	HWI-ST609:156:C0NHEACXX:1:1309:7999:57148	ct	64	79	CATCCACCTCATACAACAAACCC	CCACCTTGTTCTGCATTGACC	59.556	59.729	101	ATTCTTGAATAGTAACTAAAACATCCACCTCATACAACAAACCCTAATCAACAGTTACAACCACTCTCTCTCTCTCTCTTTTTTCTAGACAAGGGTAAGATGGTCAATGCAGAACAAGGTGGCAAAAGCCAAGGCAGCAGTTGTGT
Sugar Maple	HWI-ST609:156:C0NHEACXX:1:1309:14852:57239	gt	66	85	GAAGGAACACACAAGGATGCC	TGTCTCAACCACAATTCTTGC	59.458	57.012	143	ATTATCAAGTATGTGAATGTGTTGTATCAATGATGTTTAACCATGAAGGAACACACAAGGATGCCGTGTGTGTGTGTGTGTGTGTGCCTAGCCTTGTAAGAGATATGAGGTCTTATATTACCTTTGATGATCAATGATGCACATATCTTTTTAATGTCGGTTTCTTGCAAGAATTGTGGTTGAGACAT
Sugar Maple	HWI-ST609:156:C0NHEACXX:1:1309:15126:66976	at	105	120	GATTACTAGCAACACCGGTGC	AAATTAGCTTGGTCCCACC	59.336	55.027	146	TGTCAACTTCTTTGTAGATTACTAGCAACACCGGTGCACTTATGATATGTGATCTACACACATATATATAAACATATTGATAAGTGATCTACATATACACACACATATATATATATATATTAAAACCTTTCTATAGTCATAATGGTGGGACCAAGCTAATTTTATTAC
Sugar Maple	HWI-ST609:156:C0NHEACXX:1:1309:11971:72933	at	66	89	AGCTCTGCCACAATGGATCC	GAGAGGTCTTTCTACTCATTGCG	60.107	58.891	107	GACTTGGTTGTTGGTGTCATCAAAAAGGAGCTCTGCCACAATGGATCCTGACACATACTGTATACATATATATATATATATATATATATTGTCTCACATTTGTCTATAAAATCGCAATGAGTAGAAAGACCTCTC
Sugar Maple	HWI-ST609:156:C0NHEACXX:1:1309:2240:86642	ta	44	67	ATGTAGTCACATCAGTGCGC	TTGTGACGTAAGGTCTTGGC	58.355	58.126	110	ACTGATGTAGTCACATCAGTGCGCACTGATGTGAACGGGACTGTATATATATATATATATATATATATCCCTCTTAGATTCTCTTATGAGATATGCCAAGACCTTACGTCACAAAAATCTAACAGCCAAATTTAGGATTTCTCACCTCACCTCTCTACACATATTTCCCTCTCGCTACAC
Sugar Maple	HWI-ST609:156:C0NHEACXX:1:1309:19805:96159	ga	53	68	CGATTATCAACTGAGGCCGC	GCTTCATTAGCTAGCCGTGC	59.138	59.416	147	CGGTTGTTGAATTGACGATTATCAACTGAGGCCGCCATTGAACTGTGTGTGTGAGAGAGAGAGAGAGAAAATGCTTGGGAAAGTGCTCTCTTTTGAGATTGGATGGTTTGATCATGATGAGAATACAAGTGCAGCAATATGTGCACGGCTAGCTAATGAAGCCAACATG
Sugar Maple	HWI-ST609:156:C0NHEACXX:1:1310:13541:25198	tc	33	60	GCTATCATTTCTTGGTCAGCCC	ACTTCTGATCACCAAACACTAGG	59.379	58.1	126	TAGCTATCATTTCTTGGTCAGCCCCACTTCAATCTCTCTCTCTCTCTCTCTCTCTCTCTCTATATATATATATATTTCTATATAAATATTTTCCTGCAACAAAATCCTAGTGTTTGGTGATCAGAAGTAAACAATGGTAGGTGAGAATTGGTTGTAGAT
Sugar Maple	HWI-ST609:156:C0NHEACXX:1:1310:17473:27082	ta	117	132	TGAATTTAGGTCACGATGGCC	ACTGTTGAACTGGGATTTACC	58.361	55.781	126	AACTGTTGAACTGGGATTTTCCAAATTTGCATTAATTATCTTAGTTGAATTTAGGTCACGATGGCCTGACTATGATAGTGTTATAGTAACAGCACTAATGCATTTGAATTTAGACCTATATATATATATATAAAGGGGTTTTTACAATTTGGTAAATCCCAGTTCAACAGTT
Sugar Maple	HWI-ST609:156:C0NHEACXX:1:1310:18699:29160	ta	37	54	AACTACATCTGATATGAACGGG	ACTGCATCTAAGCCCACTCG	55.434	59.823	132	ATTAATATAACTACATCTGATATGAACGGGACTGTGTATATATATATATATATAATTATTATTATTTAAAAGTACATTGAACCACTACATTTAATATGGCTGTCGAGTTGATGTAAACAGCGAGTGGGCTTAGATGCAGTTATATTAAT
Sugar Maple	HWI-ST609:156:C0NHEACXX:1:1310:11273:35322	ct	43	78	TCTTCTCGATGGCTTCTAGTTCC	TCGAAGTGTCAACCCACTCC	59.618	59.608	124	CTTCTTCTCGATGGCTTCTAGTTCCAACTTTCCACATCTCAACTCTCTCTCTCTCTCTCTCTCTCTCTCTCTCTCTCTCGTTGTCTAAAGAATGAACACTTCGACGGGAGTGGGTTGACACTTCGACGAACACTTGCGATTTTGTTTTACAATTCGACGAACGGACTAG
Sugar Maple	HWI-ST609:156:C0NHEACXX:1:1310:21413:99014	ta	66	85	ATGGTCCACATTCTTCGTCC	GGTTTCCATCCGAACCAAAGG	57.597	59.456	163	NCTATGGTCCACATTCTTCGTCCTAATATATTTATTGTCAGGACGAACTGACAATAAAAAGATTGTATATATATATATATATATAAAAGTTGGTTGATACGAACCTTGTCGATTGTATCAAGATTGATGCCTAGGATCGTTCTAACCTTTGGTTCGGATGGAAACCGCGACCCAACACC
Sugar Maple	HWI-ST609:156:C0NHEACXX:1:1310:11631:97224	tc	74	99	GCAGTTAATGGTTCAGATGCCG	GCATTGTTAACACATGAGCGC	60.223	59.087	123	AGTTTCTTTTGCAGTTAATGGTTCAGATGCCGGAGTACTGAAAAGTCACGGTCCTCTCAGTTTCCTCAAGGTTTCTCTCTCTCTCTCTCTCTCTCTCTCTGTGACTGTGTGTGCGCTCATGTGTTAACAATGCTCCCTTCTCTATTTATTTTTTTTATCAAATTAATCTCTTTACTTA
Sugar Maple	HWI-ST609:156:C0NHEACXX:1:1311:2908:11185	at	112	139	AGCTCCATCTTCATTGTTCCC	GGATGCAAGTAGTAAGATGGATGC	57.99	59.546	169	AGGCACGAAAAGCTCCATCTTCATTGTTCCCCTATATGCTTTACTTTTTCCTTACTGAAATACTGATAGTTTAAATACCAAATTGTAAAAATCCCACCGAGATCGAGATCCATATATATATATATATATATATATATATACAGCTTTTGTTTTATGCATCCATCTTACTACTTGCATCCTTCAT
Sugar Maple	HWI-ST609:156:C0NHEACXX:1:1311:13775:20697	at	95	110	AGTATTTAAATCCAGTGGCCC	CAATGGTCCACATGCAAGG	55.608	56.874	158	ATACACTTGTCAGTCAAAGTATTTAAATCCAGTGGCCCACATACAAGAAACTGATATAACTTTTGTCAGTTCGAACTGATAATAGAAAGACTGCATATATATATATATATACAGAAATTCTATTATCAGTTCGAACTGACAAAAGTTATATCAGTTCCTTGCATGTGGACCATTG
Sugar Maple	HWI-ST609:156:C0NHEACXX:1:1311:11395:33778	ta	92	117	TCTGTGGTCCACATTCTTCG	AGTGGTCAACATTCTTCGTCC	57.544	58.232	154	ATGCACTTGTCAAAACTTCTCCATAATCTGTGGTCCACATTCTTCGTCTTGATATATTTATTGTCAGGATGAACTGACAATAGAAAAACTGTATATATATATATATATATATATATACAGATTTTCTATTATCAGTTCGTTCTGATAATAAATATATCAGGACGAAGAATGTTGACCACTAGATTTACATAC
Sugar Maple	HWI-ST609:156:C0NHEACXX:1:1311:17343:38392	ag	72	97	GGAACTGCCATTGAAGTAGAACC	CACCATTCATCCAAACCGAGC	59.559	59.867	173	AGGAACTGCCATTGAAGTAGAACCTTTAAAGGTTTCCTGAAAGTGCAAAGATTTACTATTCTTAGTCTGGTAGAGAGAGAGAGAGAGAGAGAGAGAGATCTCAGATCAGAGATGAAGCTTGAAAGTGATTTGGGCAAATATGTATGAGTTTGTGCTCGGTTTGGATGAATGGTGTGCTTG
Sugar Maple	HWI-ST609:156:C0NHEACXX:1:1311:6620:77818	ag	83	104	ATGTTTCGTCGGCCAAGTCG	GAAGTGCCACTCTTTGCTAGC	61.289	59.533	131	CGGAATGTTTCGTCGGCCAAGTCGGGGCTAGGCTCCTGGAAGCGGGTGCGCAGGTAATCTAAAAAAAGCAGATATGGGGAAAAGAGAGAGAGAGAGAGAGAGAGTAGCTTTTGAGCTAGCAAAGAGTGGCACTTCTGATCTAACATC
Sugar Maple	HWI-ST609:156:C0NHEACXX:1:1311:17416:81143	at	79	98	GCATGACCGGCTTTGTAACG	ACGATTAGGATGGTCTTGTAACG	60.179	58.32	109	TTAGTACTTTAGTTTTATAATGTTGCATGACCGGCTTTGTAACGTAATATATGAAAATACCTACTCAAAAACATAACAATATATATATATATATATATCTAGTTTTGAAACGTTACAAGACCATCCTAATCGTAGAAACAACTTGATATAGATGTCAATTTTCTTCTAAGAATAAAAGTAAAGTACTAA
Sugar Maple	HWI-ST609:156:C0NHEACXX:1:1311:11758:82276	at	33	66	AGTGGCTCTAGAAATTACTGACCC	TTATGATTGCCACGTGTCGC	59.837	59.275	106	ACAAAATCAGTGGCTCTAGAAATTACTGACCCATATATATATATATATATATATATATATATATATTAGACTTTTTTCTACTTTTGATGTGGCTGCGACACGTGGCAATCATAAATGCTATTAAAT
Sugar Maple	HWI-ST609:156:C0NHEACXX:1:1312:15119:2159	ct	57	82	CCTTCAATTTGTCTCAGCCACC	AGGCTTCTCCTTGTCTTTCCC	59.77	59.647	121	CATCACCTTCAATTTGTCTCAGCCACCTTTACTTCAAATCTCAACCACAATATTTACTCTCTCTCTCTCTCTCTCTCTCTCTCAACACCTCTTGACTCCAAGCTTGGGAAAGACAAGGAGAAGCCTAGCTAGCTTGAAGACTTCACAAGAGATTGGTTGTCTTCTTTATCTCTTTTGTTTACATG
Sugar Maple	HWI-ST609:156:C0NHEACXX:1:1312:6523:90941	ct	82	107	ACTCAGGTATCCTCTTCCCG	AGCTCTGTCCTGGAAACC	57.925	56.112	100	AGCTCTGTCCTGGTAAATGCACTATGAGGAACTCAGGTATCCTCTTCCCGTTTGACAGGTAGGCCATCTCTTTCTCTCTCACTCTCTCTCTCTCTCTCTCTCTCTCTTTCTCGGTTTCCAGGACAGAGCT
Sugar Maple	HWI-ST609:156:C0NHEACXX:1:1313:16651:5581	ac	85	100	GCATCTTTGTGACTTTAAGTGCG	CACACAACGGTAGACATGATGC	59.092	59.906	166	TCTAAGCATCTTTGTGACTTTAAGTGCGAAAGGTATATTCACTTGACTTTGTCTCTTGAAAAGTTTAGGTGCACACACACACATACACACACACACACACAATTCATGCATTTCCATATCACTTGCATTTGTGTTCTTTTGATTGTGTTGCATCATGTCTACCGTTGTGTGTCACAAAGATGCTTAGA
Sugar Maple	HWI-ST609:156:C0NHEACXX:1:1313:5784:11575	ac	74	97	CACAGTTCATATATAGGGCGTGC	TTGTCCATTGCTTCCTCGGC	59.32	60.96	125	CATAATCTTTTCTTTTCCAGTCCACAGTTCATATATAGGGCGTGCAGATTACAAGAGTTTAGACAGCAGGTATACACACACACACACACACACACACAGAGTCACCTTGTGAAGGACACAACTGATAGCCGAGGAAGCAATGGACAAGAAAAGATTATG
Sugar Maple	HWI-ST609:156:C0NHEACXX:1:1313:15558:16818	at	96	121	GATGAAGTCTTGATACCTTTGC	AATGATGCCACTTTGCTTGG	55.182	57.245	143	AAAGATGAAGTCTTGATACCTTTGCTTTGAAGATACTCAATAGCTCTCAAAAGATGTAATTTTTGCTCTAAAAAATGACCAAAGGCTATCAAGACATATATATATATATATATATATATATAAGATCCAAGCAAAGTGGCATCATTTTGGAA
Sugar Maple	HWI-ST609:156:C0NHEACXX:1:1313:9300:36183	at	112	139	AAGGCTGCCAAACATTCACC	TTCAGGTAGTAGCTAGTTTGC	59.319	55.071	112	ATGTTTGCAGAGCCCTTACAGGACCTTGACTGTGGCCTCTGATTCAAGAATATGACTTTGGCATGGTTGATAGTATAAGGCTGCCAAACATTCACCAGAATAAATAAGTAAATATATATATATATATATATATATATATGCAATTCTCACAAAAAAATCACTTGTTTGCAAACTAGCTACTACCTGAAT
Sugar Maple	HWI-ST609:156:C0NHEACXX:1:1313:6414:43286	tc	79	94	CGAACCCAACCAAAGCAGC	CACAGTCCCACACTACTCCC	60.007	59.391	122	CACCACCACCCTACGATGTGCCGATCTTCTCTAGTCGAGGAGATCGAACCCAACCAAAGCAGCTCCTCCCGCCGCCGATCTCTCTCTCTCTCTCCTCATCTATCTCTATTTCATTCGGCGGCCAGCAAAGATGGTCTTTGAGATGTGGGAGTAGTGTGGGACTGTGGGTGGTGGTG
Sugar Maple	HWI-ST609:156:C0NHEACXX:1:1313:16506:70994	at	103	118	CCATTTGAACCATCCATCCATACC	GCTCTTCTTAGCTGTTCTGC	59.718	56.537	135	CATACACTCAACATACCATTTGAACCATCCATCCATACCATCAATAACATAAAAACCATTTGAAGCAACTAGCTTACATAGCTCTCAGATTTCATTGAGACAATATATATATATATATCAGTTACAATGTGCAGAACAGCTAAGAAGAGCTGTCAAAACAAAGAGTTCAGTAGCCCAT
Sugar Maple	HWI-ST609:156:C0NHEACXX:1:1313:19244:75749	ga	32	57	AGTATCATCGCCACCACACC	TATGAGCGCCGATCTCCTCC	59.822	61.245	108	CATTAGTATCATCGCCACCACACCAAATGTGGAGAGAGAGAGAGAGAGAGAGAGAGAATATGCAGCGGTTGAGAGGAGATCGAGCGCGGCTAGGAGGAGATCGGCGCTCATAGGGTGGTGGTTGGTGTGATTTTGGTGGGTGGTGATGATACTAATG
Sugar Maple	HWI-ST609:156:C0NHEACXX:1:1313:5892:88649	at	106	121	AGTTGTGGTATGAGGTCGGC	ATGGTCCACATTCTTCGTCC	59.751	57.597	176	ACCATTTAAGTTGTGGTATGAGGTCGGCATTTTTTTCAATCCCCAAATTAATTTCGGTACGGTTACGGGATTTTAAATCCCCGCCCTGCCCCGTCCCCATTATCAATATATATATATATATACAAATTTTCTACTGTCAATTCGTTTTGATATAAAATATATCAGGACGAAGAATGTGGACCATAGATT
Sugar Maple	HWI-ST609:156:C0NHEACXX:1:1314:11159:4845	ag	47	64	GGTTTGGGCTTCGTTACGC	CTCAACACAGCTTGAGCCC	59.792	58.748	142	ATTATAAGGTTTGGGCTTCGTTACGCTTTGAGAGAGATAGAGAGAAAGAGAGAGAGAGAGAGAGAAACGAGAGAAAGGAAGACAGTGATGATAGTGATGAGAGAGGAGAGAGAAACTGATGAGGTTTTTTGGGCTCAAGCTGTGTTGAGAAAAAAATGAAAAAAAAA
Sugar Maple	HWI-ST609:156:C0NHEACXX:1:1314:12355:24326	tc	49	66	TTCCTACATCAATAGCCAATCC	AGAGAATGGAAAGAGAGGAATGG	55.647	57.629	162	TATTCCTACATCAATAGCCAATCCACTTTTAGAATGATGTTAACTTAATCTCTCTCTCTCTCTCTCTTAATTTTAGTATATTTGAACAGGACTTGTTTTTTTTCTACAAGTATTACAATAAATCTTGATTACTTCACTCATCCATTCCTCTCTTTCCATTCTCTACATCC
Sugar Maple	HWI-ST609:156:C0NHEACXX:1:1314:17081:27174	at	41	62	TCTTCATTTATTTCCACCACCGC	GGTGGGAGAGAAGAGAATAAGGG	59.558	59.61	150	ATTACACCCATTTCTCTTCATTTATTTCCACCACCGCAAAATATATATATATATATATATATAATGTAAGTATAGTTTCTTCATTCCTTTTAACAAATACATAAGAGCCCCTGTAAATTAATCTCCTAACACTATATAAACCCCTTATTCTCTTCTCTCCCACCAG
Sugar Maple	HWI-ST609:156:C0NHEACXX:1:1314:19607:40478	at	78	101	ACACACGCTATGAAGTTGTTGG	TCCTGTTGGATGCATGTGGC	59.452	60.967	177	ACACACGCTATGAAGTTGTTGGTTTGAGACTTTGAGTCTACCCATTTCCCAAAATCATGAATTACTGTAAGATTTCAATATATATATATATATATATATATTATTAATTTTATTCATTCTTTAAGTTCAACCTTACTCCTAAACCCAACTTGCCGGGGCCACATGCATCCAACAGGAATCGAACC
Sugar Maple	HWI-ST609:156:C0NHEACXX:1:1314:9813:47380	ag	25	40	TGGATGTACACGGCAAACC	AATGTGTATGGTGGGACTCG	58.064	57.309	165	TGGATGTACACGGCAAACCGTGAAAGAGAGAGAGAGAGAGGAAGAGAGTTTGTCATAAGTATTTTTTTAATTTTTTTTTTTTTTTTTTTTTAATAAAGAGATATAGTTGAAGATATGGGTATAATTAATGAGTATACATGGTATTCGAGTCCCACCATACACATTATGAAATACTTAAAA
Sugar Maple	HWI-ST609:156:C0NHEACXX:1:1314:2985:52423	tg	25	44	AAGGAGCACACAAGGAAGCC	AATTCATGCAAGAGGCCGGC	60.538	61.67	130	ATGAAGGAGCACACAAGGAAGCCATGTGTGTGTGTGTGTGTGTGCCTAGCCTTGTAAGAGATATGAGGTCTTATATTACCTTTGATGATCAATGATGCACATATCTCTTTAATGCCGGCCTCTTGCATGAATT
Sugar Maple	HWI-ST609:156:C0NHEACXX:1:1314:15826:54363	ag	90	121	GGACAACTGAACCTTAGGACCC	ACATTTCTCCTTGTTGCCGC	60.29	59.402	126	AATCTTATTTAAACTTGGACAACTGAACCTTAGGACCCTGATATAAATAGATACTTGTCAGGAAACAAAACACAACCTAAACCTAATACAGAGAGAGAGAGAGAGAGAGAGAGAGAGAGAGTGCGGCAACAAGGAGAAATGTTAAA
Sugar Maple	HWI-ST609:156:C0NHEACXX:1:1314:7074:72684	ga	91	120	ATCCCAACCTGTGCAAATGC	TGACAATATGCTCCTAACATAGGG	59.39	57.886	140	TGACAATATGCTCCTAGCATTTACTATCATTTTAGTTTTTTATTTTTTTAGCATCCCAACCTGTGCAAATGCAATCTAGAAAAATTTAGGGAGAGAGAGAGAGAGAGAGAGAGAGAGAGAAGAAAAAGAACGAACAAAGTGGGAGGAGAAGAGGAAAAAAATAAAGCTCCCTATGTTAGGAGCATATTGTCA
Sugar Maple	HWI-ST609:156:C0NHEACXX:1:1314:2425:95385	ag	143	158	GTGTTGACTAACGGCAAGGG	AGAGGTTCCACGACGATGG	59.128	59.109	163	CAATGGTTAACTCTAATGGTGTTGACTAACGGCAAGGGGTGTTTGTGTTAGTTTCATGCATTTGTTTGAAATTTTGATAGATTCGATAAAGTCAAGGTATGTTACTGCAATTAACCCAAAAATAAAAAAGAAAGAGAAGGGAAGAGAGAGAGAGAGAGATCACCATCGTCGTGGAACCTCT
Sugar Maple	HWI-ST609:156:C0NHEACXX:1:1315:15164:24877	tg	75	98	TAGTGGTCCACATGCATTGG	TCCTCTTGCAAGGCGTTAGC	57.873	60.674	117	ATTAGTGGTCCACATGCATTGGTAATGATGTAGTTACATCAATGCGCATTAACCAAAACGAGACCGTATACATATGTGTGTGTGTGTGTGTGTGTGTGCGCTAACGCCTTGCAAGAGGATAAAAGTCAAGATATACCTTTGACGCTT
Sugar Maple	HWI-ST609:156:C0NHEACXX:1:1315:9114:28945	ga	35	56	TGAAAGGCTACTTGGAAGGG	CCAAACGCTTCTCATTCCTTGG	57.121	60.095	123	GAATACATTGATATGAAAGGCTACTTGGAAGGGGGAGAGAGAGAGAGAGAGAGAGACTTGTACATTTTAAGATGAATAAATTAAATTTTAAATTTTGGGGTAAATTTGAAGAGTCCAAGGAATGAGAAGCGTTTGGTATCGTTTTTAAAATGGTGTTTTTGAAAACTTTT
Sugar Maple	HWI-ST609:156:C0NHEACXX:1:1315:5405:93472	ag	68	101	CCCTGTTTGTTTCACTTTCTGGG	GTTTCCATCACACACGCACC	60.181	60.04	112	TCAACTAGGGCCCTGTTTGTTTCACTTTCTGGGGAAAATGTAACTGGGAAATTTGCATAGCAAGAAAAGAGAGAGAGAGAGAGAGAGAGAGAGAGAGAGAGTGGTGCGTGTGTGATGGAAACCCCGGCAGTCTTTAGGACTCGTGCAAAAACTTGCTTCTTGTTTGATTGAATAATGATGATTATAATAATA
Sugar Maple	HWI-ST609:156:C0NHEACXX:1:1315:14202:94784	ct	66	81	TTCTCTGTCCTCCACACTCG	CTGAACCACGTCACGTCTGG	58.752	60.94	139	TTTGTACTTTTCTCTGTCCTCCACACTCGAGAAAAAAAACTGACAGTTAAAAAAACTGACAATAGCTCTCTCTCTCTCTCTGGAATTTGTTCTTCGTGTTACCTCTCTCTCTCTCTGTGGAATTTCTTCCAGACGTGACGTGGTTCAGTAAAAAGTACAAA
Sugar Maple	HWI-ST609:156:C0NHEACXX:1:1316:4415:11812	at	95	124	TTGTGCCAATTACTCTTCCG	TTTGCTAGACCTGGCTCTGG	56.054	59.385	175	GGGGTATTTGTGCCAATTACTCTTCCGAATATGAAAACGTAAAAAACGAGTCTAGTAGGTTATCCGAAATATATCAAAAATTATAATGAGTTGAATATATATATATATATATATATATATATATTTATATACATATATATATTGGTAACATATTTGCAACGCCCAGAGCCAGGTCTAGCAAAAG
Sugar Maple	HWI-ST609:156:C0NHEACXX:1:1316:1378:17931	ta	62	91	TGTGATTTCATAGGGATCCTTACCG	TGCACTGAGTTGAACATTTCTCC	60.222	59.435	118	ATGTGATTTCATAGGGATCCTTACCGAAATTAAAATAAAGGATCCTTTATAAGAGACTCACTATATATATATATATATATATATATATATAAGGAAGGAGAAATGTTCAACTCAGTGCACACTGATATAACTTCATCAGGAAGTATAGAATATT
Sugar Maple	HWI-ST609:156:C0NHEACXX:1:1316:7670:24099	ct	81	104	TTCTCACCCATGGTCAACCG	CGTTTGGTTTCTGGTGGTGG	59.964	59.616	123	AATGAGTTTCTCACCCATGGTCAACCGTTGCTTGACCGCTGGCGAGGAGCAACGATGAGTTTCTCGTCTTTCTCTCCGGCCTCTCTCTCTCTCTCTCTCTCTCTTGACCACCACCACCAGAAACCAAACGACCCAAACTGTTCTATTTGCACTAGACCGTGGGTGAGAAACTCATT
Sugar Maple	HWI-ST609:156:C0NHEACXX:1:1316:19353:74372	ga	76	109	AAACAAATGGAAGCTCAGGC	GCCACCATGAAGAACACAACC	56.884	60	121	TGTTTCTTCAAAGCTTTTAATGGATCAAATCAAGCTATATATCATAAACAAATGGAAGCTCAGGCAGATATTAATGAGAGAGAGAGAGAGAGAGAGAGAGAGAGAGAGATGGATAATTTTAGTGGAGATCCTGGTGGCCTGGTGGGGTTGTGTTCTTCATGGTGGCTGGCTACGGGT
Sugar Maple	HWI-ST609:156:C0NHEACXX:1:1316:11738:82250	at	72	87	GCTACGAAGAAACGGAAAGAGC	ATTTGCAACTTCACAGACCG	59.908	56.935	156	AACCTTAACTGTATTTGCTACGAAGAAACGGAAAGAGCTACCATTTTACACGACGGGTATACATCAATTAAATATATATATATATATAATTTTAAAAATAAAAAATAAAAAATAAAAACTCATAAAACATACTTTTTCAATCGAAGCTTTTTCGGTCTGTGAAGTTGCAAATACAGTTAAGGTT
Sugar Maple	HWI-ST609:156:C0NHEACXX:1:2101:17318:25688	ag	42	57	TGTTGTTTGTAGACATTACAGTGGG	TGACTCCCACCAACAACACC	59.471	60.107	151	TTGTTGTTTGTAGACATTACAGTGGGGGGAGGGAGATCTACAGAGAGAGAGAGAGAGATGATGAGTTTGCAAGGTGTAGTTGGAAACAGTGATTTTAAAATTGTAGAAATGGATTTGTTAGCCAAAAATTAAGGTGTTGTTGGTGGGAGTCATTTTCAGTAATGATCAACACTATCAAAT
Sugar Maple	HWI-ST609:156:C0NHEACXX:1:2101:11618:28729	tg	83	100	GCTAATTGAAACAAGAAGTCGCC	TTGGGCCAGCTAATACCTGC	58.841	60.107	113	TCATCATTCTAAATGGGCTAATTGAAACAAGAAGTCGCCAAAATGACGTCTCTTGTGTAGATTGTTCATGAGGGATGTTGGATGTGTGTGTGTGTGTGTGTAAATTCATGCAGGTATTAGCTGGCCCAAAGGAAGGTTAATACTTGGTCGACTTGCACACACACTTGTGGTGGTAAACATGTG
Sugar Maple	HWI-ST609:156:C0NHEACXX:1:2101:5538:44867	gt	56	73	ACTACCTTCAGTTTCACCTCC	GTGGACATGTTTCATTTCTCC	56.948	55.124	123	GTGGACATGTTTCATTTCTTAATTGTTTAACTACCTTCAGTTTCACCTCCTCTGAGTGTGTGTGTGTGTGTGTGCGCGCGCGCTCCTGAATAACATAAGAGAATTTGCTAATCTTTAAATCTTTAATCATTGGAGAAATGAAACATGTCCAC
Sugar Maple	HWI-ST609:156:C0NHEACXX:1:2102:8508:31957	ac	92	107	GTACCCGGTAACCATAGGCG	AGCAAATGGATGAAACGGCC	59.967	59.468	134	AGCTCGTCTGAGGTACCCGGTAACCATAGGCGAGTTAAAAGAGGCTATCAATTGAGAGGAATAGCTTTTCAATAATTCAAAAGGGGGCGGGACACACACACACACACCCCAAGTACAGGCGGTCAAGGCCGTTTCATCCATTTGCTGAACCCCGGCTCTAAAGTGCCTGTCGGGTCACGCTTACAC
Sugar Maple	HWI-ST609:156:C0NHEACXX:1:2102:2592:67426	ta	67	84	CACACCAACGTAATAGGCG	ATGACCAAAGGCTATCAAGG	56.446	55.087	104	CACACCAACGTAATAGGCGAGAATCTGAACCTTTTTTTTCAAAACGACCACAGTTTGCTTGAATCTTATATATATATATATATACCTTGATAGCCTTTGGTCATTTTAGAGAGCAAAAATTACACATTTTGAGAGTTAAAGAAGT
Sugar Maple	HWI-ST609:156:C0NHEACXX:1:2103:3331:50838	ct	37	58	CTCTCTCCGACTCTCTTCACG	ATGGGACTTGCTTGTGTTTGG	59.336	59.312	100	CTCTCTCCGACTCTCTTCACGAACAAGAAAGGCAGACTCTCTCTCTCTCTCTCTCTCTATCTCATCTTTGATAAACACACCAAACACAAGCAAGTCCCATGTAGTAGAGCACTTAATTTGATAAAGGTT
Sugar Maple	HWI-ST609:156:C0NHEACXX:1:2104:1585:50595	at	54	71	AAACCCAACTAGGCCACCG	GTGTGTTGCATGGATTTGTTCG	59.926	59.274	125	CAAAACCCAACTAGGCCACCGGTTCACGTGCTTCCCAGTTTTCCGTTACATACATATATATATATATATATTTTCATTATTTAAGTTACCACTTGAATTATTAATCGAACAAATCCATGCAACACACTTTTCCACCTTTAGATCCAAAAAAAATCTAAAATTTCATCAGCCAGGAGGCCCAGTTGGGTTTTG
Sugar Maple	HWI-ST609:156:C0NHEACXX:1:2104:5359:57412	ta	28	47	AGGGTACAAATATCGTCACCC	ACTCATAGAGGATTCTCAACCC	57.167	56.693	133	TTTAGAAGGGTACAAATATCGTCACCCTATATATATATATATATATATGTAACATAAGGTATGGGCTATTGTATATGTATGGACCTAATATTCCTTTTAAGACTAACTATCCTTTTAGGGTTGAGAATCCTCTATGAGTTAGGATTCTAGTAAGTTATACTATTTATAGGAGGTCTCTACTCTCAC
Sugar Maple	HWI-ST609:156:C0NHEACXX:1:2104:7227:59276	tc	99	114	GCAACGGTCATTTACTCATTTACC	AGTGATGACTGAACCCTCACC	58.671	59.374	131	AGTGATGACTGAACCCCGCCCATTTCTCGAAAATAAAATACTACGGCAACGGTCATTTACTCATTTACCAAAATCAACAAACAAACAAACAAACTCATTCTCTCTCTCTCTCTCACGAGATTTCAAAAAAAGGAGTTAAAAATAGTAATAAGAATGGTGAGGGTTCAGTCATCACT
Sugar Maple	HWI-ST609:156:C0NHEACXX:1:2105:9399:3363	ca	83	106	CAAGGATGCAACATAGTATAGCG	TCCAGTCGTGTGTGAGGTGG	57.478	61.744	118	ACAAAAATTAAATTTCTAAGCAAAAGCCATGCAAGGATGCAACATAGTATAGCGTATAAATAGACACACACACACCCACACCCACACACACACACACACACACACAAAAATTAAATTTCTAAGCAAAAGCCACCTCACACACGACTGGAAAT
Sugar Maple	HWI-ST609:156:C0NHEACXX:1:2105:20519:10954	at	102	127	CAGTGGTCCACATGCATTGG	ATCTCGCACTTGAAAGTTCC	59.471	56.067	118	ACTCAAAGTATATGCATTTGTCAAAGCTTCTCCATAATCAGTGGTCCACATGCATTGGTACTGATGTAGTTATATCAGTACGCACTGATGTGAACGGGACCATATATATATATATATATATATATATTTGAAAATAGGAACTTTCAAGTGCGAGATATTGCACATACTTTGAGT
Sugar Maple	HWI-ST609:156:C0NHEACXX:1:2105:3752:47417	at	33	66	TAGTGCCCTCTTCAGTTGCC	TCATTCTTGGTTGGTGCATGG	59.675	59.106	105	CTAGTGCCCTCTTCAGTTGCCTTTAAAATCACATATATATATATATATATATATATATATATATATTTATATAACTAGCTAGAATCCATGCACCAACCAAGAATGAAGAGGTTAAAA
Sugar Maple	HWI-ST609:156:C0NHEACXX:1:2105:10755:62898	ag	85	100	TCTTCTTAGTTTGTGTTCTGGGC	TCGATGGCTTCCAACCTTCC	58.865	60.035	128	TGTTCCTTCTTCTTCTTCTTAGTTTGTGTTCTGGGCTTTTGCCCTCCATTGCACAAAAAAAAAATGAAATAGATGGAGTTTTCAAGAGAGAGAGAGAGAGTGTGTGTGTGTGTTGAGATGTGGAAGGTTGGAAGCCATCGAGAAGAAGAAGAAGGAACA
Sugar Maple	HWI-ST609:156:C0NHEACXX:1:2105:9103:81714	ta	66	93	AAGGGTAAGATTGCAGTTCC	TGGTCATCCCTACATATAAGGAACG	55.321	59.755	123	AGTAATTTTTTTTTTCTTAAAAGGGTAAGATTGCAGTTCCAATATGTCATGTTTTTATCTAAGGTTATATATATATATATATATATATATATACACACACACTGATATAAAATATATCCGTTCCTTATATGTAGGGATGACCATTTTCCCCTGGGG
Sugar Maple	HWI-ST609:156:C0NHEACXX:1:2105:13716:80153	ta	80	97	TGAGAAGTTGTATTGTGCTAGC	AGGCTCAATATGATTCTGAGACC	56.46	57.774	129	TGTGATGTATGTTTGAGAAGTTGTATTGTGCTAGCATATTAGGTTTTGAATTTTGATTCGTAATTCGTTTAGCAAGTGTTATATATATATATATATATTTAATAGTGTAGTGATGTCATGGTCTCAGAATCATATTGAGCCTTTAAAGTTTTTTTTTATTAATAGAGGCCCCAAAGATCATTAACAATT
Sugar Maple	HWI-ST609:156:C0NHEACXX:1:2106:16905:6946	ga	59	76	TGGTGATCCAGAGATGAACG	AGGCTCTGTTCTCAGACTGC	57.032	59.392	137	AGGAAATAAAGAAATAAATAAAATTGAGCCATGGATGGTGATCCAGAGATGAACGAAGGAGAGAGAGAGAGAGAGAGCTCCATGGATGGTGATCCAAGATGACCGAAGGAGAGAGAGATGGGGAAATCATTGGCTCCGCTTCAATCAAAACAGCAGTCTGAGAACAGAGCCTCATTCTTAAACTAAT
Sugar Maple	HWI-ST609:156:C0NHEACXX:1:2106:8103:24348	ta	43	70	ATTCACCGATTCAGAGACGG	ATTTCCAATTCAAAGCAGCC	57.414	55.085	105	CAAATTTCCAATTCAATTCACCGATTCAGAGACGGAAAATTTTATATATATATATATATATATATATATAAAATAAAAAATTAAAAAAACGAAAAACTCTGGCTGCTTTGAATTGGAAATTTG
Sugar Maple	HWI-ST609:156:C0NHEACXX:1:2106:1300:66476	ta	29	44	CGAATAATTACTTGGATGTAGCCG	TCTTATGTGTACCGTTGCACC	57.847	58.309	131	CGAATAATTACTTGGATGTAGCCGAATGTATATATATATATATATCTCCCATTGCGATTGGACCGTTTGACAAAATTAATAGCATGTTAGGATTATAATGTGAAATGTATGGTGCAACGGTACACATAAGAAAAGGGTACTAATTATTTTATTATCG
Sugar Maple	HWI-ST609:156:C0NHEACXX:1:2107:2384:36934	ta	69	90	AGCTGAATACCTTCGATGAGC	GTGATCAACTTATGGGTGTAGGG	57.895	58.548	129	GCCAAGCTGAATACCTTCGATGAGCTGAATTGAAAATTACCCTAACAATATATAACAATATATATATGTATATATATATATATATATATAATTGGAAATTTAAATTTACTCCCTACACCCATAAGTTGATCACCCAATTTCTAAAATGTCA
Sugar Maple	HWI-ST609:156:C0NHEACXX:1:2107:5592:59834	ga	84	105	CCTTAGTTTACTGAAGCACGTCC	ACGACAGTAGTGTTAACTCAGC	59.321	58.101	132	CCTTAGTTTACTGAAGCACGTCCTTTCTTTATAAGTTGAAGAAGAAAGTCGAGGCAACGACCAACCTTGAACTTTTATTTGTGGAGAGAGAGAGAGAGAGAGAGAAAGTTGCTGAGTTAACACTACTGTCGTTTTTGTAAACTAAGG
Sugar Maple	HWI-ST609:156:C0NHEACXX:1:2107:10347:73469	ac	91	108	TCCGGTTAGCACAATTTATGG	AGGAGAATTCTCAAGTGCAAACC	56.307	59.177	128	TACCACTAGAGATTCTTCCTAATCCGGTTAGCACAATTTATGGTGTTAAAAACTACAATTTATTTTAAAGTCCTAATCACCATTTACTATACACACACACACACACACATATGTATATATCTAAAATGGTTTGCACTTGAGAATTCTCCT
Sugar Maple	HWI-ST609:156:C0NHEACXX:1:2108:12457:36865	ct	29	44	TCAAGGAATCCCACACACTCC	GGTTGTAATGGCCCATGAGC	59.649	59.253	115	CTCATTCTCAAGGAATCCCACACACTCCCTCTCTCTCTCTCTCTTATGGATCTTTCTCAAGTGGTTTGACTCTTTGACAAGCTGGAAAAATGAGCTTACCAAGCTCATGGGCCATTACAACCTATGGAAGCTTGACTTTGAGTCTA
Sugar Maple	HWI-ST609:156:C0NHEACXX:1:2108:13596:90239	ga	80	97	CTGGGTCTACGGAATCTGACG	TCTTCATGAAACCAAGGAAACC	59.934	56.798	105	CGGTTTGGGAATTCTGGATTCGGGGACTCTGGGTCTACGGAATCTGACGTCTGGGGATTCTGGGTTCTGGGAGGGATGTGAGAGAGAGAGAGAGAGAGTATTTGTTTGAGTGGTTTCCTTGGTTTCATGAAGAAGATGAAGGTTTTTTTT
Sugar Maple	HWI-ST609:156:C0NHEACXX:1:2109:11939:7974	ta	43	62	ATCCCTTTCATCACAAGTGG	TCGACGAAGATTACACTTCACC	55.311	58.17	129	AATTGAGTAATAATTAGCAAGTATCCCTTTCATCACAAGTGGTATATATATATATATATATATTAAAAAAAATCATACCGTGTGTTACTGGTTAAACAATAAAGATTAATCAAACGATACAGTTTAATTGGTGAAGTGTAATCTTCGTCGAAGCCATAAGTGTGTGTGTGTGTT
Sugar Maple	HWI-ST609:156:C0NHEACXX:1:2109:4546:37583	ag	115	130	AGATGGAGCTGCATGAAGCC	TCCATCAAACGTAGCTGCCG	60.466	60.739	134	ACTTAAAGAGGGTATCATTAATAAAAAGATGGAGCTGCATGAAGCCAATTATAATATTAGGCCTGAGTCTTGGAAGAAAATCCATGAGATTGAATCTCAGTTGGATGGAGCTTTAGAGAGAGAGAGAGAGATGTGGCAGGCGGCAGCTACGTTTGATGGAGAAAAAAGAATTAAGCAATAAAG
Sugar Maple	HWI-ST609:156:C0NHEACXX:1:2109:3509:58783	ag	75	90	TGGGTTAGTCGAATGTTGGAGG	CCCATTTCTCCAAAGCAACCC	60.028	59.724	145	CTTCTTCCATTTCTCAGTTACACTGTTGGGTTAGTCGAATGTTGGAGGAGACAAAATTGGTTTCTAGGTTGAACAGAGAGAGAGAGAGAGAAATTGGAGAGAGGAATTGGTTTCTAATTTTGAAATGTTGGGAAGGATGTTTAGATAGTTGGGTTGCTTTGGAGAAATGGGATCGAGA
Sugar Maple	HWI-ST609:156:C0NHEACXX:1:2109:15245:68696	ta	82	103	TGAGTGGCTCACATTCAATATCC	CACGTTCGATCAGACATCAACG	58.545	59.973	120	CAAATCACTGTTATAAATGAGTGGCTCACATTCAATATCCTGATAAAGTTATATCAGGATGCACTGATAGGATTGGAACCGTATATATATATATATATATATAATCTCACATACACGTTGATGTCTGATCGAACGTGTAGAGTAATCTCACATACATGGCAATATTACCGCATAT
Sugar Maple	HWI-ST609:156:C0NHEACXX:1:2109:4637:72156	ta	100	119	ACTCATGGCTCCTTGCAAGC	ACCAGCAGAAACATTGGAATGC	60.964	60.029	130	GTGATCTCTCTCTATCGCAGAAACCAACTTCGTCTCCAATATACACTCAACTCATGGCTCCTTGCAAGCTCAATTCTACAGTAATAATCTCTCTCTCTCTATATATATATATATATATATGTGATTTTATTCCTTTTTATACGTATGTTTCTTGATTGCATTCCAATGTTTCTGCTGGTTGATAGAGATCAC
Sugar Maple	HWI-ST609:156:C0NHEACXX:1:2109:12073:92412	at	66	83	AGCTCTGCCACAATGGATCC	GAGAGGTCTTTCTACTCATTGCG	60.107	58.891	101	GACTTGGTTGTTGGTGTCATCAAAAAGGAGCTCTGCCACAATGGATCCTGACACATACTGTATACATATATATATATATATATTGTCTCACATTTGTCTATAAAATCGCAATGAGTAGAAAGACCTCTC
Sugar Maple	HWI-ST609:156:C0NHEACXX:1:2109:11905:96469	ta	90	107	TCTGGTGTTGGGAGATCTTCC	ATGGTCCACATTCTCCGTCC	59.091	59.458	164	GCATCTGGTGTTGGGAGATCTTCCCCTATAGTTTTCTGTTTGTTTTCTTCTTTTGTTATCATTTCAAATTGACAATAGAAAAACTATATTATATATATATATATATATTCTTTCTATTATCAGTTCGTCCTGACAATAAATATATCAGGACGGAGAATGTGGACCATAAATTATGATGAAGTTTTAACAAG
Sugar Maple	HWI-ST609:156:C0NHEACXX:1:2109:7820:97098	at	37	58	CTTCACTATTTGGTTGATTACACCC	CTGACGAAGAGATGAAATGGGC	58.147	59.389	138	GTAATTACAAACTTCACTATTTGGTTGATTACACCCATATATATATATATATATATATACATGTATTGAATTGCTTTTTTTCTTTTTCTTCTTCTTTTTCTTTTTCTTTTTCTGGTGTCTACTTTCTGCCCATTTCATCTCTTCGTCAGAAGT
Sugar Maple	HWI-ST609:156:C0NHEACXX:1:2110:18317:18576	ag	117	132	GTTTGTTGAACCGGCTAGAGC	ATTGCTCCCACCTGACAACC	59.803	60.251	141	ACTCAAGCGGACAAAGTTTGTTGAACCGGCTAGAGCAGATATCACCAGTGGAAAGGCAGAGATCGATGCAGAGTGTTGGCATTGGGAAGAGGGTGGTGCGGAAGAGAATGAAAGGAAGAGAGAGAGAGAGAGACATGGTTGTCAGGTGGGAGCAATAAG
Sugar Maple	HWI-ST609:156:C0NHEACXX:1:2110:20933:22689	at	46	61	GCTCACAGCTTGTTATGGCG	ATTTGCCTTAAACACCGCGC	59.902	60.388	122	ATCTAGCTCACAGCTTGTTATGGCGAGACAAGACAATCAAAAGCCATATATATATATATATTTAGGGCCCCCTTAGCTCAACTCTAAAAAGCTCTATACGCTCAATAGCGCGGTGTTTAAGGCAAATAAAATAAACAGGCACGCAGGCTCTTTCCTAACACACAAGCTCCAAACTAAACTCGCG
Sugar Maple	HWI-ST609:156:C0NHEACXX:1:2110:2526:77751	at	57	72	GGGTTGCCGTTTGTAAGATGG	ATCTTGACGGCTGACTCACG	59.799	60.109	122	CAATTAGGGATTTAGGGTTGCCGTTTGTAAGATGGTAGAGGAAAAAAAATATATAAATATATATATATATATAGAAAGACATGATTTGTAAAATTGTTGTTTAATTGAAAGAAAAACGTGAGTCAGCCGTCAAGATTGAGAGCCATGACCACAGGATTAGGGCGGAGCTAAAGTTTGCCTTAT
Sugar Maple	HWI-ST609:156:C0NHEACXX:1:2110:16357:97181	tc	33	50	CGGTCTTTGGAAGGTGATGC	AAGTGGCTGCCTTCTGTGG	59.195	60.228	167	CTTGCAAGTGACGGTCTTTGGAAGGTGATGCATCTCTCTCTCTCTCTCTCCTCCCAAACCATTTAGTTATGTCGATTGTTTATCATTATGGTATTTTGGTTATAAATCTAGGTAATGTCGAATCAAGAAGCAGTTGATATTGCAAGAAAGATAAAAGACCCACAGAAGGCAGCCACTTGCAAG
Sugar Maple	HWI-ST609:156:C0NHEACXX:1:2111:7817:2266	at	81	102	TCCTTGTTCTGTCCACAAAGC	TGGATGTTGAGGTCAGCAGG	58.702	59.674	133	CCGACTCTAATCAAGACTTCCTTGTTCTGTCCACAAAGCTTTACTCACTTTGCTAGAGACTTCAACCTAATAAACCCAAAATATATATATATATATATATATAAATATATATGCATAATTATATAAATATACCTGCTGACCTCAACATCCA
Sugar Maple	HWI-ST609:156:C0NHEACXX:1:2111:1922:2930	at	68	93	ACGTGGCTATGCTAATCTGC	CACATTTCACGTTGCTGAGGG	58.129	60.069	150	ACTTACGTGGCTATGCTAATCTGCTTATTACGATGACATGTCCTCTATGACGATTTTTACCTATAACATATATATATATATATATATATATATAATCAGATTTGAGTGGGAGAAAGAGAAACAGTGTCGTGTTCCCTCAGCAACGTGAAATGTGCCTTTTTCTCATTGAAATTGAAACTTTT
Sugar Maple	HWI-ST609:156:C0NHEACXX:1:2111:18313:85222	tc	105	122	CATGACTGCACTTGTTACCGG	CAATTTGGGATTGGTCTCCACC	59.535	59.503	100	AAAATAATAGAGAAAAAAAATGTCAGAATACAGAAACAAAAGATGGTCTCTAAAGGGCATGACTGCACTTGTTACCGGTGGAACTAAAGGCATCGGGTAAGTGATCTCTCTCTCTCTCTCTCTTTGTTGGTGGAGGGTGGAGACCAATCCCAAATTGGATC
Sugar Maple	HWI-ST609:156:C0NHEACXX:1:2112:5179:4171	ta	80	101	CAGTGGTCCACATGCATTGG	TCAGTATGAGCACCTTTGAAACC	59.471	58.928	164	GCTTCTTCATAATCAGTGGTCCACATGCATTGGTACTGATATAGTTACATGAGTACGCACTGATGTGTGAACTGGACCGTATATATATATATATATATATATGGGGTAGGTTTACACAACTTATTACATAATTTTTAAGCTTTTAGATTAGAATGGTTTCAAAGGTGCTCATACTGAATATGAAGAAGC
Sugar Maple	HWI-ST609:156:C0NHEACXX:1:2112:14503:15637	ac	36	75	TAGCATCCTCCTTCTAAGGCC	GATGTCTCTCTTTCTCTCTATGTGC	58.67	58.791	100	GCTTCTTAGCATCCTCCTTCTAAGGCCATTACCGTACACACACACACACACACACACACACACACACACACACACATGAAAGCACATAGAGAGAAAGAGAGACATCAGTGGTATTGATACACATACAT
Sugar Maple	HWI-ST609:156:C0NHEACXX:1:2112:3345:35175	ca	59	84	TGATAGAAATGTAGACACCCGGC	ACGATGATAGAAATGTAGTCACCC	60.181	58.156	100	AACTAACTATGATAGAAATGTAGACACCCGGCTACATTTCTATCATAGTTAGTTAGTTCACACACACACACACACACACACACACGGGTGACTACATTTCTATCATCGTTAGTT
Sugar Maple	HWI-ST609:156:C0NHEACXX:1:2112:14413:40460	tc	52	91	ATGTTCGATCCTGCTGTCCC	AGGTTGAACAGAGAGAGAGG	59.821	55.893	121	CTCTCCCGATATGTTCGATCCTGCTGTCCCAAATATTTCAAAATCAAAATTTCTCTCTCTCTCTCTCTCTCTCTCTCTCTCTCTCTCTCTCTTCAAAATCAGAAACCAATTCCTCTCTCTCTGTTCAACCTAGAAACCAATTTTATCCCCTCCAACATT
Sugar Maple	HWI-ST609:156:C0NHEACXX:1:2112:18653:62288	ta	42	65	CATACGGTGACATATGGCGC	TCCAGTGGCTCACATACAAGG	59.21	59.721	127	AAAACTCTCATACGGTGACATATGGCGCTGTGAAACTCTATTATATATATATATATATATATATATGATTAGAAATTTTATTATCAGTTCGAACTGACAAAAGTTATATCAGTTCCTTGTATGTGAGCCACTGGATTTAAATACTTTGATTTGGCTGTA
Sugar Maple	HWI-ST609:156:C0NHEACXX:1:2112:2147:66237	ta	134	149	ACATGTGGATGTGGAAGGAGG	TCAGAATGTCCTTACTAGAGAACC	59.717	57.223	108	CCATAACCATATGTTCACATGTGGGGCTCATTTTTTTTTTTTTAACAATCATGAGCCCCACATGTGAACATGTGGATGTGGAAGGAGGTCATGAAATAAATATTTCAGGGTGGACCTGACTAGAGAACTTTCCTATATATATATATATAGTGGTTCTCTAGTAAGGACATTCTGAAATTATAAATCAAGT
Sugar Maple	HWI-ST609:156:C0NHEACXX:1:2113:11728:60958	ag	66	85	GCACAGAGAGTCTTTCTAGATTGG	TCTCCATGGTGTCCTCCTCC	58.891	60.326	111	ACAGAGGCACAGAGAGTCTTTCTAGATTGGACCATTTTTACTTGTCGATTCGATTTAGGGCTCGCAGAGAGAGAGAGAGAGAGAGACAACGACGATGGGAGGAGGACACCATGGAGAGGGCT
Sugar Maple	HWI-ST609:156:C0NHEACXX:1:2113:1190:68053	at	56	99	TCACGAATTCTGCATCCACC	TGGCTAGTTATGGAGTTCTCCC	58.262	58.961	113	CAATATTTATCACGAATTCTGCATCCACCTATAATGTATATAAGTAATAAGGTCAATATATATATATATATATATATATATATATATATATATATATATAGGGAGAACTCCATAACTAGCCAAAAAATTATGGGGTTTATTGTTTTTGTCCATGATAAATATTG
Sugar Maple	HWI-ST609:156:C0NHEACXX:1:2113:19925:70829	ct	62	99	TCGGTCATCTCTGGATCACC	CTCCATTGCTGATCGTGATCC	58.596	58.858	102	CACATGAATCCCATGGCCATCTATCTCTCCTTCGGTCATCTCTGGATCACCATCCATGGAGCTCTCTCTCTCTCTCTCTCTCTCTCTCTCTCTCTCTCTCACATTCATCTATGGATCACGATCAGCAATGGAGATTCATGTG
Sugar Maple	HWI-ST609:156:C0NHEACXX:1:2113:8314:71549	at	69	104	TGGCTGTGGGTGATTGTCC	GTGTGGCTCACATTCATTGTCC	59.925	60.095	155	GTGAATGTGTGGCTGTGGGTGATTGTCCTTACTTTATAATTTCAGGACGTTCTTACTAGAAAACCACCATATATATATATATATATATATATATATATATATATAAATGTTCAAGTCAATGCGCACTGATGTAAATATATGAGGACAATGAATGTGAGCCACACATTCAC
Sugar Maple	HWI-ST609:156:C0NHEACXX:1:2113:11248:76131	ct	75	106	ACATCAAGCCCACCACACC	AGCATCTGTTGTTGTGTTTGC	60.229	58.187	102	GGGGCAAAAGTGTAAAATTTGAAGGAATCTGGGCAGATTAACTTTTTTAGCACATCAAGCCCACCACACCATAGCTCTCTCTCTCTCTCTCTCTCTCTCTCTCTCTGCAACAACGGCTGGTTTTTTGGTAATGCAAACACAACAACAGATGCTACAATCAC
Sugar Maple	HWI-ST609:156:C0NHEACXX:1:2113:8968:89747	at	108	123	TTAGGTCAAGGGCAAGGAGG	TTCATTCCTTATGACCCTAACC	59.008	55.22	148	AATATCAAAGGTTTATATAGAGGAATGAATTAGGTCAAGGGCAAGGAGGTAAAATCAAAAGCTAGAATGCTATTTTTTTTATAGGTGAAAAGAATATATATATATAAATATATATATATATATTCTGTAGGTTAAAAGAAAAAAAATATTAATAAGGTTAGGGTCATAAGGAATGAAAACTGGAAATA
Sugar Maple	HWI-ST609:156:C0NHEACXX:1:2114:10759:45319	ta	52	73	TGAATGTGTGATAAATTGGCCC	CATTTGAGTACCCTGCAGCC	57.266	58.902	128	AATGAATGTGTGATAAATTGGCCCATTTCTTATTTGGATATATGACTTCTGTATATATATATATATATATATATGAAGTGACAAGCCATGAAATTTATGGCAATTCTAAAGGCTGCAGGGTACTCAAATGGCCGAAAAAACTAGTCACACATTCATT
Sugar Maple	HWI-ST609:156:C0NHEACXX:1:2114:13587:49663	ta	71	88	TTAGCTGCTACTGTAATTCCC	GTTCTATATTCTCACTGACAATGGG	55.107	57.279	132	GTTCAAGTACTAGCTGCCATATTTAGCTGCTACTGTAATTCCCCTATTTTCATACCCTGTTTTCACATATTATATATATATATATATATCATTGACTATCTCCTCACCGTTAGTGATCGAGACTTTTGCCCCATTGTCAGTGAGAATATAGAACAGAACCTCATCACCACTTCCAA
Sugar Maple	HWI-ST609:156:C0NHEACXX:1:2114:6585:58643	ct	115	132	AAAGAGAGACCCATGCTCCC	AGAAGTTCTTGAACCTGTCAGC	59.085	58.528	130	CATTTTCTTCCATTTTCTTCATCCTTCTTCATCTTCTTCACATAATAAAGAGAGACCCATGCTCCCATGAAGGTTCTTCCTCCATGGAAGCTCACTACACATCTCCACCACCCACTCTCTCTCTCTCTCTCTTGTCAAAAAAACTCCTTTCAGAGCTGACAGGTTCAAGAACTTCTTTGA
Sugar Maple	HWI-ST609:156:C0NHEACXX:1:2114:6478:68513	ta	109	132	GCATCATGATAGGAACAAGACCG	CTTTGACTTGGTATGTTTACACTGG	59.504	58.332	101	ACTTTGACTTGGTATGTATACACTTGTCAAATCACTGTTATAAATGAGTGCCTCATATTCAATATCCTGATAAAGTTATATCAGTGCATCATGATAGGAACAAGACCGTATATATATATATATATATATATATTAGGCACTCATTTATAACAGTGATTTGACCAGTGTAAACATACCAAGTCAAAGT
Sugar Maple	HWI-ST609:156:C0NHEACXX:1:2114:12708:77645	ta	109	126	ACATTGGCATCTCTGGTGGC	CTGTTTGACTTGCTCCCACC	60.682	59.046	124	TCACAACACTGCTGATCAGAGTTCAAGAACAGATCAACATAACATTGGCATCTCTGGTGGCGGACCTATAAATTTTAATCAGATGGGGCACTTTAACAAAATAACAATTATATATATATATATATAAAATACACGGCTTATCTATGGTGGGAGCAAGTCAAACAGAAAGATCGGGA
Sugar Maple	HWI-ST609:156:C0NHEACXX:1:2114:9323:83189	tc	36	57	CGGTTTCGTTTCGTTTCTCGG	AGGAAACCGAAATCAGTCAGG	60.396	57.941	123	CCTGACTGATTTCGGTTTCGTTTCGTTTCTCGGCATCTCTCTCTCTCTCTCTCTCTCGCTCTGTGAATCGAAATCTGTGTGTGTACTGTATGTGCGCTTCGATTTGAATTTTTTCCTGACTGATTTCGGTTTCCTTTCCTTTCTCTCATATTCCATCAAATCAAAT
Sugar Maple	HWI-ST609:156:C0NHEACXX:1:2115:9273:4939	tc	54	69	ACCACAACCCATCCTCGTCG	ACGGTGCAGATCGCTCATCC	62.167	62.635	113	ACTCAGTTGGCTCTTCCTTTTCTCTAACCCCCACCACAACCCATCCTCGTCGATCTCTCTCTCTCTCTCCTTCATCTCCAACAGACGGTGGAGAGCACATGGAGGATCGATCTACACCGTCGCACGGATGAGCGATCTGCACCGTCTCTC
Sugar Maple	HWI-ST609:156:C0NHEACXX:1:2115:6433:8283	ac	29	50	AAGAGCTGAATTGTGGGCGG	GAGCTGAATTGTGGCGGAGG	60.962	61.372	105	AAGAGCTGAATTGTGGGCGGATGAGCCTACACACACACACACACACACACGCACACCTCGACGTCGGTGAGCCAGCAAGGTAGGCCCTCCGCCACAATTCAGCTCTT
Sugar Maple	HWI-ST609:156:C0NHEACXX:1:2115:6571:19256	ac	101	124	AAACAATCCAGCATACCGCC	TGAATGCAAATGTGGGATGG	58.897	56.647	120	ATGCCAATTCATTATCGGTTATGTCAACACAGCGAGAAAAACAATCCAGCATACCGCCTGTAGATCACCTTGTGTAGTTGTGTGTATGAAACTGCAACAAACACACACACACACACACACACACAAAGACATCACTCACCATCCCACATTTGCATTCAA
Sugar Maple	HWI-ST609:156:C0NHEACXX:1:2115:5701:75054	ga	62	77	CAACATCCCTCTTCCCTCCC	TGAAGTTACTCAATGCTGTTGC	59.451	57.512	102	ACCCTTCATTAAAACAACATCCCTCTTCCCTCCCACCACCATTGTTCGCACAACCAATTCGGAGAGAGAGAGAGAGAAACCGTTTGCGAAAGAAGCAACAGCATTGAGTAACTTCATTGCTACTTTTATTTATCAATCATAAACCTATCTCTCTTTCTCTCTCAAAAACATTTAGGG
Sugar Maple	HWI-ST609:156:C0NHEACXX:1:2115:13779:77406	tc	82	99	CCAACCTCTTTCTCTCTCTAGATCC	ATGGTCAACTGCTACAGCCG	59.698	60.392	104	TTTGTTTCTTTCACTCTTTCAAAATTGGAAGGAACAAATCCAACCTCTTTCTCTCTCTAGATCCTTGTATGTACATATAAATCTCTCTCTCTCTCTCTCTGTTACAAGTGATCGGAGACGGCACGGCTGTAGCAGTTGACCATGATTCTGGAAAGAGGTCTAGCCAGATTTTAAAAGAGTGAAAGAAACAAA
Sugar Maple	HWI-ST609:156:C0NHEACXX:1:2115:13543:83867	ct	54	69	GAATGGGTTTGGATCGTGTGG	ACACCTTTATTAACGGCGCC	59.528	58.911	119	GACTCATCAATCGCTATTTTTGAATGGGTTTGGATCGTGTGGAATTTTGCTAGCTCTCTCTCTCTCTCTATATATAATGGACGATGAAATGAACTACCCGATGGAAGCCAGAGATATGTTGGCGCCGTTAATAAAGGTGTATATGTCTAGAAGAATTTGACATATGAAGAACTGTTGGGG
Sugar Maple	HWI-ST609:156:C0NHEACXX:1:2115:6854:95316	tc	69	100	CCCAAACACCACACCCTAGG	GCACCCGAATCAAAGACACG	60.251	59.834	143	CCACCCAAACACCACACCCTAGGCCGTCGAAATCACAGTAACCACTACCCCTAGCTACTTGGATCTCATCTCTCTCTCTCTCTCTCTCTCTCTCTCTCTCTATTGATATCATCTTTCCCTCGATCTCGTGTCTTTGATTCGGGTGCCGTGGTTTGACAGTGGGGGTGTGGTGTTTGGGTGG
Sugar Maple	HWI-ST609:156:C0NHEACXX:1:2115:18431:99212	at	54	69	CGTTGCCACCTTACTAATTAAACC	CACATCTCTTGGTGCAACAGC	58.366	60.069	135	CGGCCCCAGCGTTGCCACCTTACTAATTAAACCAATTTTCCAACAAGTATGAAATATATATATATATATTATATTATGTACTACAAAATCTTATATAGTACGTAGTTGATAATATACAATAAAGCTGTTGCACCAAGAGATGTG
Sugar Maple	HWI-ST609:156:C0NHEACXX:1:2116:17629:9258	at	61	84	TGGAAGCAAATGAAGAGAAATGGG	GGTGGTCCACATTCTTCATCC	59.779	58.631	131	TATTTATTTTACGGTGGTGGAAGCAAATGAAGAGAAATGGGTGTTATGAAAAATATATAAATATATATATATATATATATATATACAGATTTTCTATTATCAGTTCATCCTGACAATAAATATATCAGGATGAAGAATGTGGACCACCGTAAAATAAATA
Sugar Maple	HWI-ST609:156:C0NHEACXX:1:2116:20427:61377	tg	91	112	AGGACATCCTGACTAGAGAACC	TAGTTCTGTCTGTGTCTCTCTTTCC	58.362	59.758	100	GTGTTATTTGTCATATTTAATTGTATATGTAATATATTTCTTGAAATTAATTTCAGGACATCCTGACTAGAGAACCACCATATATATATATGTGTGTGTGTGTGTGTGTGTGTTTTTTGATGTTTGGAGGGAAAGAGAGACACAGACAGAACTAAAAAGATAAGATAATTTAACAAGTGTG
Sugar Maple	HWI-ST609:156:C0NHEACXX:1:2116:12693:65058	at	84	101	AAATGTTTGGTGCTTCGGCC	AGCAGTATACTTGATGGACCACC	59.967	59.865	125	TCATTGTACCCTTATTTCACATAGATGTGGTTAAATGTTTGGTGCTTCGGCCCGAAGCTTCGTAGATCTTTTATATTACATACATATATATATATATATATGATTTATATAATTCTTGATTACAAGGGGGTGGTGGTGGTCCATCAAGTATACTGCTCATTTGCCTTGCTTATCAAGCAACTTCCTA
Sugar Maple	HWI-ST609:156:C0NHEACXX:1:2116:18492:66462	at	85	100	CCCATCAAACTTGAGGCACG	GGATTGACAACCCATTCACCC	59.477	59.175	151	TGTGGTTTGTCATTAAAATACGCCCATCAAACTTGAGGCACGTACATAATATATTATAGTATATCCTATATATATATAATAACAATATATATATATATATAACGAAAAGAATTATTATATGTGTGCGTGTCTAATAAATACAACCTAGAGGGGGGTGAATGGGTTGTCAATCCACA
Sugar Maple	HWI-ST609:156:C0NHEACXX:1:2116:17763:73067	tg	69	88	CGAAGGTTAAGGTTTGGACTTCC	ACTCTCAAGTGAGCACTCCC	59.499	59.027	109	ATGAGAAACTTCACATTTAGTAGCCCGAAGGTTAAGGTTTGGACTTCCAAACCTTACAGTGTTGGAGTTGTGTGTGTGTGTGTGTGTGTATAGCAACTCATCTTTTATTTTTAAGGGAGTGCTCACTTGAGAGTGCAGCAATCACT
Sugar Maple	HWI-ST609:156:C0NHEACXX:1:2116:16164:75150	ca	38	69	TACACACGATCAAACTACGC	AGAGTGGGTATGTGTGTGGC	55.936	59.675	137	TATACACACGATCAAACTACGCAAACACACACCCACCCACACACACACACACACACACACACACACACACGTGCGCACGCCCCGCACGCACGCACGTACCCCCTCCCCCCTTCCCCCCTGCCACACACATACCCACTCTTCCTCCCCTACATC
Sugar Maple	HWI-ST609:156:C0NHEACXX:1:2116:1194:77319	ta	26	41	TGCATGCTTCGATCTCCACC	AGTTGTTTAGCACCAACTAGTTTCG	60.463	59.993	113	CAACTTGCATGCTTCGATCTCCACCTATATATATATATATACACACAGATCTATACACAGATCTAATATAGCTCTTTTCAACGTTTTTAAAGTCGAAACTAGTTGGTGCTAAACAACTTTCAATTATAACAGTTTAATAAAGACCTACCAGAAGTATAAATACCTTCGATTAGGGTTC
Sugar Maple	HWI-ST609:156:C0NHEACXX:1:2201:11658:31464	ag	60	75	ACTATGTAATCGAAGGTGAAGGG	ACTCCACCATCACCAACACG	57.722	60.25	160	GCCAATCCAATATAAATACAACTATGTAATCGAAGGTGAAGGGATTCAAAACCTTGAGTAGAGAGAGAGAGAGAGACAGAGAGACAGAGAGAAAGAGAGAGATTATTGAGCGTGCAACCTTTAAACCGATCATAGTATTATTTTCTTGCCTTCGGGGCGCCGTGTTGGTGATGGTGGAGTAGAT
Sugar Maple	HWI-ST609:156:C0NHEACXX:1:2201:15578:29725	ga	92	111	AAACATCATTCGCCAGCTGC	GCGCCGATCATCTCTAGTCG	59.828	60.454	121	ACCGTCACCACCCACACCATCACCAAGGCTCAGATCGAAACCATCATCTTCAAACATCATTCGCCAGCTGCATGAAATAGAGATAGATGAGGAGAGAGAGAGAGAGAGAGATCGCTGGCGGGAGGAGCTGCCTTGGTTGGGTTCAATCTCCTCGACTAGAGATGATCGGCGCATCGTAGGGTGGTGACGGT
Sugar Maple	HWI-ST609:156:C0NHEACXX:1:2201:9359:40691	ag	53	80	GGGAGATGAGAGAGCATGAATGG	ACCTCAGCCAACCACTCTCC	60.557	61.484	117	TGGATGGTTTTTATAAAGAAAATTAAGGGAGATGAGAGAGCATGAATGGTTTAGAGAGAGAGAGAGAGAGAGAGAGAGAGGATATACCAACGGTTTAAAAAATTGATTAGGGAGATAGAGATTGGAGAGTGGTTGGCTGAGGTAAAAGAAGAGAAAGAAG
Sugar Maple	HWI-ST609:156:C0NHEACXX:1:2201:6593:53732	gt	76	105	GTTCATTCCACCAGAAAGGAGC	TCTCCTCCTCATCCTTCTCC	59.51	57.234	108	GAGAGAGAGAGAGAGAGAGAGAGAGAGAAAATTGTTCATTCCACCAGAAAGGAGCACAGTTACTATATACAGCAAGTGTGTGTGTGTGTGTGTGTGTGTGTGTGTGAAAAAAATGTTAATTGGAGAAGGATGAGGAGGAGAAAGAAGAAAGAAGAAGGTATGTTAAACGGTTTTTT
Sugar Maple	HWI-ST609:156:C0NHEACXX:1:2202:11075:7223	tg	42	57	TCCACCAAACGTAGCTGTCG	TGCTTGAATGGATAAGGATATGGG	60.319	58.427	144	TTCTCCACCAAACGTAGCTGTCGCCTGTCGCCTACCACATCTGTGTGTGTGTGTGTGTAAATTCTCAATCCCATATCCTCATCCATTCAAGCATGTGTGTATGTGTGTGTGTAAATTCTCATTCCCATATCCTTATCCATTCAAGCATCTCT
Sugar Maple	HWI-ST609:156:C0NHEACXX:1:2202:15737:5832	ct	37	56	ACACGAAACCAAATTACGCCC	TGGGTGTGTGATTGTTGTTGC	59.732	59.864	136	CTTCAAACACGAAACCAAATTACGCCCTCAAAGCAACTCTCTCTCTCTCTCTCTCTGTGGCAAATGCATAAAAGCCAAAAAATTATTTATAAATTCCAGAAATTTCTCTCACTTTCTCATCGCAACAACAATCACACACCCACCCACCAGAAGATAT
Sugar Maple	HWI-ST609:156:C0NHEACXX:1:2202:14465:53682	ta	46	63	TGTCTCGTATTCAAATCGCTAGC	AGACAGATACCAAGTCAGATACCC	58.958	59.104	104	GCTCATTCAGCTTGATATTGTCTCGTATTCAAATCGCTAGCACTCTATATATATATATATATAATGGAAAAAAAAAAAAAAAACTTTGAAGGTATCATGGGTATCTGACTTGGTATCTGTCTTGAATTGGAAGAGTTCACGTAAACTCTCGAGAGTGAA
Sugar Maple	HWI-ST609:156:C0NHEACXX:1:2202:6102:76880	tc	62	81	AAATTGAAACCACACCAGAAACCC	TTGCTGCAATTCGCCACTGC	60.384	62.752	100	TCTCTCTCGAATCCCTCTTTACAAATTGAAACCACACCAGAAACCCTAGCTCTCGAATCCATCTCTCTCTCTCTCTCTCTCTTGATAATGATGGTGTGAATCGCAGTGGCGAATTGCAGCAAAAGAAAAAAACTTTCTTTCTGTTTGATATTAAAACACCGAACCCATAT
Sugar Maple	HWI-ST609:156:C0NHEACXX:1:2202:6298:87085	tc	45	62	AGTCTTCTACCAGAACAACACC	ACCAGCAATTCTCAATTTCCTTCC	57.662	59.779	185	AGTCTTCTACCAGAACAACACCTACAAAAGCAAAGCAACTTCGATCTCTCTCTCTCTCTCTCTGTCTCACTCTATATATATAGATCAGAGAATCAGTGGGAAATAATTATTAATTTGGACAGTGAAAAAATTAAAAGGTTTTAATTAAATTTGTTTTTAAGGGAAGGAAATTGAGAATTGCTGGT
Sugar Maple	HWI-ST609:156:C0NHEACXX:1:2203:5703:53383	ga	58	79	GCCAGGGAGGAAATAACATAATGG	GACGACGATCTCTCTCTCGG	59.476	59.143	126	TTAAAAGTTAAAGCCAGGGAGGAAATAACATAATGGAAGTTGGACACAAATAGAGACGAGAGAGAGAGAGAGAGAGAGATCGCCGCCGACAGTCCTGCTTGCTGTTCGCCGTCCGTCGCCGAGAGAGAGATCGTCGTCAGTCCTGCT
Sugar Maple	HWI-ST609:156:C0NHEACXX:1:2203:13650:58130	ct	38	67	ATATGAAATGCGTGCCGG	AAATCACCACAACCAACGCC	55.927	59.612	135	ATATGAAATGCGTGCCGGTTTTCTTCTTTTTTTTCTCCTCTCTCTCTCTCTCTCTCTCTCTCTCTCTCATTCGCCGGCGAGATCGAGCGCCAATCTCCTCCATTGAGAGGTGATCGGCGTTGGTTGTGGTGATTTCTAT
Sugar Maple	HWI-ST609:156:C0NHEACXX:1:2204:7570:29759	ta	103	122	TTAGAGCCCTGTGTTGTGGG	TCAGCTCAATCGCATTTCCG	59.6	58.991	106	ATTACAAACTTTGTGGAGTTTCTTACATGATTGTTGTTTGTCATATTTTTGGGTATATGTAAAGAGAACAAACTTAGAGCCCTGTGTTGTGGGTTAGTAGTCTATATATATATATATATATATTGTTGATTATTCAGGGATTTGATGCAATATTTGTGTCGGAAATGCGATTGAGCTGAA
Sugar Maple	HWI-ST609:156:C0NHEACXX:1:2204:19019:41244	at	67	102	CAACCATCTGGAGCTCCACC	TTGACCGACTTCAACCGACC	60.394	60.25	137	GTCATCAAACATCTGGAGCTTCGATTTCCAATGAATCAACCATCTGGAGCTCCACCAGCTTCAATCATATATATATATATATATATATATATATATATATATTTTGATATGATAGTTCAATCTCATGAAGCTAAATCCTAAAGGAACTAAAGGGGTCGGTTGAAGTCGGTCAATTTTGCAAAAAAAATGGC
Sugar Maple	HWI-ST609:156:C0NHEACXX:1:2204:9238:87772	at	79	96	TGAACTTGAGGATTTAAGGTACGG	GTGCATATAATGAGGAACATGG	58.515	55.018	138	ATGTGCATATATTGATGAACTTGAGGATTTAAGGTACGGATTTTGTAAAACTTTTCTAACAAGTTTTTCATTGCGCAGATATATATATATATATATAAAGGGAATATTATCAAAATCTCTCCTTTAACTTTCCATGTTCCTCATTATATGCACAT
Sugar Maple	HWI-ST609:156:C0NHEACXX:1:2205:4166:40752	at	127	144	ACAATCCTTTAGTGTTGGCTAGC	ACATCAATCCGCACTGATCG	58.99	58.425	114	ATGGCCTCACTCACTCATGTCATATTGTATATATATTCATCATGAGAGGTACAAATGTACAATCCTTTAGTGTTGGCTAGCTTTTGTATATACATATACCTTCCATATGCTGTGTTGGTGACTTGAATATATATATATATATATGTTCAAGTCGATCAGTGCGGATTGATGTAAATATATAAGGACATTG
Sugar Maple	HWI-ST609:156:C0NHEACXX:1:2205:11155:87582	tc	92	107	ATGCTGTAATCGACTCAGCC	GCCCAAACAGAGGAAATTCTACC	57.769	59.556	100	TTGTGCTGCTACTTTTATAAGATTATTATACTAATGCTGTAATCGACTCAGCCATCTGTCTTTTTTTCATCAACTGCGTGTTGGCTGTCTTTCTCTCTCTCTCTCTCTGAGGTAGAATTTCCTCTGTTTGGGCAAAAAATTTAATCTCAGATTAAGTTGAAAGTGCTTTTTTCTTTTAAAGTAGCAGCACAA
Sugar Maple	HWI-ST609:156:C0NHEACXX:1:2205:15133:88321	tg	88	109	TCCAGACCTAGAGGACATAAACG	ACCAACACTTCCATTTCCTCG	59.048	58.496	130	CGGATCCAGACCTAGAGGACATAAACGAACTCTGTATCGATCGAGTCGCGACCACCTGAGCCATCTCTCTAAACAAAAATGTGAGACTGTGTGTGTGTGTGTGTGTGTGAAGACGAGGAAATGGAAGTGTTGGTTAAAACAGGGAAATGCAGAGGTTTTGATTTTTCTAGGTCTGGATCCG
Sugar Maple	HWI-ST609:156:C0NHEACXX:1:2206:19339:26744	at	57	82	TTAATTGTTGAGTGCGTGGC	TGAGGTACGCGTAAGTTGGC	57.303	60.389	108	TTATATTAAATTGATTTAATTGTTGAGTGCGTGGCAATCCAAATTTCACCGTCAACATATATATATATATATATATATATATTTGGTATCCGTGGGTGTCTGGGCCAACTTACGCGTACCTCAACTAATCCCACGAGACCATGAAGTT
Sugar Maple	HWI-ST609:156:C0NHEACXX:1:2206:3723:25500	ag	91	112	ACCAAATATCCACTGTCAAACCC	GCAAGTGTGGTGACAATGACC	58.914	60.001	115	TACACTGTCAACCACCACCAAACAAAACCAAATATCCACTGTCAAACCCAATAAAACCTAATCGGCGCTAGTGAGAGAGATCAAGAATAAAGAGAGAGAGAGAGAGAGAGAGTCGTGGGTGGTCATTGTCACCACACTTGCCCATTTTATATTTCTAAGGTATAAAACAGGTTTTAGTATTATTGTATTAT
Sugar Maple	HWI-ST609:156:C0NHEACXX:1:2206:13988:38763	ag	43	58	TCACAAATAGAGGGTACGCG	AAACATCCACGGGTTGTTGC	57.428	59.612	126	ATCCCCTCTGTTCACAAATAGAGGGTACGCGAAAAATAGCATAGAGAGAGAGAGAGAGGATCACAGTGTAATGTTCTTGTAATCATCCTTCATAGCGAATTCGACTTTGTTGCTAGAGCAACAACCCGTGGATGTTTCTCCAATCTCTGGAGTTTTACCACGTAATC
Sugar Maple	HWI-ST609:156:C0NHEACXX:1:2206:11225:82938	gt	82	97	TCGGTGGGTTTAGGATTGGC	TCTCTCAAAGCCTCCATTTCCC	60.035	60.026	128	CGATCGGTGGGTTTAGGATTGGCTGTTTGAGACTCGTTTTGTGGTGTTTGTGGGTTGTTTGTCGTGAATTTGGTTTATTTAGTGTGTGTGTGTGTGTTTTCCCCAAATGGGGAAATGGAGGCTTTGAGAGATATAGTGTGTGTGTGTTTTCCCAAATGGGGAAAT
Sugar Maple	HWI-ST609:156:C0NHEACXX:1:2206:20753:89350	ga	96	113	AAGGGTGGGTGTGAATAGCG	TATTGCACTGCATCGGACCC	60.035	60.464	140	AGCGTATAGAGAAGAAGGGTGGGTGTGAATAGCGAAAATAGGGGTGGGTCTAGCATATCTCTAATAATCATCAAACAGTTATAAAGGGAGAGACCGAGAGAGAGAGAGAGAGATGGAGAGATGCTCATGAAGTAGGGTCCGATGCAGTGCAATAAG
Sugar Maple	HWI-ST609:156:C0NHEACXX:1:2207:13210:12558	ct	106	133	TGGTAGCTCCTTTCAAAGCC	ACTAGACTGGACAATGTAAGC	57.8	55.058	141	GGAGAAGCTTAACCACGTATGGTAGCTCCTTTCAAAGCCTATAAATACCAAACCCTTCATTCAAGAAAGGGGTGGGCTTTTCTCTACGGAAACTCTACTCAAGTACTCTCTCTCTCTCTCTCTCTCTCTCTCTGTGAAAGCTTACATTGTCCAGTCTAGTTAAC
Sugar Maple	HWI-ST609:156:C0NHEACXX:1:2207:12408:25312	at	93	108	CGCAATCGAACCACATCACC	TTGTGCGGGAGTGTTGAACC	59.903	61.099	116	AATCTTATCTCTCTCCACCAACATCGTCAACTCCAAACACCACCGCAAAACTCGCAATCGAACCACATCACCCCCACTAAATCCAAAACACCATATATATATATATATCCAACAACAACATCAAACCCATAACGACATTTAAAAATCCGGTTCAACACTCCCGCACAAAACACATAGAC
Sugar Maple	HWI-ST609:156:C0NHEACXX:1:2207:13694:29791	at	51	70	GGTTGGACCTAGCATCGATCC	TTTGTGCTGCAACAAGAAGG	60.27	57.417	126	GGTTGGACCTAGCATCGATCCATTAAAGTAACATTATATGAAATAAATAAATATATATATATATATATATCACATGCAATCCGATGTATCTAAGATTTTATCTTTACCTTCTTGTTGCAGCACAAAAATGGTG
Sugar Maple	HWI-ST609:156:C0NHEACXX:1:2207:9236:41705	ta	68	89	GTGGATGACGGATATGCTTGG	TGGTAGATTGATCTCCAACATCC	58.854	57.704	140	CATCTCCATCCATAGTGGATGACGGATATGCTTGGATGTCCACTGGTTCGTCTTATATATGTGTGTGTATATATATATATATATATATAATATTTTGTTGTAATTTGATCTCTATTGTCCATCTTAGATATGGATGTTGGAGATCAATCTACCAATTTTTTTAAAAAT
Sugar Maple	HWI-ST609:156:C0NHEACXX:1:2207:2977:46069	at	68	85	TCCATACTTTGAGTTAAGGTAAGGG	AAATCAAGTGGCCCACATGC	58.046	59.39	131	ATAGATAAATTTCGTCAATGTCCATACTTTGAGTTAAGGTAAGGGATCTCATAAGAAATGACTATTAATATATATATATATATATAAATTCCATTATCAGTTCGAACTGATAAAAGTTATATCAGTTCCTTGCATGTGGGCCACTTGATTTAAATACTTTGACGAAATTTATCTAT
Sugar Maple	HWI-ST609:156:C0NHEACXX:1:2207:8378:66714	at	75	100	GTGATTTCATAGTGATCTTTACCGG	CCCAAGTCAGGGCTTAAATCC	57.821	58.621	128	ATTCATTCAAATCGATGTGATTTCATAGTGATCTTTACCGGAATTAAAATAAGGGATCTCTTATGAGAGACTCAATATATATATATATATATATATATATAAAGAAGACTTTTGCTATTGGTAGGATTTAAGCCCTGACTTGGGAATCATTTGAATGAAT
Sugar Maple	HWI-ST609:156:C0NHEACXX:1:2207:15157:67847	at	121	138	ACGTGGAAACCCAAATCAGG	TCGGTGTGCACTGATAGG	58.384	56.348	132	TAATTAAAATCCAATCACACACAACACAAGAATTTACGTGGAAACCCAAATCAGGGAAAAAACCACGACCGTCGGGACGACAAGAGAAAGTTCCAATATGTAGTAAATTGTTACAACCACATATATATATATATATATACGAAAATTATCCTATCAGTGCACACCGATAGA
Sugar Maple	HWI-ST609:156:C0NHEACXX:1:2208:12306:4631	ag	66	101	CTCGACTTGATCCAAAGCC	CTATACGCCTCCAACTCCGC	56.021	60.319	131	CTCGACTTGATCCAAAGCCTGAAAAACAAGGAAACAAATATCAATAAACAAACAGAGAAGAAGAAAGAGAGAGAGAGAGAGAGAGAGAGAGAGAGAGAGAGTACCTGTTGAGCGGAGTTGGAGGCGTATAGAAAATCGAGATTGATGGAGAGAGAGCGCTTTTCGATAGTGGATCAAGTCGAG
Sugar Maple	HWI-ST609:156:C0NHEACXX:1:2208:6536:39702	ct	108	127	CCAAACATCATTAGCAACTGGTCC	TCTGTGTCTGTTCGGGTACG	60.381	59.405	103	AATCCTTCAATCTCATCACTCTCTTTCTCACTCATTCAACAAAATTAAACCCATAAACCAAACATCATTAGCAACTGGTCCAGAAACTCAACACCAACTCTCTCTCCCTCTCTCTCTCTCTCTCTCTTCCTCCTCGTACTCGTACCCGAACAGACACAGAACATTTGAATC
Sugar Maple	HWI-ST609:156:C0NHEACXX:1:2208:5012:51289	ga	49	68	CTCGTTAAGTGAAGCCGAGC	CTTGTTCTCAAGCTCGATCACATCG	59.007	62.175	105	AAAACCTGAAACTGTCATCTCGTTAAGTGAAGCCGAGCTAGACTTCTTGAGAGAGAGAGAGAGAGAGATTGAAGTGACCAACCACCAAAAGTAAGAGACGATGTGATCGAGCTTGAGAACAAGCAATTTCAGGTTTT
Sugar Maple	HWI-ST609:156:C0NHEACXX:1:2209:13657:7884	gt	34	53	TGTTTGGTGTGTAGAGATGGC	CCAGCAAAGACTCAAATTCAAACC	58.222	59.253	100	GATTTTTGTTTGGTGTGTAGAGATGGCAGTTTGGTGTGTGTGTGTGTGTGTGTGAATGGGTTGAAGAAGATGGTTGAGATGGGGTTTGAATTTGAGTCTTTGCTGGTTGTAAAGAATAGA
Sugar Maple	HWI-ST609:156:C0NHEACXX:1:2209:9514:23726	at	121	140	GGAAATGTCTCGAATGTATGAGCC	AGTGGTCCACAATCTTCGTCC	59.788	59.998	159	TGATGGTCCAATTTACTTTTGGAAATGTCTCGAATGTATGAGCCTTATAAAAGGGAAGATATAAAACTGAATTGTATATGGGGTCAAGAATTCTCTTATACAGTATATACAGATATCTTAATATATATATATATATATATACAGATTTTCTATTATCAGGACGAAGATTGTGGACCACTAGATTTACATACT
Sugar Maple	HWI-ST609:156:C0NHEACXX:1:2209:6545:62782	ca	74	91	GCATTATTTACATTTCCTTGCACGC	TTCAACGCGAAGGTCTGAGG	60.276	60.32	101	CTTTCATATTCTCTTGTTTTCATTTGCATTATTTACATTTCCTTGCACGCTCTCATTTCCATTCACACTCTCTCACACACACACACACACACTTACTTTCTCTTCTCCTCAGACCTTCGCGTTGAAC
Sugar Maple	HWI-ST609:156:C0NHEACXX:1:2209:15115:84567	ga	78	101	TATCCTGCTTTCCACGAGCC	TTCAACTTGGTCCATGATGC	59.822	56.308	116	CTTTCACCTTGGTCCATGATATCTTCCATGTCTAGCGCAGACTTATCCTGCTTTCCACGAGCCACAAAAATATCAATGAGAGAGAGAGAGAGAGAGAGAGAGGTTGAATAAGGATTCTAGCAGTGGTAACATATACAAAGCATCATGGACCAAGTTGAAAG
Sugar Maple	HWI-ST609:156:C0NHEACXX:1:2210:13641:7498	ct	70	105	CAACACCAACACCCAAACCC	GTTGCAAGAGGATGTTCGCC	59.823	59.831	127	CATCATCATCTTCCACCAACACCAACACCCAAACCCTAGCCACCACCACCATTCAAAAGCTGCCGTGTCCTCTCTCTCTCTCTCTCTCTCTCTCTCTCTCTCTCTTCGTGAATCTATCTCCACGGCGAACATCCTCTTGCAACCAAACATCAACAACCCACACGCCA
Sugar Maple	HWI-ST609:156:C0NHEACXX:1:2210:5287:6427	at	99	116	AGCTTAGCTGTTACATGGATGG	ACGTCTATTAATCCGGGACC	58.187	56.516	128	AGAGTTGTAGCTTAGCTGTTACATGGATGGATTTAAGGTTTGGATAAATGACTTCCAGATCGACGGTTTAAATCGTACTAATGGTAAAAGCTTTAAAAATATATATATATATATATGGTCCCGGATTAATAGACGTTATAAAAAAATAAAATTAAAAAAATAAAAA
Sugar Maple	HWI-ST609:156:C0NHEACXX:1:2210:9376:8705	at	77	94	TGGGTAAGAAATAGAGAGTAGTGG	TATCAGATGAATCCACCGCG	56.961	57.561	101	GCATGTATATAAATAGATGATACCTAGAATTTGGGTAAGAAATAGAGAGTAGTGGAAAAAAGAAAGAAAAAAATAAATATATATATATATATATAAAGGGGATTTGACTACACGCGGTGGATTCATCTGATAAGGAAGAAGAATTTAAAAAAAAGTAGAAAAACAAAGG
Sugar Maple	HWI-ST609:156:C0NHEACXX:1:2210:5491:27800	ag	72	95	ACAATAAAGTCGTCTCCAGGG	TCTCACATCTTCATGCCTCCC	57.388	59.512	117	ATACAATAAAGTCGTCTCCAGGGGTATAACTGTCAAACCCCCCACTAACTTCCACCACACAATCCATGATCAGAGAGAGAGAGAGAGAGAGAGAGAAAGGGAGGCATGAAGATGTGAGAAATCAACTTTGATCA
Sugar Maple	HWI-ST609:156:C0NHEACXX:1:2210:16026:56040	ta	41	74	CACTGATGTGAACGGAACCG	AAATCTCCACTCCTCCCATCC	59.21	58.869	100	GATGTAGTTATATCACTACTCACTGATGTGAACGGAACCGTATATATATATATATATATATATATATATATATAAGGTTTGGGGGAAATGGGGAAATGGGGATGGGAGGAGTGGAGATTTAACTACATC
Sugar Maple	HWI-ST609:156:C0NHEACXX:1:2210:14317:58471	ta	73	92	AGCGGTGCACTCGTTGATGC	GCACTGATGTGAACAAGACCG	63.983	59.805	101	TAAATGGTGTCAAAAGCGGTGCACTCGTTGATGCTCTACTAATTATATATTTTAAAACTTTGTTCATTAATTTATATATATATATATATATACACGGTCTTGTTCACATCAGTGCGCACTGATGTAACTACATCAGTATCAATGCATGTGGACCACTGATTATGACACCATTTA
Sugar Maple	HWI-ST609:156:C0NHEACXX:1:2210:5601:63112	tg	129	144	CCAATATGGTATGAATGCATGAGC	AGGACCTCATATCTCTTACAAGGC	58.352	59.409	136	GACATAGTCCTAGAAAATGCAATAAACAAAATATTACCAATATGGTATGAATGCATGAGCATATTTTGTCAAGTGTGTGAAAGTGAAACATAAGTGATGTTTAATCATGAAGGAACACACAAGAATGCTGTGTGTGTGTGTGTGCCTAGCCTTGTAAGAGATATGAGGTCCTTTA
Sugar Maple	HWI-ST609:156:C0NHEACXX:1:2211:4192:56417	ga	83	104	ATGCTTCGGAGAGAAAGATCG	TCCGTTGTAAATTCAGTCCC	57.909	55.377	100	TCCGTTGTAAATTCAGTGCCAGAAGAAATGCTTCGGAGAGAAAGATCGAGTCTGTTGTGGTGGTTCTTGTTCTTTTGCGTTTGAGAGAGAGAGAGAGAGAGAGAGGGGGGACTGAATTTACAACGGA
Sugar Maple	HWI-ST609:156:C0NHEACXX:1:2211:16717:61051	ct	46	61	GTCTTCCTTCCCATCAGCCC	AGAGAACGAGATCATCATGAGC	60.107	57.758	101	GATGTCTTCCTTCCCATCAGCCCTCGCTTTTCCTCCATCATGGTACTCTCTCTCTCTCTCTCCCTCTCACTCACATGCAGTAGCTCATGATGATCTCGTTCTCTTTTTAATTTTGATCAAACAGGTGACAGATAACAAAGGAGTGAAACAATGGAAGAAAGACATC
Sugar Maple	HWI-ST609:156:C0NHEACXX:1:2211:20634:62697	ta	93	110	GTGATGATTGAACGTGGGTGG	TGGCTCTTTATGATTTCACCC	59.531	55.918	118	ATATTCTAGTGATGGTGATGATTGAACGTGGGTGGTATTTGAGAAACAAAAATTGATTTAAAATTTGGTTGAACTAGAAAACATGAAAACTTTATATATATATATATATAGGGGTGAAATCATAAAGAGCCAAAAAATGGAGGGCACTTTTGTCAATTCAAGCCCAAGGATGATAACTAGAATAT
Sugar Maple	HWI-ST609:156:C0NHEACXX:1:2211:21029:69618	ct	62	101	TCGGTCATCTCTGGATCACC	CTCCATTGCTCATCGTGATCC	58.596	58.858	104	CACATGAATCCCATGGCCATCTATCTCTCCTTCGGTCATCTCTGGATCACCATCCATGGAGCTCTCTCTCTCTCTCTCTCTCTCTCTCTCTCTCTCTCTCTCACATTCATCTATGGATCACGATGAGCAATGGAGATTCATGTG
Sugar Maple	HWI-ST609:156:C0NHEACXX:1:2211:3891:78484	at	64	85	AGCCTTTGAATTCATCGAACGG	CCCAACACGTGATTTGTCC	59.58	56.838	125	CACCCCTGCAAATCATTCTAGCCTTTGAATTCATCGAACGGATAAAATATTTTTGAATTAAAAATATATATATATATATATATATGTATGTAAGGATTCCCATATTTTAATTGGCTTATTTTTGTGGACAAATCACGTGTTGGGGATTATATGTAAGGGTAGATTAAGTGAT
Sugar Maple	HWI-ST609:156:C0NHEACXX:1:2211:18086:78710	at	46	69	GTTCATTTGATGCAACAAACGC	AGTTCAGAGAGAGTTGTGTGTCC	58.213	59.931	158	GTTCATTTGATGCAACAAACGCTACAAAGTAATCGGAATCCAATCATATATATATATATATATATATATGATTTCATCTTCTTCTACTTATAGTTATATACATGCCTCAAACTTGATGAAAAGGTTTAGAAACTTGGACACACAACTCTCTCTGAACTATTTTACGTGATATT
Sugar Maple	HWI-ST609:156:C0NHEACXX:1:2211:17155:84385	ta	79	100	AGTGGTCCACATTCTTCGTCC	AGTGGTTCACATTCTTCGTCC	59.998	58.232	148	AAAGTATGTAAATCTAGTGGTCCACATTCTTCGTCCTGATATATTTATTATCGGTTTGAACTGATACTAGAATTTATGTATATATATATATATATATATACAGATTTTCTATTATCAGTTCAAACCGATAATAAATATATCAGGACGAAGAATGTGAACCACTAGATTACATAGTTT
Sugar Maple	HWI-ST609:156:C0NHEACXX:1:2211:5323:100154	ta	32	47	ACACTGCAAAGAAGAAGAAGG	TCTGAGGATATCCATCGCGG	56.377	58.823	111	ACACTGCAAAGAAGAAGAAGGATTAATGCTTTATATATATATATATAAGAGAAAACGAAAACAACACAAGGACAAAGTCACCTACCCTGATCCGCGATGGATATCCTCAGATACCGCTCCAGCCGAGTACTTTCAAAGGGATTGCAGGTAGGATACTCAAATTGGTGTAATTCCTAT
Sugar Maple	HWI-ST609:156:C0NHEACXX:1:2212:15482:16424	ac	36	51	AAAGTTCAGTTCAGTCATGAGGG	TGTCATGCTTTACCATATGTACAGC	58.607	59.473	100	AAAAGTTCAGTTCAGTCATGAGGGGAGAAAAAAAAACACACACACACACACATATTATTTTGAAGGATCTAGCTGGGCTGTACATATGGTAAAGCATGACAATTTTCTAGAG
Sugar Maple	HWI-ST609:156:C0NHEACXX:1:2212:8402:23188	ct	78	99	CGCCTATCCTGAGAAGCTGC	ACACTCCATCTTGACACATTCG	60.6	58.671	123	ATGCCCGCCGCCTATCCTGAGAAGCTGCAAGTAGACTGGAGTCTGCCCCTTTTCTCCACCTATTATCCTTGGAAGACCTCTCTCTCTCTCTCTCTCTCTCATGCATATACGAATGTGTCAAGATGGAGTGTAGTAGTTAGTTTTTTAGAAAAAAAAGAT
Sugar Maple	HWI-ST609:156:C0NHEACXX:1:2212:19672:26426	at	106	121	TTATGTACTCCCACAACCGG	TGGTTTGTCTCTTCCATACG	56.937	55.108	149	TGTTAAATTTGTTCCTCTATTATGTACTCCCACAACCGGGATATAAATATCCACTTCCACAACATCGATAAGAAAACCTTTTTATTTATATTTGTAGTACTGTACATATATATATATATATAGTATGACTTGAACCTCCTATCTCTAACGTATGGAAGAGACAAACCAATTTAACA
Sugar Maple	HWI-ST609:156:C0NHEACXX:1:2212:6541:38819	ta	75	90	TGCTAATTGAAAGAGTGGAAGCG	TCCAAACCGTCGATCATGCG	59.563	61.082	109	AGGGTTCTTTAGTACAATTTGTAATTTGATCACTTGTGCTAATTGAAAGAGTGGAAGCGTCAGATTCTATTAATTATATATATATATATATGTTTGTATGTAAAAAGACAAGTTTGCCCCTGAACCGCATGATCGACGGTTTGGAAACCGTCAATCCAACCACTG
Sugar Maple	HWI-ST609:156:C0NHEACXX:1:2212:17264:43069	ag	78	115	TCACGGCATCTTTCTTATTGATTGG	TGTCGTCCCTTCTCTTACCC	59.934	58.446	112	CATTGCTTCTAGTTGAATGTAATTATTTCTTTTCACGGCATCTTTCTTATTGATTGGAGTGGTAATTGATGTTTTATAGAGAGAGAGAGAGAGAGAGAGAGAGAGAGAGAGAGAGAAAGTGTTGGGGTAAGAGAAGGGACGACATAATGAAAT
Sugar Maple	HWI-ST609:156:C0NHEACXX:1:2212:17199:52448	at	69	92	AGTGGTCCACATTCTTCGTCC	TACGACTCCAACTCACTGCG	59.998	59.76	130	ATGTAAATCTAGTGGTCCACATTCTTCGTCCTGATATATTTATTGTCAGGACGAGCTGATAATAGAAAATATATATATATATATATATATATAATGAGTGGATTTGATGAATCACACTATCGCAGTGAGTTGGAGTCGTATATGTGAAGAGATAAGGTTATTGAATGTGAGCCA
Sugar Maple	HWI-ST609:156:C0NHEACXX:1:2212:1917:76896	at	72	101	ATCAAGCAAGGAATTCACCC	TTGTCTTGCCTTAGGATTAGC	55.979	55.665	127	ATTATTTGACATGGCAAGCAAAAGGAATTCGTGATACATATATAATTTATATCAAGCAAGGAATTCACCCAATATATATATATATATATATATATATATATGAGATTGAGCAATGAATTCGCGAGATATATATATATATTATATAGAAAGAATTCAGCTAATCCTAAGGCAAGACAAATAAT
Sugar Maple	HWI-ST609:156:C0NHEACXX:1:2212:5490:92665	at	103	122	TCAAATTTGGAGGATCTGATGG	GACTAGTTTATCGGATGGCCC	56.111	57.958	158	GCTTTATCAAATTTGGAGGATCTGATGGACTAATTTGAAACTTTGATAAAAGTTTAACAGAAAAATGTAAATAATAAAAGATAATAGGGTAAAAGGATAATAATATATATATATATATATATTTTTAAAAATTCTAGGCTTGGGGGCCATCCGATAAACTAGTC
Sugar Maple	HWI-ST609:156:C0NHEACXX:1:2212:20989:97772	at	101	128	CCGAATCGGGTATAGGGAGG	AAACCCGACCCAAATGACCC	58.816	60.541	118	GTTTTGGGAAAAGTTTTTGACCCGACCGGGTTACCGAATCGGGTATAGGGAGGTCCATTTTGCCCTGACCCACCCCGTTTGACTCGATATATATATATACATATATATATATATATATATATATATATAACGGGTCATTTGGGTCGGGTTTAGGGCATCCCTGGTCCCTTGTCCCAAAAC
Sugar Maple	HWI-ST609:156:C0NHEACXX:1:2212:17336:96865	ta	82	101	ACCAATAATAGTTCAAAGGTGAGGG	AGGATGCACCAATAGAATCGGG	58.812	60.225	100	GGAGGTTTCTAAAAAAAAAGCATTTATAACTATACAACCAATAATAGTTCAAAGGTGAGGGGAGGTTTATAATATTAACCCTATATATATATATATATATATCATATCATCGGTCCCGATTCTATTGGTGCATCCTGATACAACTTTATCAGGATATTGAATGCTTTTATTTTAGAAACCTCC
Sugar Maple	HWI-ST609:156:C0NHEACXX:1:2213:19918:56219	tc	49	66	TTCCTACATCAATAGCCAATCC	AGAGAATGGTAAGAGAGGAATGG	55.647	57.115	162	TATTCCTACATCAATAGCCAATCCACTTTTAGAATGAAGTTAACTTAATCTCTCTCTCTCTCTCTCTTAATTTTAGTATATTTGAACAGGACTTGTTTTTTTTCTACAAGTATTCCAATAAATCTTGATTACTTCACTCAACCATTCCTCTCTTACCATTCTCTACATCC
Sugar Maple	HWI-ST609:156:C0NHEACXX:1:2213:2792:78144	at	98	113	CGTAACTCGGGATGAATGATGC	TGAAATTGTTCACAGCCCACC	59.523	59.314	113	TATCTCAAGTGTTCTTGTTTTGCATTGTGAGAAAGGAACTAATTTTACCGTAACTCGGGATGAATGATGCTATAATATATTGTCATAGCTTGTTTAAATATATATATATATATAGGGGCGAAACTAGAATTATTTTTCTAGGTGGGCTGTGAACAATTTCATATAGAT
Sugar Maple	HWI-ST609:156:C0NHEACXX:1:2213:16506:81721	ca	126	143	AGACGAAGAAAGTCTTGGCC	TGAAGGAACACACAAGGATCCC	57.829	60.225	154	TTGAAGATTTATGAAGACGAAGAAAGTCTTGGCCACAATTTATGCAAAATGCTGGCTTCAAAGAGATATGTGCTTCATTGATCATCAAAGGTAATATAAGACCTCATATCTCTTATAAGGCTAGGCACACACACACACACACATATGGGATCCTTGTGTGTTCCTTCATAAATCTTCAA
Sugar Maple	HWI-ST609:156:C0NHEACXX:1:2213:11748:97495	tg	30	47	ACCATGAAGGAACACACAAGG	AGACGAAGAAAGTCTTGGCC	58.414	57.829	156	TAACCATGAAGGAACACACAAGGATGTCATGTGTGTGTGTGTGTGTGTCTAGTCTTGTAAGAGATATGAGGTCTTATATTACCTTTAATGATCAATGAAGCATATATCTCTTTGAAGCCGGTATTTTGCATGAATTATGGCCAAGACTTTCTTCGTCTTCCTAAATCTTCAACATATGGACCACTAA
Sugar Maple	HWI-ST609:156:C0NHEACXX:1:2213:6051:99686	tc	72	101	CCTCGCCATTCTCTAGCACC	ACAAGAAACTCACCTTAAACGG	60.25	56.844	107	GTATTTCTTGAAACGAGAGGCCTCGCCATTCTCTAGCACCTTCAAGACCATCCTCTGCAACTTCGCTTGCTTCTCTCTCTCTCTCTCTCTCTCTCTCTCTCAACACCGTTTAAGGTGAGTTTCTTGTTTTAAGAAATAC
Sugar Maple	HWI-ST609:156:C0NHEACXX:1:2214:8827:12624	ct	62	81	TCTTCAAGCTTCTAGAAGAATCCC	CCCAAACATCAATTAGAGTTGC	58.016	55.952	120	TCCCAAACCTCAATTTTCATCTTCAAGCTTCTAGAAGAATCCCCAACTATCCTCCGGTTCGCTCTCTCTCTCTCTCTCTCTACATTTCTTACAATTCACTTATTTTTCTCTCTGATTGCAACTCTAATTGATGTTTGGGA
Sugar Maple	HWI-ST609:156:C0NHEACXX:1:2214:14711:17074	tc	42	59	CACTAAACGTAGCTGCTGCC	ACTTTAGAGAGAGATGCTTGAATGG	59.278	58.652	101	AATTCTTTTTTCTCCACTAAACGTAGCTGCTGCCTGCCGCATCTCTCTCTCTCTCTCTCTTTGTCTAAAGTCTCAATCCCATATCCTCATCCATTCAAGCATCTCTCTCTAAAGTCTCTCTTCGTTTTTATTTATTTTTTGTTATTTTTTACCAATTGTAATTTTTCTT
Sugar Maple	HWI-ST609:156:C0NHEACXX:1:2214:2349:24504	tg	73	88	GTCAATACAAGATCAATGCATGAGC	GTGAAGAGCAACGTCTAGTGC	59.086	59.278	154	CACAAAGCATGCAATTTCACAAAGTTTGTCAATACAAGATCAATGCATGAGCATGCTATGAAGTGTATGAATTGTGTGTGTGTGTGTGCGCTAATGCCTTGCAAGAGGGTGGAAGTCAAGTTTTACCTTTGACGATTTTCACCTCTTGAAGACGACTTTTGCACTAGACGTTGCTCTTCACTCTTTG
Sugar Maple	HWI-ST609:156:C0NHEACXX:1:2214:17150:51354	ac	113	128	TGTTGATCATCTCTGCTTGG	TGATCATCTCTGCAGGAAAGG	55.445	57.444	179	TGTTGATCATCTCTGCTTGGAATTATCCCTTCTGTATGTAGCATTGATTTTTTTTTTTTTGATTTTTTTTTTCCAAAAATGAAACACTGATTTTTTCTTATTAAAATTATTAACACACACACACACACATATATATATGTATATTCACTATATATCTACCTTTCCTGCAGAGATGATCAACA
Sugar Maple	HWI-ST609:156:C0NHEACXX:1:2214:11268:58227	at	102	119	ATCCACTGTGACCAGAAGCC	GAGTGATCGAGAGGTTAGAGGG	59.674	59.118	141	TATATAATGTGCTCATGATCCACTGTGACCAGAAGCCTTTTTCTCTCTTTTTTTTTTTTTTTTTTATTATTATTAGTTTGAGTTTCTTCTGCTACCTATAAATATATATATATATATATGAAATCTCAAACAATTACCCTCTAACCTCTCGATCACTCAAATCCAATTCAATTTTCTC
Sugar Maple	HWI-ST609:156:C0NHEACXX:1:2214:14786:63113	ta	72	101	AAGAGGGAGCAAAGTGAAGG	TCTGAGACCATGACATCACTGC	57.424	60.094	117	AGACAGAGAGAAGAAAAGAGGGAGCAAAGTGAAGGTTTTGAATTTTGATTCGTAATTCATTTAGCAGGTGTTATATATATATATATATATATATATATATATTTACTAGTGCAGTGATGTCATGGTCTCAGAATCATATTGGGCCTTTAAAGTTTTAGACAGAGAGAAGAAGAAGAGGGGGAT
Sugar Maple	HWI-ST609:156:C0NHEACXX:1:2214:9850:66361	ag	54	69	TTGGAGATCGGCAATGGAGG	CCTCCACCCTTACAAGTGCC	59.819	60.323	132	GTATATGGATTGGAGATCGGCAATGGAGGAGATCAATGGAGACGGATTCGCGAAGAGAGAGAGAGAGAGATGAACTAGATGCGAAGAGAGAGAGAGAAGACACGGTGGCTGGGAGGAGATCGGCACTTGTAAGGGTGGAGGTCCATATAC
Sugar Maple	HWI-ST609:156:C0NHEACXX:1:2214:4432:79706	ca	90	109	AGACCTCTCAAGACTTCAAGC	AAGGCCCTGTTCAAAGACGG	57.324	60.537	136	GATCAAGCTTCAAAGACCTCTCAAGACTTCAAGCTCAAGAACACTTCAAAGGTATATCACCTATGCTTAACTCTTGAAGAGATTAGTTGCACACACACACACACACACAATGATGGCCCTACCAGCGGGCCGTCTTTGAACAGGGCCTTCTG
Sugar Maple	HWI-ST609:156:C0NHEACXX:1:2215:19117:25784	at	118	133	GGTTAGTTGGCTTTGCATATTGC	GTGGTTAGTTGGCCAACATAGC	59.135	59.836	170	TGTGGTTAGTTGGCTTTGCATATTGCAGAGAACCTTCAATCCAATGAAGTTCTCAAAGGGATTCTGTGAAACACATTACTAAGTTCATAATTTTGAATTCTACGTAATTGATTAACCATATATATATATATATGAGATCTAGGAATACTGTGCTATGTTGGCCAACTAACCACA
Sugar Maple	HWI-ST609:156:C0NHEACXX:1:2215:9350:46415	ca	116	131	AGAGGAACATCGCGTACTCG	GTTTGAACCACGATGCAGGG	59.622	59.759	118	AAGAAGCTTCAAAGGTTAAAAGCAACGTATCTTGCAAATATCGTCTTCAAGAGGAACATCGCGTACTCGGATGCTAAGGTATCTAGATTCTTCTTCCTCTTACAAGGCGTAAGCGCACACACACACACACAATTCATACATGTGTGTCCCTGCATCGTGGTTCAAACATTTGAAGCTTCTT
Sugar Maple	HWI-ST609:156:C0NHEACXX:1:2215:14775:50557	ct	77	104	ACCAAAGTAGGTGATGAGACC	GTCGAATCATCAACTCAGCCC	57.017	59.063	148	TTAGTACCAAAGTAGGTGATGAGACCAAAATGCCCCCACTTGCAATTTTTTCTATCTTTCTTCCCATTCTCACAGACTCTCTCTCTCTCTCTCTCTCTCTCTCTCGTTGTCTTAAGAACGAACACTTCGATAGGGCTGAGTTGATGATTCGACAAACACTTGT
Sugar Maple	HWI-ST609:156:C0NHEACXX:1:2215:9825:54355	tg	46	61	TGAGTCGTTACCAATGTAAGTGG	TACCACATCATTTGGGCTCC	58.438	57.565	114	GTCAATGTCATAAGTTTGAGTCGTTACCAATGTAAGTGGTATATATGTGTGTGTGTGTGTGATTTATTTGATGAGTAATGCTATTTAACCTAAATTTAATATCTAAATTTGGAGCCCAAATGATGTGGTATTT
Sugar Maple	HWI-ST609:156:C0NHEACXX:1:2215:15367:74025	at	106	133	CGGTCTAGCCTACACCTACC	AGTTCAATTCCGTCATGAGG	58.683	55.454	103	AATTACAACATTATGCATATAATTTTAATTTTTTTTTTTAAATCGAGACCGGGCTACAGCCCGGTCTAGCCTACACCTACCTACGCCCTTACAGATACGTTTAGGATATATATATATATATATATATATATATAGTTTTTCTTTCCTCATGACGGAATTGAACTTTTAAGATTATGACGA
Sugar Maple	HWI-ST609:156:C0NHEACXX:1:2215:17352:80977	tc	88	103	TCCATGTATCACTCACACAAACC	TCATCTGATGTAAGAAGCTTCGC	58.677	58.884	134	ATCTCCATGTATCACTCACACAAACCAATAAATGTCTAGTTCTAAAATATCATAAGCAGAACCTAGTGATTAATCTCTCTCTCTCTATCTCTCTCTCTCTCTCTTTCTCTTTATGCGAAGCTTCTTACATCAGATGAGTCTGGAGACCATTATGGGATTGTTTGAGTGATACATGGAGAT
Sugar Maple	HWI-ST609:156:C0NHEACXX:1:2216:21139:3126	ga	95	110	TGAGAAGTCGCCGGTGATGG	TGTCGCTCACCTTAACTAAATATCC	62.226	58.722	118	TGGTGAGAAGTTGCCGGCGGCCAAGAGAAAGAGAGAGAGAGTTTGATGGTGAGAAGTCGCCGGTGATGGTGAGGAAAAGAGATGTTGGGGATCGGAGAGAGAGAGAGAGAGTTTTGAAATTTAAAAAGAAAATCAGAAAAAAGGATATTTAGTTAAGGTGAGCGACAG
Sugar Maple	HWI-ST609:156:C0NHEACXX:1:2216:21009:18889	ta	50	67	ACCATCAAGTACGTCGTCACC	TCCCAACAATGTAGCCATACCC	60.068	60.092	147	TCTTTCTGGTTGGCATTCAAGCACCATCAAGTACGTCGTCACCTTTTCTTATATATATATATATATAGCAGTATTAATTATCCAGTAGATAATGTTAGAATAAGACAAGAAAATGGAGAACAATTTTTCGGTACTATTTGAATCGTAGGGTATGGCTACATTGTTGGGAGATTAAATCCAACCAGAAAGA
Sugar Maple	HWI-ST609:156:C0NHEACXX:1:2216:16144:20414	ct	62	87	ACCTTCTTTGTTGTCTCTTAGC	CTTGATAACCTCATACATAGTCAGC	56.3	57.118	125	CTTAACTCTGCTTGATACCTTCTTTGTTGTCTCTTAGCATTATTATGAACTTATATGTGTACTCTCTCTCTCTCTCTCTCTCTCTCTAACTTTAATCTTTATTTTTTAAAAACATTGCTGACTATGTATGAGGTTATCAAGCAGAGTTAAG
Sugar Maple	HWI-ST609:156:C0NHEACXX:1:2216:14923:28640	ac	66	81	AGGCTCAAGACCATTTCAAAGG	TGCAAGTGTGAGATGTGTAATGG	58.84	59.247	158	CCTTAGGCTCAAGACCATTTCAAAGGTATAACACTTGTCCATACTCTTGGAAGAGATCTAGTTGTACACACACACACACACTATTCAGGCATGTTTTGTTCATCTTGCATTTGTGTTCTAATTGTTTATATGTGTGCATCCATTACACATCTCACACTTGCACCTCATTGTTAGATTTAAGTGT
Sugar Maple	HWI-ST609:156:C0NHEACXX:1:2216:14685:35928	ct	96	121	TTTCGATGTGGGAGTGTGGG	GTGTGGAAGAAACAGGAAAGAGG	59.964	59.434	105	CATTGTTTATATAGGTGAGTGGTTACTTGTCATTTCTTCTTTGTTTCGATGTGGGAGTGTGGGACTATTTCATTTTTCGTGTATCAGACTACCAGCTCTCTCTCTCTCTCTCTCTCTCTCTATGTCCTCTTTCCTGTTTCTTCCACACTTATATAAACAATG
Sugar Maple	HWI-ST609:156:C0NHEACXX:1:2216:8032:59393	tg	64	95	TGCAGAAGAAATGCTATGGAGG	TAGATAGCCAAGACACCCGG	58.451	58.59	137	GTGTGAATGTGTTGCAGAAGAAATGCTATGGAGGTAACTTGGCCATGAAGATTGATGTGTGTATGTGTGTGTGTGTGTGTGTGTGTGTGTGTGTGCTCTGTAAACTAACTAACTAGGATAAAAATGTAGCCGGGTGTCTTGGCTATCTAATTAATCTACT
Sugar Maple	HWI-ST609:156:C0NHEACXX:1:2216:20867:84565	gt	42	75	AGTGTTAGAGATGTTTCAGGATGG	GAGTACCATGACCAGAGAATTGC	58.261	59.126	102	TTAAGAAGTGTTAGAGATGTTTCAGGATGGAATTGAATATCGTGTGTGTGTGTGTGTGTGTGTGTGTGTGTGTGTGCACGCGCTTGCAATTCTCTGGTCATGGTACTCTAACACTTCTTAA
Sugar Maple	HWI-ST609:156:C0NHEACXX:1:2216:6607:88702	at	48	85	GCATCTGAAATCGTGGTTAGACC	GAAGTGGGAGTTGCGTCAGC	59.69	61.569	159	GCATCTGAAATCGTGGTTAGACCATTGTAATTATATACATACTGAACATATATATATATATATATATATATATATATATATATATAAAGATACTTATGTTATCGCAAAAAAATGTCATCCAGCTTGTCCCCCCTCGGTCGCTGACGCAACTCCCACTTCAGAATACG
Sugar Maple	HWI-ST609:156:C0NHEACXX:1:2301:13046:28340	at	50	65	TCGGCCACTATTTGTTTAATATGGG	AGCAAGCCTTAGGGTTAGCC	59.467	59.744	100	AAGAATTCGGCCACTATTTGTTTAATATGGGCAGGATGAACTCGTCAAGATATATATATATATATTATTTTGGGCAAGAGGATTTTGGCTAACCCTAAGGCTTGCTTGAGAGTTATTTTTCTTTTGCTTGAAAAATAGAATCCCTCTCTTAGTATAGTGTGAT
Sugar Maple	HWI-ST609:156:C0NHEACXX:1:2301:8728:27003	at	70	97	TGAAACTAAAGGAGGAGAAGC	ACCTTGCTAGCTACCATTACC	55.24	57.16	127	ATTGAAACTAAAGGAGGAGAAGCATAATTTACCAACTAATACACTTATGATTATCTTTCAAGTGGGTGCATATATATATATATATATATATATATATAATGTTGATATGGTAATGGTAGCTAGCAAGGTTTCTTTAGTTTCAAT
Sugar Maple	HWI-ST609:156:C0NHEACXX:1:2301:12387:55127	ag	107	126	GGGTGGACCTAGAAATGGCG	CATGACTCCATGTGCACC	60.464	55.752	106	ACACTTTATTGTCATGACAGGACTTACAGGCTCTGCTAAATATAAATATATATTATGTGGGGTGGACCTAGAAATGGCGTGTGTGGCAAAGTCTTGAGAGAAAGACAGAGAGAGAGAGAGAGAGAGAATTATGAGAAATGGTGATGTGGTGCACATGGAGTCATGACAATAAAGTGT
Sugar Maple	HWI-ST609:156:C0NHEACXX:1:2301:11427:62027	ta	92	117	ACTTTGACTTGGCTGCATGC	TCCAGTGGCTCACATACAAGG	59.684	59.721	172	GATTTAAATACTTTGACTTGGCTGCATGCGCTTGTCAAAGCATTTTTTAAATCCAATGGCACACATACAAGGAACTGATAATAGAAAAATTTATATATATATATATATATATATATAGTCTTTCTATTATCAGTTCGAACTGACAAAAGTTATATCAGTTCCTTGTATGTGAGCCACTGGATTTAAATA
Sugar Maple	HWI-ST609:156:C0NHEACXX:1:2301:18328:60945	ta	83	102	CCAGTGGCCCACATTCAAGG	TGCTTGCTTGCTTGCATTCG	61.253	60.665	118	CAAGTTAAAGTATTTAAATCCAGTGGCCCACATTCAAGGAACTAATATAACTTTTGTAACAGTTCGAACTGATAATAGAATTTATATATATATATATATATATTCAAGCAATTTATACGAATGCAAGCAAGCAAGCATTCTTGTCAGTTGTCACGAGTTTATATACTTTAACTTG
Sugar Maple	HWI-ST609:156:C0NHEACXX:1:2301:19778:75062	ta	80	101	AACTTGGTGGTATATAGCGC	CCCATCTATGTTTGTGGTGG	55.325	56.088	117	GTATAATATAACTTGGTGGTATATAGCGCTCATTCAACTTGATAATATCACAAATTCGAGTTACCAGTACTGCATGTGGTATATATATATATATATATATAACTATCCACCACAAACATAGATGGGGAGGTATACATCACTAAAAAAAAAAAAAATTCTTTCAATTTTTGGTGTATATAATTT
Sugar Maple	HWI-ST609:156:C0NHEACXX:1:2301:3341:83111	ga	94	109	GATGGAGGCATAGGCATGGG	TGGTGTATACATTGTCCCAATAAGC	60.323	59.174	136	TGGTGTATTCATTGTTTGATGTGGTTGAGATCGATGGAGGCATAGGCATGGGGATGGGGGGCCTCTCATAAGTCATAAGTGGGTGGAGAGAGCGAGAGAGAGAGAGAGAGTGAGAGAGACATCATAAAATCTTCTTTTTGTTTGCTTATTGGGACAATGTATACACCA
Sugar Maple	HWI-ST609:156:C0NHEACXX:1:2301:16354:89168	ta	40	61	TCAAGGAACTCAACTCACTGC	CAAGGGACCCTAGCAAATTGC	58.161	59.522	101	ATAAAATTTCAATTCAAGGAACTCAACTCACTGCACATGTATATATATATATATATATATAAACTGGGCCGGCCCATGGGGGCAGCAAACCCAGCAATTTGCTAGGGTCCCTTGAATTGAAATTTTAT
Sugar Maple	HWI-ST609:156:C0NHEACXX:1:2302:8611:8457	tc	51	74	ATGCTCACCCTCAACTCTCC	AAATCCACGCCATTTCCTGC	59.092	59.468	120	ACCTCCTTCTTGCTTATGCTCACCCTCAACTCTCCTACTTTTGCAATCATTCTCTCTCTCTCTCTCTCTCTCTCTTGCAAATATGGATGTTTCTTAATTGTTGATGAGAATGTGAGCAGGAAATGGCGTGGATTTATAGGCAATAAGGAGGT
Sugar Maple	HWI-ST609:156:C0NHEACXX:1:2302:5951:57088	ga	27	42	TGAAGGAGAATCGGGCCAGG	GAGTTGGTTTGGGTCCGAGG	61.626	60.606	163	TGGGCTGAAGGAGAATCGGGCCAGGGGAGAGAGAGAGAGAGAAAGTGAGGAAAAAAAAAAGAAAGAAGATTGATTTCTTGGTCGGGCGTGCAGCCACGTAGTGTGTGCACATCTACAGTGGTTGCTTTGTAGCACTACTTGTAGATAACCTCGGACCCAAACCAACTCAATTTT
Sugar Maple	HWI-ST609:156:C0NHEACXX:1:2302:3970:63609	ct	75	102	TTTAGCACATCAAGCCCACC	AGCATCTGTTGTTGTGTTTGC	58.455	58.187	104	GGGGCAAAAGTGTAAAATTTGAAGGAATCTGGGCAGATTAACTTTTTTAGCACATCAAGCCCACCACACCATAGCTCTCTCTCTCTCTCTCTCTCTCTCTCTGCAACAACGGCTGGTTTTTTGGTAATGCAAACACAACAACAGATGCTACAATCAC
Sugar Maple	HWI-ST609:156:C0NHEACXX:1:2302:18719:85659	at	84	103	ACGCCAAATACAACATAATCCC	TGGATCATTTCAAAGTGATGGG	57.088	56.655	120	AAACCTCATCAACGCCAAATACAACATAATCCCTCATCAACCAAGAAAATCATACTTCACCCAAAAACACACACACAACAAAAATATATATATATATATATATACACAACCCATCACTTTGAAATGATCCATCATTCAACAGGCATTATTCACTATATCATGTAAACAAGAAA
Sugar Maple	HWI-ST609:156:C0NHEACXX:1:2302:11543:91839	ta	77	102	AAATTCAATGGCCCACATGC	TGAGAGAGAAACATGAGTAGTACG	57.593	57.576	140	AGTATTTAAATTCAATGGCCCACATGCAAGAAACTGATATAACTTTTGTCAGTTCGAACTAATAACAGAATTTCTGTATATATATATATATATATATATATATGAAGCTTTTTTTGATGTATACGTACTACTCATGTTTCTCTCTCAAACTTTTTTCAAAACATTTAGTTTAAATACT
Sugar Maple	HWI-ST609:156:C0NHEACXX:1:2303:2919:6777	at	75	90	ACTAGACTCGACCAAACCAGC	ACCCTAGTAGATGATAGTGAAGC	59.727	56.688	100	CTAATAATATTCTTTATACTACCTAATCTGACTAGACTCGACCAAACCAGCTCAATTATGCATGAAATCCATACATATATATATATATATAAATATACTTGTAAAATGCTTCACTATCATCTACTAGGGTAGGTGATTTATCATGAAATCAGTATGC
Sugar Maple	HWI-ST609:156:C0NHEACXX:1:2303:3540:32413	gt	89	130	ACCAGTGGTGAAAGCTTTCG	GAGGTCTAGATCGTGCTGCC	58.691	59.969	148	GCAAACCAGTGGTGAAAGCTTTCGTACAAACAAAGTTATGAAAAGTGAAAGAGAACAAGGGTGGGTGAGTGTGTGTGTGTGCGTGTGCGTGTGTGTGTGTGTGTGTGTGTGTGTGTGTGTGTGTGTGTGTCAGGCAGCACGATCTAGACCTCTGGTTTGC
Sugar Maple	HWI-ST609:156:C0NHEACXX:1:2303:3302:55883	at	53	70	TCCTTTGATGAACCTTAACCC	GCAAGTCAATCGGATCACGC	55.474	59.973	102	ATTTTAAAATTTTTCCTTTGATGAACCTTAACCCTTTAAATTAATTAAACACATATATATATATATATATTAATAAAAGTAGAATACCTTTTGTCGCGTGATCCGATTGACTTGC
Sugar Maple	HWI-ST609:156:C0NHEACXX:1:2303:20067:62776	tc	122	141	ACATGTACCAACAATCGATTCG	ATAAGGAGAATAAGGCAAGGC	57.142	55.411	127	AAAGAAGAACAGACAAAACCTGCTGCCATCAAAATACATGTACCAACAATCGATTCGAATGAAAAGAGCACATAAAAACGCATAAATCGATTCTATACTTAAACTTGCAAATAAAAAACTTTCTCTCTCTCTCTCTCTCTCGCCTTGCCTTATTCTCCTTAT
Sugar Maple	HWI-ST609:156:C0NHEACXX:1:2303:13724:79304	ga	81	116	GACAACAACCACCAACAGCG	TCACCAGATTGTGTTCCTCCC	60.248	59.649	152	CCCACATGACAACAACCACCAACAGCGTCAAATTGGGGTTCGATTCGGTTGGTTTGTAGCGGTTGAAGAGAGTGATTCGTGAGAGAGAGAGAGAGAGAGAGAGAGAGAGAGAGAGAATCGTCTGGGTTTAGAGTGAAAGGGAGGAACACAATCTGGTGATTATGA
Sugar Maple	HWI-ST609:156:C0NHEACXX:1:2303:7449:91680	ag	107	124	AAGGAAGTAGGATGCGCAGG	ACAGTGTACTGATCAAGTTCTGC	59.821	58.689	116	GAAACAGTGAACTGATCAAGTTCTACAAGATGGCTACATGGTCAAGGAAGTAGGATGCGCAGGTTGAGTGCTCATATGAATCTGAAGCTTAAGAGAGAGAACAAATAGAGAGAGAGAGAGAGAGTTGTTGAATCTTGCAGAACTTGATCAGTACACTGTTTC
Sugar Maple	HWI-ST609:156:C0NHEACXX:1:2303:8243:96214	ag	34	53	AGATGGGTGTGGTGAATCAGG	AGTCTTCAACCCACTCGTGC	59.717	60.25	152	AGATGGGTGTGGTGAATCAGGTGATTGTTTCGAAGAGAGAGAGAGAGAGAGAGGTGGTTGACGGTGGTGAATCTGGCGGTGGGAGTTGGATTTGGGGTGGTTGGATTTCTGATACTAATATTGGTGACATTGGCACGAGTGGGTTGAAGACTGATACTTATGGTCCTTGGATGCAG
Sugar Maple	HWI-ST609:156:C0NHEACXX:1:2304:7297:19277	tg	54	69	TGCCTTCATGGTGAAATGTGG	AAACTGCATCCTAGGTAAGC	59.106	55.13	111	AGTGTTTTCATATACTTTAATGCCTTCATGGTGAAATGTGGACATTTGTACATTGTGTGTGTGTGTGTGTTTTTTTTTTAATGAAACAATGCTTCATGATGGCTGAAAATTGCTTACCTAGGATGCAGTTTTCACAAAACTCAATCTTATTCAC
Sugar Maple	HWI-ST609:156:C0NHEACXX:1:2304:6959:53643	ta	123	140	AGTCACGACTCATTACAGCG	TCACGACTCATTACGGCTGC	57.736	60.458	178	ATAAGTCACGACTCATTACAGCGATATTAGTTTTAAGTAGCGAATGACGTTTTTTCAGCCCGACAATATCACATGTACGATTCAAGTTATTCGAGTAGTTGCCACTCTAGGTATCTAGATGGTATATATATATATATATAAAAATATAAATGTATGCAATTGCAGCCGTAATGAGTCGTGACTTAT
Sugar Maple	HWI-ST609:156:C0NHEACXX:1:2304:5728:54063	ct	34	59	TCCTCCTCCCACCATCAACC	GGCAACTATCAACGGTGTGG	60.914	59.198	152	TTCATTTCTTCTTCCTCCTCCCACCATCAACCCCTCTCTCTCTCTCTCTCTCTCTCTCTAGATCAACATTAATTCTTCCATGGCCAACACCGCCGCGGTTATCAAAATAAAATAAAATAAAATAAAATAAAAGTATTATGATCACCACACCGTTGATAGTTGCCGGCGTTGTCGTCGTG
Sugar Maple	HWI-ST609:156:C0NHEACXX:1:2304:14611:52843	at	70	97	TGTGCAAATTAAGCCATTGC	TATGTCTGCGCTGACCTTGC	55.788	60.741	158	ATATTGTGCAAATTAAGCCATTGCACTAGACATATATAATATATTATGCAAAGTCTGCGCACTAGACACATATATATATATATATATATATATATATAACATATTGTGCAAAGTCTGCGCACTAGATATATAATATATTTGTGCAAGGTCAGCGCAGACATATATAATATATTGTGCAAGAAACTATAT
Sugar Maple	HWI-ST609:156:C0NHEACXX:1:2304:17529:68541	ga	49	80	CATGGCAAGGGTGAGAGTGG	TTAGAAAGGCAAACACCCGG	60.679	58.388	148	ATTGAAAGCAATGTAAATGGGAACATGGCAAGGGTGAGAGTGGTGTGTGAGAGAGAGAGAGAGAGAGAGAGAGAGAGAGAATGCAAAATAAAGATAAAATAGATGAGAGAATATGGAGGGGTGAGAATAGTGATTAAAGAGATAAATGTAACCGGGTGTTTGCCTTTCTAAA
Sugar Maple	HWI-ST609:156:C0NHEACXX:1:2304:12155:98537	ct	80	101	GCTCTATCTCTCTCAGCTGGC	TGGAGATAATATCCCACACACCG	59.729	59.676	116	CAAGACTCTCAGAAATGCAAAGCTCTATCTCTCTCAGCTGGCTCTCTCTGAAATTTCGAAATCATCATAACACGAGACACTCTCTCTCTCTCTCTCTCTCTCAATGAAATCAAGCGGTGTGTGGGATATTATCTCCATAATATCCCACACACC
Sugar Maple	HWI-ST609:156:C0NHEACXX:1:2305:16873:10759	ct	76	93	CTCATTACCAACTTTACACAGAAGC	GTCACTCTCATTATAAACAACTGGC	58.397	58.224	100	TATTCTCTTTTTTCTGGGATTGTGGGGCTGGAATCTATTCTATTCTCTCATTACCAACTTTACACAGAAGCATGCCTCTCTCTCTCTCTCTCTTATATCTTAATGATGATGTTGTATATTTGCCAGTTGTTTATAATGAGAGTGACTTTCTTGTGGACCTATATTCCTTCAAAAAAAAGAGAATA
Sugar Maple	HWI-ST609:156:C0NHEACXX:1:2305:16870:12824	at	84	105	TGGACCACACTAACAATGGACC	AGCCTAATCTCTTCGGGTTTCG	60.225	60.159	125	GGCAAATAAACAGATCGTCAAGGTTGGATACTTGGATGGACCACACTAACAATGGACCCCACAACACGTATATTATTATAATAATATATATATATATATATATATTGAAAGATGACGTTATTATACGTCAGAGTTATATCGAAACCCGAAGAGATTAGGCTCTCTA
Sugar Maple	HWI-ST609:156:C0NHEACXX:1:2305:2801:22283	at	58	97	GGTTTGAAAGTGGACTTGGATGG	TGCTGTTTGTGGTTCCTACG	59.994	58.411	139	GGTTTGAAAGTGGACTTGGATGGAAATAAAAACAAAAGCAAAGGATAAAAAAGAGGAATATATATATATATATATATATATATATATATATATATATAAACTTACAGCATGTCCATAAACGTAGGAACCACAAACAGCAACTAAGCTGCTGAAGACAACTT
Sugar Maple	HWI-ST609:156:C0NHEACXX:1:2305:20267:26447	at	79	98	ATACCTCACATGCCAACACC	CACCTCAATACCTCAAATGCC	57.871	56.936	126	CACCTCAATACCTCACATGCCAACACCATTTGGAAAAGAATTTGGGAAATTTTTTGGGAAGTCTCCTGAGAAGAGAAAATATATATATATATATATATTATGAGTAACACTAGGCATTTGAGGTATTGAGGTG
Sugar Maple	HWI-ST609:156:C0NHEACXX:1:2305:18428:56738	at	98	123	GCCAAACCTTCCACTCAACC	TGGAGGAAACAAGAATGAATGTGC	59.326	60.022	122	AATAAATAAATAACATTTCAACTAGAGAAAGCCAAACCTTCCACTCAACCTTATTGTCCACAGCTGATCAGCGTTGATTTCTTGTTAATTCCTCTTAATATATATATATATATATATATATATAATTTGCACATTCATTCTTGTTTCCTCCATCG
Sugar Maple	HWI-ST609:156:C0NHEACXX:1:2306:17486:7216	ct	47	72	ACGAAAGACCCGAGAGTTCC	AAGTATTGGCTGGCTGGTGG	59.398	60.324	119	AGTCCACTGGAAAAACGAAAGACCCGAGAGTTCCACAAGCTCACGACTCTCTCTCTCTCTCTCTCTCTCTCTTATATTTGGCGTGCGCGCGCACACCAACACACACACACAGCCCACCAGCCAGCCAATACTTGTCGACCATGGTCGTCGGCGTTCTTCCAGTGGACT
Sugar Maple	HWI-ST609:156:C0NHEACXX:1:2306:3750:33148	at	84	99	ACGCCAAATACAACATAATCCC	TGGATCATTTCAAAGTGATGGG	57.088	56.655	116	AAACCTCATCAACGCCAAATACAACATAATCCCTCATCAACCAAGAAAATCATACTTCACCCAAAAACACACACACAACAAAAATATATATATATATATACACAACCCATCACTTTGAAATGATCCATCATTCAACAGGCATTATTCACTATATCATGTAAACAAGAAA
Sugar Maple	HWI-ST609:156:C0NHEACXX:1:2306:17604:41366	tc	84	99	TCAAATGCGCTTGTTTCTACG	ACTCTCACTTTCTCGGCAACC	57.818	60.27	118	ACTCTCACTTTCTCCATTTTGTTAGTTTCCATTCAAATGCGCTTGTTTCTACGTTTCAAATAACTTCCAGGCATGTCTCTCTTTCTCTCTCTCTCTCTCTGTCACTAAATATCTGTTTCTTATGTGTTTGGTTGCCGAGAAAGTGAGAGT
Sugar Maple	HWI-ST609:156:C0NHEACXX:1:2306:7074:56189	ga	30	45	CCTGATAATCATCCTAATCTAAGGC	CGAACTTGGTGACCATGAGC	56.668	59.201	132	AACCTGATAATCATCCTAATCTAAGGCAGGAGAGAGAGAGAGAGATCACCTCCGTAAGAGCAGGAATCCCTACAGCTTGCATGAGAGTGGACACTTTTGTTTGAAGCAATTCTTGCTCATGGTCACCAAGTTCGCCAAAATATATAAAATCAATACTGTCTAGATGCTTATCAGGTT
Sugar Maple	HWI-ST609:156:C0NHEACXX:1:2306:3750:85243	at	89	130	TTTGGTGCGTTGAAAGATGG	TACCAAGCCACATTGGGC	57.209	57.567	175	ATAATAAATTTGGTGCGTTGAAAGATGGAGATGTAGAAATATATTGCAAAATCCTTCAAAATAGAAATGTCAAAACACACATTATGGGATATATATATATATATATATATATATATATATATATATATATTTATACACTACTATTAAATGTCACTCAATGGCATTGCCCAATGTGGCTTGGTA
Sugar Maple	HWI-ST609:156:C0NHEACXX:1:2307:14325:39735	ta	106	129	GATGGTGATGATTGAATATGGATGG	GAACAACCAAGGCAACCACC	57.903	59.896	155	TCTGAAGAAAAAAAAAGTTCTAGTGATGGTGATGATTGAATATGGATGGTATTTAAGAAAAAAAATTGATATCAATTTTGGTTCAACCGGAAAACATGAAAACTTTATATATATATATATATATATATACCAATGATGATGATGATGGATGAACCACAAGGTGGTTGCCTTGGTTGTTCAAGGT
Sugar Maple	HWI-ST609:156:C0NHEACXX:1:2307:3273:80727	ta	49	66	TCTCTTCCAAACTTAACTCACCC	TCATTAATGGGTTGCCAATAGC	58.031	57.065	100	ATTTCTCTTCCAAACTTAACTCACCCCATAAAAAAAAAAACTTCTCTCTATATATATATATATATATTACGTTCGAGCGGTGCTATTGGCAACCCATTAATGATCTAATATATAATGCTCTAGCTTTTAAAATTTAAAAATTTATTTGATTTATTTTCAAAACTACCCT
Sugar Maple	HWI-ST609:156:C0NHEACXX:1:2308:5157:40767	ga	81	120	AGCAAACAAACCTGCAAATGC	CCCAACATGATATATGACCCTTCC	59.058	58.744	116	AATAAAAGTTTATTTGCACATAAACTATAAGCAAACAAACCTGCAAATGCAGACTGAGAGTTCAGTTTGAGTGAGTAAGTGAGAGAGAGAGAGAGAGAGAGAGAGAGAGAGAGAGAGAGAAGGAAGGGTCATATATCATGTTGGGG
Sugar Maple	HWI-ST609:156:C0NHEACXX:1:2308:20111:86218	gt	47	70	TGGTTGATATGCTCGGTGGC	GGAAGACTCCTATCGTGCAGG	60.464	59.932	111	TGAATGGTTGATATGCTCGGTGGCATCTTTGGTGGTTGTGTGTTTGGTGTGTGTGTGTGTGTGTGTGTGTGAGAGAGAGAACTAAATAACCTTACCTGCACGATAGGAGTCTTCCATTGATAAATGCACACAAGTCT
Sugar Maple	HWI-ST609:156:C0NHEACXX:1:2309:15639:36178	ag	103	130	GCAAGAAGCAACTATGAAAGC	GGTGAGACGGCATTAACTTGC	56.135	59.869	107	TAATAGTTCTTGATCCAGATTAAAACCCCAAACTTGTTTGATTTTGACTAAATTCATCTTTCGAATTGCAAGAAGCAACTATGAAAGCAAAAAGAAATCTTTAGAGAGAGAGAGAGAGAGAGAGAGAGAGGGATTTCATCAATTCATTCTATGGCAAGTTAATGCCGTCTCACCTGAAGAGT
Sugar Maple	HWI-ST609:156:C0NHEACXX:1:2309:10609:65625	tc	64	79	TTGAGTGTAGTTTCTGCTCC	ATAAATCTCGGGATCGCACC	55.024	57.543	102	TCCAAGCCCTTTTGAGTGTAGTTTCTGCTCCTATATATATATCTCCATCAAAACCCTAGCTATTCTCTCTCTCTCTCTCTTCTCTTTCTCTGTGGTGCGATCCCGAGATTTATTCGAGAAAAGGTACGGAGCTGTGGTGGGGGAGATAGCAAAGATCCTCTCTAAAAAGGGCTTGGA
Sugar Maple	HWI-ST609:156:C0NHEACXX:1:2309:5805:67990	tc	93	124	ATGTCTTCTGAGCCACCTGG	GAGGAATTCAACCCTCTTACC	59.383	55.662	179	AAATCATGTCTTCTGAGCCACCTGGGCAGCCAAACCAAGACCAAGTACTCAGATGTCCCCTTCACAATATAACAACTCTTTTCAATAATAAATCTCTCTCTCTCTCTCTCTCTCTCTCTCTCTCTGATCGTAATTATTTCTTTTTCTCTTTTACATTGTGTTTGGTAAGAGGGTTGAATTCCTCTCT
Sugar Maple	HWI-ST609:156:C0NHEACXX:1:2309:7036:100026	ta	97	112	TGTTTCCTTGGCCTTGTTGC	AGGAACCCATTAATTAGATCTCTGC	59.536	58.462	137	GTTTTGTGTGTTTGTTTCCTTGGCCTTGTTGCCCGTTTTTAATAATATAAAATGTTTGGCTGAGTTTTGTGTGTTTTGTGTGGAAGCATGGAGATCTATATATATATATATAATAATTAATTCTGCAGAGATCTAATTAATGGGTTCCTATTCATGGTATATA
Sugar Maple	HWI-ST609:156:C0NHEACXX:1:2310:8300:29944	tc	65	80	ACCCAACCCAAATCACAAATTCC	GATGGCCAATTCACAGGTGG	59.928	59.18	106	CCCAATCACACATACCTATTACCCAACCCAAATCACAAATTCCAAATCACTTCAACGATTATCATCTCTCTCTCTCTCTCACAAATCAACCCCAAATCACCCACCACCACCTGTGAATTGGCCATCTTCATCACCACACTAACACCCAAACATTTTCTTCTCCTCTAAACCTGTTAT
Sugar Maple	HWI-ST609:156:C0NHEACXX:1:2310:2502:93562	tg	78	93	TTTGGCGCTACGATGTAGGG	AGCGCTATTGACTACAAAGG	60.179	55.563	109	ATGAGGATACTAAAAACATGTGTGAATGTGTTATACTAATTTGGCGCTACGATGTAGGGATACTTATGAATGAATTTTGTGTGTGTGTGTGTGCGCCTAAGCCTTGTAAGAGGAAAGAGGTCTTATTACCTTTGTAGTCAATAGCGCTTTCTTCGTACGAAGGCATCACTTT
Sugar Maple	HWI-ST609:156:C0NHEACXX:1:2312:20165:11924	ct	89	108	TGGTCTGATCACAACCTTTGC	ACATTGTCGTTCAAGCTCGC	58.77	59.487	112	TCAATTGTTGATATACAACTCATCAATCTAACAATGGTCTGATCACAACCTTTGCTTAGTGTATAAGACTGGAGATAAATGTAGCAAACTCTCTCTCTCTCTCTCTCTATATATATATATATCCCTGCGAGCTTGAACGACAATGTTCTTATGATGATAACTCTTATTGCCTTGGAATATCAACAATTGA
Sugar Maple	HWI-ST609:156:C0NHEACXX:1:2312:11433:18098	tc	67	96	ACCCACCCGATAGAGACTCC	ACAAACACACACACAGACGC	60.106	59.554	132	CCTTTATTGGGTTGAAAGACACCCACCCGATAGAGACTCCTAAACTTGACGCTAATTCTACATCTATCTCTCTCTCTCTCTCTCTCTCTCTCTCTCTAGCTTAAAAAGAAAGAGTGTGAATATAGCTATGTTGCGTCTGTGTGTGTGTTTGTTCAAAGTCGTCGTCAACCCACTAAAGG
Sugar Maple	HWI-ST609:156:C0NHEACXX:1:2312:20859:17130	tc	36	51	ACCACCACCACCATTTAGGC	TTGGGTGGAGATGATGGTGG	60.252	59.375	107	AACCACCACCACCATTTAGGCATCAAACCCATTATTCTCTCTCTCTCTCTCTATCTCTCTCTCTCTCAAACATTCAATCATCTTTTCCCCACCATCATCTCCACCCAAAACCCTAGCCTCTCGTCGCCTTCTCGAGACA
Sugar Maple	HWI-ST609:156:C0NHEACXX:1:2312:10298:49320	ct	77	106	AGTACCAAAGTAGGTAATGAGACC	GTCGAATCATCAACTCAGCCC	57.458	59.063	153	TTAGTACCAAAGTAGGTAATGAGACCAAAATGCCCCCACTTGAAATTTTTTCTATCTTTCTTCCCATTCTCACAGACTCTCTCTCTCTCTCTCTCTCTCTCTCTCTCGTTGTCTTAAGAACGAACACTTCGATAGGGCTGAGTTGATGATTCGACAAACACTTGT
Sugar Maple	HWI-ST609:156:C0NHEACXX:1:2312:10813:55204	tc	35	58	ACTCGATTGCTTACAGAAAGG	CCATCAAACGCACACCAAGC	55.993	60.664	136	AACTTAACTCGATTGCTTACAGAAAGGTTGTTGATCTCTCTCTCTCTCTCTCTCTCTCCCTGTCATCCCCTACCCCTTTCCCCCTTTTCCCTGTCTGCTATTTGTAAGAATTTTATTTTGTTGCTTGGTGTGCGTTTGATGGCTGGTATATGACTGT
Sugar Maple	HWI-ST609:156:C0NHEACXX:1:2313:14892:3099	ct	86	103	CTTAGAGGGATGTTCATGTCC	ATGAGAACAGAAGCAGCGGC	55.47	61.024	128	CTTAGAGGGATGTTCATGTCCCTACACATATATACATAGGTAGGTGCTAAAATCTATTTTTTGACTTTGTGTGTTTGAACTCTCACTCTCTCTCTCTCTCTCTATAAAGCCGCTGCTTCTGTTCTCATTTATCTCTCTTCTCACCT
Sugar Maple	HWI-ST609:156:C0NHEACXX:1:2313:9638:3161	ta	70	89	AGTAGTCCACATTCTTCGTCC	AGTAGTCCACATGCTTCCATCC	57.129	59.829	180	AAATCTAGTAGTCCACATTCTTCGTCCTGACATATTTATTGTCAGGACGAACTGATAATAGAAAATCTGTATATATATATATATATATATTTTTGATATAATTATATATTGCACGGTAGAAACGAGTACTGTTGTTCCTTTTATTTTAATTGAAAGAGGTTTATGGATGGAAGCATGTGGACTACTAGATTT
Sugar Maple	HWI-ST609:156:C0NHEACXX:1:2313:13862:13740	at	72	87	TGTGGACCTTCATGAACAGC	TGTCCAAACCATCTACATCATTACG	58.104	59.185	153	TAGATGTGGACCTTCATGAACAGCATTAATTACTCATCATATGATTCAGTATATCTCATTTTTCTTAATTCATATATATATATATATAATTAATAAAAAAAAATAAAAAACTTATCAAAATTTATTAAATTTCGTAATGATGTAGATGGTTTGGACATAAGATCGTTTTGCAATAAAGAAAACCTATATAT
Sugar Maple	HWI-ST609:156:C0NHEACXX:1:2313:10579:21273	ga	66	97	CACATACTTGTACATGTGTGCG	TATGTAGCTGTTTCATGCTCATCG	58.01	59.253	100	ACCACATATATAAGTAAATAGACATGCATGCACACATACTTGTACATGTGTGCGTGTTGAGACTTGAGAGAGAGAGAGAGAGAGAGAGAGAGAGAGATGGCACAAGATCGATGAGCATGAAACAGCTACATATCATTCTTGACATTTTACTCATATATGTGGT
Sugar Maple	HWI-ST609:156:C0NHEACXX:1:2313:18719:46900	tc	81	108	TCTCTCTTCACCTTATACCTCCG	ATCTGGGTTGGAGGTGGACG	58.538	61.554	125	TTTATTTTCCCAAATTTTTCCTCCCAAAATTTCAATCTCTCTTCACCTTATACCTCCGATTTGTCTTCAAAATCAGATATTCTCTCTCTCTCTCTCTCTCTCTCTCTCACATATAGCATTTATCTTCTCTTCTCAGAATTCGTCCACCTCCAACCCAGATTTCGTCCATTT
Sugar Maple	HWI-ST609:156:C0NHEACXX:1:2313:12287:56623	tg	54	71	AAGGACTGCTGGATTGCTGG	ACAAATTATAGGCTCTAGGTCTACC	60.323	57.458	119	CTAAGGACTGCTGGATTGCTGGTGGACCAACGCATGGCCAGCAAGCTCTGCACTGTGTGTGTGTGTGTGTGCGTGTGTGTGTGTCTTTATGTTCTTGGTAGACCTAGAGCCTATAATTTGTGTTTCTTGAAAGTTTGAGAGTGTCTTG
Sugar Maple	HWI-ST609:156:C0NHEACXX:1:2314:18992:7806	ta	58	93	AAACACTTCAAAGACTCCTCC	AGTAGGCAGCTGTTGTGTGG	55.73	60.25	111	AAAATTCAAAACCCATAAAACACTTCAAAGACTCCTCCTCTATTCTTCCTAATACTCTATATATATATATATATATATATATATATATATATATTCCACGAAAGGGACCCACACAACAGCTGCCTACTGACAATGTGTGCT
Sugar Maple	HWI-ST609:156:C0NHEACXX:1:2314:15592:47589	ta	87	102	AGTATGGGTTGTGGTTGTGG	CACGTAAATTGACACCACAAAGC	57.714	59.271	139	ACTCGTTTTCAAGTATGGGTTGTGGTTGTGGTTGATTTTCAGATTTTTAAAAAAAATTCATGTGGGATCCCGCACTAGAAAGTTACTATATATATATATATATGTGTATATGAAATTTATTTTGTATGCTTTGTGGTGTCAATTTACGTGGTAACTTACTAGAATTGTT
Sugar Maple	HWI-ST609:156:C0NHEACXX:1:2314:1854:80075	ag	68	97	CTCTCCCTTTCTTCCTCTGTCC	ACAACGCTTTCATTCAACACCC	59.5	60.224	145	CTTATTCTTTCTTCCTCTCTCTCCCTTTCTTCCTCTGTCCTTTGTTTTTTTTTTTTGATGGAACAGAAGAGAGAGAGAGAGAGAGAGAGAGAGAGAGGAATATGGTATTGTAAATGTGTTGTCATGTTGTAATGGGTAATGGGGTGTTGAATGAAAGCGTTGTCGTTTAGAGGGGAGTTGTTGAT
Sugar Maple	HWI-ST609:156:C0NHEACXX:1:2315:7589:4673	gt	107	122	CACGGACTCATTCTCCTGCC	CATCCTGGTGAGGCTCTTCC	60.461	59.82	156	AGGGCATAGTTGATCACGGACTCATTCTCCTGCCCCTCCTACACACCTCAGCCAAAGGAGGGCTTGGAGGGCCGGGGGAGGAAGGTGTGTGTGTGTGCGTGCGTGGGTGTGTGTGTGTGTGTGGGTGTGTGGGTGTGTGTGAGAGAGAGAGGAAGAGCCTCACCAGGATGGAGCAGGTGGAATAGACGAC
Sugar Maple	HWI-ST609:156:C0NHEACXX:1:2315:19401:16401	tc	89	106	CCGCAACTCTCTCAAACAGG	TCGAGCAGGAATCTAAGAGTCG	58.848	59.385	107	TTTCTCTTTTATTCGAGGTCTGGTATAGAGTTCTCTCGCACACCCCAAAATCTAGATCTGCACCGCAACTCTCTCAAACAGGTATCTATCTCTCTCTCTCTCTCTCTGCTGTCTTTTCTCGTACTGATTTCTTGGTTTAACTGTCTTCGACTCTTAGATTCCTGCTCGATTAAAAGAGAAA
Sugar Maple	HWI-ST609:156:C0NHEACXX:1:2315:6435:34224	at	59	80	ATGTTTGGCATTCTCAAGGC	GAGATGAGTTTGGTTGGTGAGC	56.955	59.514	145	AATGTTTGGCATTCTCAAGGCCAAACTTCTTCACTAGGTTCTTTACATATTTAGCTTGATATATATATATATATATATATCTCATCGTACATTTGCTTAATTTGCAAACCTAGGAAATAATTCAGCTCACCAACCAAACTCATCTCAAACTCATGGGACATAACATCAATACATTGTTGGACTTT
Sugar Maple	HWI-ST609:156:C0NHEACXX:1:2315:1320:34594	ta	91	114	TCTTCATAACGAGTGGCTCACC	GATGTCTGCCTGAGAACGGG	60.094	60.461	119	GTATGCACTTATCAAAGTTTCTTCATAACGAGTGGCTCACCTTCAATATCCTGATAAAGTTATATCATGTCGTCCTGACCAGAACAGGACTATATATATATATATATATATATACAGTCCCGTTCTCAGGCAGACATCCTGATATAACTTTATGAGGATATTGTATGTGAGCCACTAGTTTTGATCAAT
Sugar Maple	HWI-ST609:156:C0NHEACXX:1:2315:16446:31988	ag	59	74	CATGTGGACTGTGGAGAGG	TGTGGACTGTGATTAGGATTCC	57.151	57.512	187	CATGTGGACTGTGGAGAGGTTTATATAAAGAAACTTAATATCACCCTTAAAGAGAGACAGAGAGAGAGAGAGAGATGAGAAGTAGAAGCAATTTTGTTGTTTTGGCTAAAAGGAAAGTATATATTTTATTCAAAAGATTTTTATCAAAAGTTTCTAAATAGGTTTGGAATCCTAATCACAGTCCACATG
Sugar Maple	HWI-ST609:156:C0NHEACXX:1:2315:14496:40627	ca	39	62	GCTAAAGCACTTGACTTGCC	GTCGTTCCCACAGAGAGATGG	57.662	60.135	119	GCTAAAGCACTTGACTTGCCTCTTGAAGAGATTAGTTGCACACACACACACACACACACACATACACACACACTAAAACTAAATATAGTTAACGAATTCCATCTCTCTGTGGGAACGACCCTTGCTTACTTGCTATACTTGTCATTTG
Sugar Maple	HWI-ST609:156:C0NHEACXX:1:2315:17551:41168	ta	67	82	AAAGACAGAAGGGAGCAGC	TGCCCTAAACCTTAGTCTTTCC	57.359	57.703	130	ACATAAAAGCAAACATCGGAAGAAAAGACAGAAGGGAGCAGCAAATTAAATCAAATAACATTCTCCTATATATATATATATATGACATAGAGAACAAACTATGTAGTACTAGTACTCATTTTCACTTATTTGGAAAGACTAAGGTTTAGGGCATTGTTCTTTTCTGAATTGCTGTTGTGCATGGGTG
Sugar Maple	HWI-ST609:156:C0NHEACXX:1:2315:3388:43016	tg	86	101	GCTTTAGAGGCAAGGGTAGAGC	TTACGTGGATACCCTCACGG	60.744	58.895	163	CTGGCTTTAGAGGCAAGGGTAGAGCCAAAACGATACATTGTCGCTAGGGTTTACAGACAATTTCCAGAGAGGGAGAGAGTGACTCTGTGTGTGTGTGTGTGTATTTCAACTTGTATGCAAGGGTTTTAGGGGTTCAGGGGTTTTTCCCGTGAGGGTATCCACGTAAAAATCAAGTGTCAATTTAAT
Sugar Maple	HWI-ST609:156:C0NHEACXX:1:2315:11868:63390	at	75	92	CCTTATCATCCTTTGTAGCAACCC	AGGATTGGGTGCTACCGTGG	59.419	61.911	166	CCCCTTATCATCCTTTGTAGCAACCCATAAACCAATAAAAACATATAAAATATCAATGTAAATTATGAAACATAATATATATATATATATATGAAAAAAAAAAAACCTGAATATAACCTTAATGGAAGTTCCCTTCTGAAAATTAGGTCCACGGTAGCACCCAATCCTCGC
Sugar Maple	HWI-ST609:156:C0NHEACXX:1:2315:13112:87777	ct	82	105	CCACCACAGCCACTTTAATCC	GAAGCGGAAGAACAACGAGG	59.181	59.209	123	ATGTGAAAATCAAAACCCTAAACCTAAATTTTACCTTTTCACCACCACAGCCACTTTAATCCATCAAAACTCTCTCTCTCACTCTCTCTCTCTCTCTCTCTCTCTGTGTTTCAAAGGTAGGCCGTATGCTCTTCTTCTTCTTCTCCTCGTTGTTCTTCCGCTTCAAGGCCTATTTAGGGTTCG
Sugar Maple	HWI-ST609:156:C0NHEACXX:1:2315:15272:87572	at	57	76	AAAGTTAGGTGCAGCACG	AGGTCTAGCTTTCATTTAGCTTCC	55.611	58.567	121	ATGAATATTAACAAAAGTTAGGTGCAGCACGTATATCTAGATAATATTATATATAAATATATATATATATATATATTAACAAACAAAAAAGCAGCAAAAACACTACATCTGGAAGCTAAATGAAAGCTAGACCTACACAAA
Sugar Maple	HWI-ST609:156:C0NHEACXX:1:2315:16350:96998	tg	43	70	CCAATTTAGCGCTACAATGCAGG	TGATTTGTGTCTCTACATCGTTGC	60.793	59.611	100	CCAATTTAGCGCTACAATGCAGGGACATAAATGTATGCAATATGTGTGTGTGTGTGTGTGTGTGTGTGTGCTTAGCGCAACGATGTAGAGACACAAATCAATAAGTTGTAGCGCTAAATTGG
Sugar Maple	HWI-ST609:156:C0NHEACXX:1:2316:9484:8252	tc	25	40	GCAATTGAGACAAGTCTGCG	TGTTTGCCTGATTGGAGGGC	57.762	60.9	141	GCAATTGAGACAAGTCTGCGAGTGTCTCTCTCTCTCTCTCTGTGTAACAAAATGCTGCAAAAAGGACAAAAAAAAACAAAGCCAGCCAAAACAAAAACCAACAAAAGTCAAAACTACAAGAGCCCTCCAATCAGGCAAACAGGATTGGTGTCAATTGC
Sugar Maple	HWI-ST609:156:C0NHEACXX:1:2316:6161:17395	at	73	96	CTTGTGGTAGAGAATGTTCTTATGG	AGTTCTTGTGGGTGTGAAGGG	57.455	60.134	162	GAAGTTCTTGTGGTAGAGAATGTTCTTATGGTACATATATTTGTGATTGATATTTAAACAATGAATTCTTTAATATATATATATATATATATATATAATAAACAAAGAAAAAAAAAATGACAAGATGAGATTAGTCCGGTGGTAAAACCCTTCACACCCACAAGAACTTC
Sugar Maple	HWI-ST609:156:C0NHEACXX:1:2316:6614:32414	at	66	89	GGGAGGTGATGAGAGAATCTGG	GGCTGTGATTGGACGTTTGG	59.632	59.759	117	GACCATTGATTTGCTATATTGGACACGTGACAATAGATTAGGGAGGTGATGAGAGAATCTGGATCATATATATATATATATATATATATAAGGTGGTTCTCTAATAAGGACGTCCTGAAATTATAAGTTAAGGACGTCCAAACGTCCAATCACAGCCACACATTCATATTGCGCGTGTGT
Sugar Maple	HWI-ST609:156:C0NHEACXX:1:2316:6516:37721	ga	60	89	ACTGAAAGGAGATCGGCACC	CCACCACCACAACAATACCC	59.749	58.747	122	AAAGTAATGTCCACTGAAAGGAGATCGGCACCACCAAATCAAAACCAAGGTTTAGATTCGAGAGAGAGAGAGAGAGAGAGAGAGAGAGAATTCGTTTAGGGTTTCTGGAATTCTGGGTATTGTTGTGGTGGTGGTGAACTAGTGATGGTGGACATTACTTT
Sugar Maple	HWI-ST609:156:C0NHEACXX:1:2316:5167:57262	tc	31	46	CTCCTTTCTCAGTCCCACCG	AGGGAGGACTTATTTGATAGAAGG	59.752	57.244	144	CTTTCTCCTTTCTCAGTCCCACCGTTTTCTTCTCTCTCTCTCTCTCCCCTGATTCAATCGTTTCTCTCTCTCCTCTCTCCCTTCCGCCTCTTCTTCTCTTACTCCTTTCTCAGTCACACCTGAACCTTCTATCAAATAAGTCCTCCCTC
Sugar Maple	HWI-ST609:156:C0NHEACXX:1:2316:8905:79069	ag	83	110	GTGTCTCACTATGTGCCTTGC	GTGAATGTGACTGTTTCCTCTGC	59.266	60.059	108	CCATTTATTTTTTTGCCTCCGAGTTTGAGTCTCAGTGTCTCACTATGTGCCTTGCTTGTTCTTACAATTACTGTAAATGTTAAGAGAGAGAGAGAGAGAGAGAGAGAGAGACTTCATATGCAGAGGAAACAGTCACATTCACAAAACATGAAGACAAGGACAGGAGGAGAGA
Sugar Maple	HWI-ST609:156:C0NHEACXX:1:2316:2266:82862	ca	120	137	AGCAACGTCTCATGCAAATATCG	TGTACCACAACAATGCAGGG	59.998	58.385	151	AAAAGAAGCTTCAAAGAAGAAAAGCAACGTCTCATGCAAATATCGTTTTCAAGAGGAAAATTGTGTACTTGGATGCTAAGGTATCAAGATTCTTCTTCCTCTTGCAAGGCGTAAGCGCGCACACACACACACACACAATTCATTCATGTGTGTCCCTGCATTGTTGTGGTACATTTAGTATAACACATT
Sugar Maple	HWI-ST609:156:C0NHEACXX:1:2316:15328:83786	at	23	40	TCCCACCGAGATCGAGATCC	GGATCCTATAAGGGCCAGCG	60.538	59.749	151	AATCCCACCGAGATCGAGATCCATATATATATATATATATACAGCTTTTGTTTTATGCATCCATCTTACTACTTGCATCCTTCATAATATCGAGATCAGGGTACCCAGTGGGATACCAGATTACCAAGTATCTCGCTGGCCCTTATAGGATCCCGATCTGGATCCGTCACCTAT
Sugar Maple	Contig_from_HWI-ST609:156:C0NHEACXX:1:1106:6423:52176	aaat	95	122	TGCTTGTAATAGGAGTATAGGACCG	ATTCGTCAAAGGGTAGGAGC	59.524	57.307	129	CACATTAATTTCATTGTCTGCTTGTAATAGGAGTATAGGACCGAAGTTCAACTTTTTATATATTTAAACTTCATAGTTGGAGGCAGGTATTTAAAAATAAATAAATAAATAAATAAATAAATAAAAAGCTCCTACCCTTTGACGAATATAGTATAATATAATATGCACGAGTTTTACATGTGAAATATACAAGGAAATTAATCGGTATTCAAATATGGCAAACATCGGCATAT
Sugar Maple	Contig_from_HWI-ST609:156:C0NHEACXX:1:1108:13164:94313	aaat	43	66	AAAGCTGAGTTCAACAGGC	AGCAAATGTCACAACCATTAGC	56.039	57.821	101	AAAAGCAAATGTCACAAACAAAAGCTGAGTTCAACAGGCATAAAATAAATAAATAAATAAATAAATAAAAATCACTCTGAATGAAGAAATTACATTTATGCTAATGGTTGTGACATTTGCTTTT
Sugar Maple	Contig_from_HWI-ST609:156:C0NHEACXX:1:1111:8932:72971	ttat	51	74	TTTGTCACCTCTCATGAGCG	ATGGTCTTGCCTTCCTGACC	57.915	59.67	107	TATGGTCTTGTCTTTTTGTCACCTCTCATGAGCGATTTTGTTTTTTCTTCTTATTTATTTATTTATTTATTTATTTTTTTAACATCAAGCTTTATAGAAAAGGTCAGGAAGGCAAGACCATA
Sugar Maple	Contig_from_HWI-ST609:156:C0NHEACXX:1:1201:12266:98136	ttgt	88	111	GTGTTGTCGCTCCATCTTCG	ACCATAACACCACTTGAACACC	59.284	58.781	178	AGTGTTGTCGCTCCATCTTCGACAAGATGAAGCACTGCTCCATTTCCAAATTTTGTTTTATTTTTTTTTTAAAAAAAAATTCAGATCTTGTTTGTTTGTTTGTTTGTTTGTTTTTTTCTAGTGGTGTTTGTGATTGATGATGAAAGGGTTGATTTTTGGTGTTCAAGTGGTGTTATGGTATGATTTTTTTGGGTTTTG
Sugar Maple	Contig_from_HWI-ST609:156:C0NHEACXX:1:1211:3765:74659	ttta	61	88	ACACGGTATGGTATACGTGGG	ACCGAGTGATTTCATCATAAGG	59.317	55.965	114	GTCCGTTCAAATCATCTTTTTAATCACACGGTATGGTATACGTGGGGTGGGTCCATCACTTTTATTTATTTATTTATTTATTTATTTATTATTATCATTATTATTATTATTTTTTTTCCTTATGATGAAATCACTCGGTATGGATA
Sugar Maple	Contig_from_HWI-ST609:156:C0NHEACXX:1:1316:3294:44272	aaac	54	85	GCAGATATAGTAGAAACACTAGCCG	TGTGCTAGGTATCTTGAGATGGG	58.912	59.357	145	GTATAGAGTTGATATTAGCAGATATAGTAGAAACACTAGCCGTAAAGAGAACAAAACAAACAAACAAACAAACAAACAAACAAACATACTCACATTAATAACCAAATACAATAATCAACAAATTCAAATAATGGTAAGTCCCATCTCAAGATACCTAGCACAACATTAATATCAACTCTATAC
Sugar Maple	Contig_from_HWI-ST609:156:C0NHEACXX:1:2213:9972:46281	ttag	121	144	ACACCAATATCCCAACATCCC	TGGTGGAGGATGACAAGTAAGC	57.687	60.027	190	GACTATCCTAGGTACTTAATAGAAATCAACTAATTGATTGGATGATTGCACTTGTACACCAATATCCCAACATCCCATCTCTCATTACCACTCTTGCAAGACCATTGCATTAGATGGTAATTAGTTAGTTAGTTAGTTAGTTAGTGTAATTTAGATAAAAGCAATCTTAGTGTAATTTAGTTGTAGTTAATTTATGCCATCTTAGTATAATCTTAGTTTAATTGCTTACTTGTCATCCTCCACCATTTACTTTTCTTGCAT
Sugar Maple	HWI-ST609:156:C0NHEACXX:1:1105:14721:26381	aaat	76	99	TCTGGACACATCACCTAGAATCG	GGAGTGTATTGGTTGGCATGG	59.618	59.249	113	GATTACAGGTGATGTGTCTTGGTAAGTCACCAAGTTTTATTTGACGTGTCTGGACACATCACCTAGAATCGACTCAAATAAATAAATAAATAAATAAATAAAAACAGATCCAAAATATTCAAGAAAGGCTCAAAAGTAGTCCATGCCAACCAATACACTCCTAT
Sugar Maple	HWI-ST609:156:C0NHEACXX:1:1112:17312:89207	aaat	43	66	CTGGTTCCTCAGTTCCAGGC	ACCCTGGTGGAATGATAATTGG	60.322	58.085	115	CGATTACCTGGTTCCTCAGTTCCAGGCGGTTAAGTTCTTAAAAAATAAATAAATAAATAAATAAATAAAAATCGGTTTTCCTTTCCTTTCCATTCCCATTCCAATTATCATTCCACCAGGGTAACTAAAAACGAATTCAATA
Sugar Maple	HWI-ST609:156:C0NHEACXX:1:1113:8034:89233	aata	66	89	TCTTGATCAAGATCGCATAGACC	TGGTGATCTGTGTATTTGACC	58.124	55.6	131	TTATAAGATAGCTCAACCTATATCTTGATCAAGATCGCATAGACCATGAGTTTAAAATAAAAAATAATAAATAAATAAATAAATAAATAAAAGATGATAAAGTAAAAACCTCAGAAGAACACAGATTTCATAGGTCAAATACACAGATCACCAAAAGATTCAGTTAAAAGAGCAATCTTATAA
Sugar Maple	HWI-ST609:156:C0NHEACXX:1:1114:18225:14876	tttg	52	75	TCTGTTCAATGTCCTTAAACAGAGC	AGCCATGTCTGCACTCTTGG	59.53	60.322	124	CTTCAATCTGTTCAATGTCCTTAAACAGAGCAAATTTGTCTTCTTTGTTTTTTTGTTTGTTTGTTTGTTTGTTTGTGAGGTTCAAACACTAGAGAGTAAGTGTTAAACACCCAAGAGTGCAGACATGGCTACTGGAAGCAATGCAAGCCTTCATGTTCCTC
Sugar Maple	HWI-ST609:156:C0NHEACXX:1:1211:20170:68169	gttg	42	69	GCTCGATTGAGTCATTGGCC	CCAACCTCTAGTCTCCCACC	59.34	58.804	138	GCAGACAGAACGATTGGTGGCTCGATTGAGTCATTGGCCTTGTTGGTTGGTTGGTTGGTTGGTTGGTTGATGTTGGGGATGTGCTTGACTAGACTTGAGGTGAAGTTGAAAGGTTCAAATTGTTTTGCTAGAATTTTGGTGGGAGACTAGAGGTTGGGGATGTGCTTGACT
Sugar Maple	HWI-ST609:156:C0NHEACXX:1:1212:4242:29703	gata	47	78	GAATACTTATCGGTGAGAGAAAGGG	TTTATTAAACCCGCGCTGC	58.783	56.999	100	GTTGAATACTTATCGGTGAGAGAAAGGGAGGAGGAGAATAGGGATGGATAGATAGATAGATAGATAGATAGATAGATAGCTATAGCAGCGCGGGTTTAATAAA
Sugar Maple	HWI-ST609:156:C0NHEACXX:1:1213:8449:48030	gttt	78	101	GACAGTACTAACAGCCTTTGCC	GTATCTTCTAGTGGCCGGTGG	59.257	59.931	113	ATGTAACACGTGAGAAGATACTTTTTTCATTTCTCGTGTTTTTTTTCACTGGACAGTACTAACAGCCTTTGCCTCACGTTTGTTTGTTTGTTTGTTTGTTTTTTGTAATTGGGAAATAATGGGTGATACGGACACGGTTGATTCCACCGGCCACTAGAAGATACACGTGTCATTGC
Sugar Maple	HWI-ST609:156:C0NHEACXX:1:1214:9608:74278	ttat	77	104	TGGATCGATTTGGATACTTTCC	TTCCTTCGATACGAGGTGGG	55.95	58.891	106	ATTTGATTCATTTTATGCTTTCAAAACCAACTTCTTTTTTGGATCGATTTGGATACTTTCCATCTAGTGATTCAACTTATTTATTTATTTATTTATTTATTTATGAATTCCAAAGCACCAAATTCCCCACCTCGTATCGAAGGAATAAAATGAATCAAAT
Sugar Maple	HWI-ST609:156:C0NHEACXX:1:1216:14579:99671	taaa	62	97	CAAATCGCTTGGTTTGGTAGG	AGATCGGATTGGACCATACGG	57.784	59.381	128	CCCATACACCGTAAACCGGATCAAATCAAACCAAATCGCTTGGTTTGGTAGGTTTTGTATTTAAATAAATAAATAAATAAATAAATAAATAAATAAAATAAAAAAAAAAAAAAAACGTATGGTTTTATTCTAGTAAAACCGTATGGTCCAATCCGATCTATGGTGTATGGG
Sugar Maple	HWI-ST609:156:C0NHEACXX:1:1306:15421:75218	ttta	60	83	GTCAATGGCATGCAAATTGAGG	TGCCCAAACCCTAACAATGC	59.066	59.027	158	TTGTCAAATCATTTGTCAATGGCATGCAAATTGAGGAAATATGGGGTTTTATCACTCCCTTTATTTATTTATTTATTTATTTATTTTTATTTATTTTTTGACAATATTTATCTATCCATCTATTTAAACCAGGTATTTTTTTGAAGTTTTTTGCATTGTTAGGGTTTGGGCATATGACAAATGATTTGACAA
Sugar Maple	HWI-ST609:156:C0NHEACXX:1:1310:15841:46191	attt	56	95	TCTTCTCTTATACAAGCCAACC	GATGAGGATTGTTATGTGTTCG	55.544	55.285	129	ACAAATCATAATCTTCTCTTATACAAGCCAACCAAATAAAAAATCTCTAACTTGAATTTATTTATTTATTTATTTATTTATTTATTTATTTATTTTTTTTTGTTCTTGCTCATTTCATCGAACACATAACAATCCTCATCAAT
Sugar Maple	HWI-ST609:156:C0NHEACXX:1:2110:4750:65397	ataa	55	86	TAGAGTCCAATCTCGCAGGG	AGTCCAATCTCCCTGGGTCC	58.596	60.622	159	TAATAGAGTCCAATCTCGCAGGGTCGCGACAGTTGTTGTTAATTAAAAAAATATATAAATAAATAAATAAATAAATAAATAAATAATAGATATCAAGCAAAATAAATGTTGAAAAGAAAATCCAACAGTTACGGAAATTTTTGGACCCAGGGAGATTGGACTCTATTA
Sugar Maple	HWI-ST609:156:C0NHEACXX:1:2113:17623:22983	ttat	88	111	CATCAGATGGAGCAATCCGC	GATTCCAACGTCTGATGGAGC	59.127	59.063	154	ATATCGATTCCATCAGATGGAGCAATCCGCTTCATCAAATGAAGCTATTGAAGAATCTTTTTTTTTTTTTTTTTCTTTTTGTTTCAATTATTTATTTATTTATTTATTTATTCTAATAGTGATGTGGTTGATTTGTTTATAGTGCTCCATCAGACGTTGGAATCGATAT
Sugar Maple	HWI-ST609:156:C0NHEACXX:1:2201:19167:72045	tgat	74	121	CTCTTCTGGTTCACTCCCGC	CCAGAAATGTGCATGAAATGTAACG	60.39	59.713	141	CCAGAACTGTGCTAGATGGAGAGAAAAGATACAAACTCTTCTGGTTCACTCCCGCCGGTGACGCTGGAAAGTGTGATTGATTGATTGATTGATTGATTGATTGATTGATTGATTGATTGATTGGTTGATTGGTTGATGTTATCATCATTGACGTTACATTTCATGCACATTTCTGG
Sugar Maple	HWI-ST609:156:C0NHEACXX:1:2202:7453:12703	ttta	70	93	TCGGACCTTAAACTGCAGCC	TCTGTGAGAGATCTGTGTATCG	60.321	56.847	149	ATTTGGAGTTCGGACCTTAAACTGCAGCCTGTTTCTCTGTTTTCGCATATGTTGACTTCTTATTTATTTTTTATTTATTTATTTATTTATTTAACGGAATCAAAAAGCAAAATCAATTTATGAGAAACATTAAAATCGATACACAGATCTCTCACAGATTCAATAAAAAAGCTAAGGTATAAG
Sugar Maple	HWI-ST609:156:C0NHEACXX:1:2207:20332:58180	tatt	62	85	TCTGCTTGTGAAGAGATGTGG	CCGATGATTGTGATATAAACTGGCC	57.95	60.107	149	ACAAAGACTTCTGCTTGTGAAGAGATGTGGAAATTCATTTTCTTAATTTCCACCGTTCATCTATTTATTTATTTATTTATTTATTATTATTTTTTTTTTGAATCTGTTGTTCTTCTCTATTTTGTTCTACAAAGGCCAGTTTATATCACAATCATCGGGACCAATTTAGGTT
Sugar Maple	HWI-ST609:156:C0NHEACXX:1:2311:3621:46458	tatt	93	120	GTCTGCAGCTTATGGCATCG	ACACACATATACAGGGTGCCG	59.415	60.135	144	TACAAATTGAAATCGTCTGCAGCTTATGGCATCGTTAAAAGACAATCATTAATTCGAAAAGTCTCTGAATTTGTTCTCTTTCAAACATTCAATATTTATTTATTTATTTATTTATTTATTTATATTGGACTTTTACACGGCACCCTGTATATGTGTGTTCTCTAGGCATTCAATTTGTA
Sugar Maple	Contig_from_HWI-ST609:156:C0NHEACXX:1:1102:18453:33432	cac	43	75	AACCTAGAACAACCGCAAGC	AGGCTTATACCCTAGATGTAAAGC	58.764	57.638	114	AAGGCTTAAACCTAGAACAACCGCAAGCAATACAATCAACATCACCACCACCACCACCACCACCACCACCACCACTTAGGCGATTATCAATTCTTTTTGCTTTACATCTAGGGTATAAGCCTT
Sugar Maple	Contig_from_HWI-ST609:156:C0NHEACXX:1:1104:9187:48595	agc	87	107	GCAGCACCTCAAGTTCAACC	AGCCATTGTAGGTGTTAGATGC	59.688	58.454	103	CCATCTCAACCGTCAATCTCAGCAGCAGCACCATCTCAACTCTCAACCCCATTAGCAGCAGCACCTCAAGTTCAACCCTCCAACCAAGCAGCAGCAGCAGCAGCAGCTCCTTCAAACAACAACAACCCATCTTTCTCTGCATCTAACACCTACAATGGCTCCTAAAAACGCAGCAAAACAAAGGAGAC
Sugar Maple	Contig_from_HWI-ST609:156:C0NHEACXX:1:1109:19791:71917	atg	44	64	TCAAGAATGATGAAGACCCATGC	TCCCTAGTGAGAGAAAGGACC	59.05	57.897	117	GTTCTTGCTTACCAAGTCAAGAATGATGAAGACCCATGCTTGAATGATGATGATGATGATGATGTTAGATGCACATGGGTTTTGGGTTTGAGAGAGTTAACAAAGCAATCTTGGTCCTTTCTCTCACTAGGGAACTCTTAATCTCTCTCTAAGGTTTTGTAGTTTTAGTTCCTTGGAATGAAAT
Sugar Maple	Contig_from_HWI-ST609:156:C0NHEACXX:1:1110:3128:63172	tct	60	80	CTTGTGTCGACACTCTTCGC	CAAACGAAGCTCTCACTCGC	59.221	59.563	102	AAAAAAAGCCTTGTGTCGACACTCTTCGCTTCACCACAATGTCACTCTCTTCGTGTCCATCTTCTTCTTCTTCTTCTTCTTCATCTTCACTGCGAGTGAGAGCTTCGTTTGACAGTTGACACCAGGCTTTTTTT
Sugar Maple	Contig_from_HWI-ST609:156:C0NHEACXX:1:1111:16044:40289	tca	116	136	TCTGCATGAGCCTGAATAACC	TTTCTTCCACTTCTCCGCGG	58.077	60.32	142	ATCATATTCGTGCTCTCCAAATTTTTCTGCATGAGCCTGAATAACCATAACAGCATCTTCACCCCTTGATGGAGAATCAGCATACTCAAAAGAAGCAACATCTGCCCCATCTGATTCATCATCATCATCATCATCAAAATCGAAATTCCGCGGAGAAGTGGAAGAAAGCCTTGCAGTCACATGAGAC
Sugar Maple	Contig_from_HWI-ST609:156:C0NHEACXX:1:1111:6478:57165	gtg	53	79	GAGAAGCTGGTGTGGCAAGC	TAAGCCTCGGTCTCTTCAGG	61.86	58.525	146	GGAGGTTTTGATATGACAATCTTTTTAAGAGAAGCTGGTGTGGCAAGCCTTTGTGGTGGTGGTGGTGGTGGTGGTGGTGGCAGTGACGGTGATGATGAAGGTGGTTCTGGTGGTGAAGGGTGGCGCTGGTGATGCAAGTCTGTTCGATAAGTATCCTGAAGAGACCGAGGCTTATGG
Sugar Maple	Contig_from_HWI-ST609:156:C0NHEACXX:1:1112:3322:99739	tga	95	115	CTCCTGATGTCTGTGCATGG	GATGAAATGAACGGCCGGC	58.335	59.936	100	CTGTGCATGGTTAGTTGTTGTTTTGATTCTCCAGTGTTTTTAAGAATTCGGGTTTGTTTTGGCTTGGGCTCCTGATGTCTGTGCATGGTTATTGTGATGATGATGATGATGATGAAAATGAGGAGTTGAAGGAGGAGATATCCTGGCCTGCCGGCCGTTCATTTCATCC
Sugar Maple	Contig_from_HWI-ST609:156:C0NHEACXX:1:1113:17356:11565	aat	78	98	CCACTGCACTCAAGTCTGGG	AGTGATCTGCTCGCTTTGGC	60.605	61.024	138	GGGAGGCGGAGTTGGAGTGAGCCAAAATCGTGCCACTGCACTCAAGTCTGGGTGACAGAGCAAGACTCTGTCTCAAAAATAATAATAATAATAATAATGCTTTGTGCATTTCAAAATTACTAAAAGAGTGTAATCCCAGGACTTTTGGAGGCCAAAGCGAGCAGATCACTTGAGATCAGGAGTTT
Sugar Maple	Contig_from_HWI-ST609:156:C0NHEACXX:1:1113:9592:15563	tga	30	71	AGAAGATGAAGAGGATGTTGCC	CCGGTAGAGTCAACAGTCGG	58.116	59.829	111	ATAGAAGATGAAGAGGATGTTGCCAATGTTGATGATGATGATGATGATGATGATGATGATGATGATGATGAGAAGGAGGAGGAGGGTGATATTCCGACTGTTGACTCTACCGGAGTCCTTGTTGAGCCCCTGCCTTTTTTTTAAGATGGCAGGATCATCCCGGATTCGGTCTGCACGGTTGATACCCTGGC
Sugar Maple	Contig_from_HWI-ST609:156:C0NHEACXX:1:1113:16960:67510	att	40	60	TCTATTGTTTCATGCTCCACC	AAGCCAAATATACCCTTGCC	55.944	55.738	124	AGGAGATCGTCAAAGATCTATTGTTTCATGCTCCACCAGATTATTATTATTATTATTATTATATTAATATTTGATTTTTCAATTTTAATTAAAAAATATATATTATGTTTGAGATGATGTGGCAAGGGTATATTTGGCTTTTCAATGGTCAAAG
Sugar Maple	Contig_from_HWI-ST609:156:C0NHEACXX:1:1113:20533:76805	aat	74	97	AGAGTAACACTTGGGCTTTAGG	GCCTCCAATATTCTTCAAGTCTTCG	57.712	59.993	138	GCCTTGGGCCTCCAATAAGTGTTAGAGTAACACTTGGGCTTTAGGTTTAATTCATGAGATGGATCACCACATAAATAATAATAATAATAATAATAATCAAGTTGGACTTGGTTAAAAGCCCAAAATAAGAAGAACCCGAAGACTTGAAGAATATTGGAGGCCCAAGGC
Sugar Maple	Contig_from_HWI-ST609:156:C0NHEACXX:1:1114:17093:8720	gga	28	48	TAGATCTTGAAGAAGCGCG	CCCTCCTTGATTCTCTTCGGG	55.159	59.86	100	TAGATCTTGAAGAAGCGCGAGAATAAGGGAGGAGGAGGAGGAGGAGGAGAGACCTGGACGTCAATTCTATTGAGCCCGACCCGAAGAGAATCAAGGAGGGCTGGGATCCGATCG
Sugar Maple	Contig_from_HWI-ST609:156:C0NHEACXX:1:1114:7714:49379	atc	48	68	CAACCCAACCCTAAACCACC	TGGTTTATGAGGTGGTGGCG	58.666	60.322	121	GTGCTTCTGGAAAAATAACGACCCCAACCCAACCCTAAACCACCATAATCATCATCATCATCATCATCGCCAAACCAGACCCATAATCGTGACCACCACCAGGCCCAGAGTCGGACCACCATCACCGCCACCACCTCATAAACCAGAAGCAC
Sugar Maple	Contig_from_HWI-ST609:156:C0NHEACXX:1:1116:9656:65633	att	94	114	CTTGAACCAGAACCACAGCG	ACTTGAACCAGAGTTGACGC	59.412	58.417	160	CAACTTGAACCAGAACCACAGCGACCGACAGCTGCATCTTCTCGGTGAACCGATCCCCTCCTCTTCAAAGTCTCTCAATTTCACATAGTCCCCATTATTATTATTATTATTATTATCAGTAATTTCTCCACCGTTTATTCTCAGCGTCAACTCTGGTTCAAGTTG
Sugar Maple	Contig_from_HWI-ST609:156:C0NHEACXX:1:1201:9638:49921	aga	59	82	ACACAGACACCCTTATTGTCC	GCCTTGGCTCATCAATTTCTTCC	57.581	60.43	121	GGTTTACTTGCTTATTTAATCACATACACAGACACCCTTATTGTCCATCACAGTTCACAGAAGAAGAAGAAGAAGAAGAAGAAAATACAGAGAAAAGTAGGAGAGTAAGTTTGTGCTGAATAAGGAAGAAATTGATGAGCCAAGGCAGAAGAAAACC
Sugar Maple	Contig_from_HWI-ST609:156:C0NHEACXX:1:1202:14040:49875	aag	27	53	AGAGGATCTGGATATATCGGACC	TCTGGATATATCAGCCGTACGC	58.201	59.578	122	AAGAGGATCTGGATATATCGGACCTAAAGAAGAAGAAGAAGAAGAAGAAGAAGGAGGAGGAGGAGGAGGAAGTTGATAGAGGCGCGAGCGGCGCGTGTAGTGCGTACGGCTGATATATCCAGATCCTCTT
Sugar Maple	Contig_from_HWI-ST609:156:C0NHEACXX:1:1203:8800:46603	ata	58	96	AGTCGGTGTTGAATTGAGTAGG	CAAGAGAATATAGATGTGACTGTGG	58.073	57.057	115	ATAGGTAGAAAATATACTTGATAGTCGGTGTTGAATTGAGTAGGAAGAAAAAAGATCATAATAATAATAATAATAATAATAATAATAATAATAATACCTGGAGAAAAGAGTTCCACAGTCACATCTATATTCTCTTG
Sugar Maple	Contig_from_HWI-ST609:156:C0NHEACXX:1:1206:19373:48229	cca	75	98	ACCAGAAAGCCCTTCCATATCC	TCCAATGGAGTCGAGATAGAGC	59.824	59.112	109	CATGCATAAACCAAACTTCTCACAATCTTTAGAGCTAATAGTCAAGATTATAACCAGAAAGCCCTTCCATATCCCCACCACCACCACCACCACCACCATCATCACCTCCGCAACTCCCATCTGATTTTCAAGACAAAATGCTCTATCTCGACTCCATTGGAATCGACTTCGTTTCACTAATCAACACT
Sugar Maple	Contig_from_HWI-ST609:156:C0NHEACXX:1:1207:20666:16588	tct	51	71	TCATCACTCAACTAACCTAGACCC	TTCTTCCTCTTCACCACCCG	59.29	59.315	159	CTTAGCCCATATCTTCTTCCTCTTCATCACTCAACTAACCTAGACCCATATCTTCTTCTTCTTCTTCTTCTTCATCGTCTCTCTCCTTTTTCCACTAACCCACTTCCCTTCTCACATATCTGATTTAGGGTTTAGGTTTTTTATTTGTGTTGGTGTTGATGGCGGGTGGTGAAGAGGAAGAAGATAT
Sugar Maple	Contig_from_HWI-ST609:156:C0NHEACXX:1:1207:17512:66838	aat	28	51	AAGAATCATCATCTCTGGATCG	ACATCCACTCACCATTTCCG	55.504	57.886	124	AAAGAATCATCATCTCTGGATCGACAAAATAATAATAATAATAATAATAATAAATCAAGATATGTACTAATAGAATCATTGATATGGTGAGTAAACTGCAATAAACGGAAATGGTGAGTGGATGTAAGATGGGGAGAGGGTGAAGATTCTTT
Sugar Maple	Contig_from_HWI-ST609:156:C0NHEACXX:1:1207:16273:84142	ttg	90	113	CCCTGCAATTTCCCAACTGC	CCCTGCAATTTACCAATCGAAGG	60.037	60.181	165	ATCCCTGCAATTTCCCAACTGCGGTAAGGATAGTCCCCATTTGACATTGCAAACTTCTCTTGCCACGAAGTTCAGTGATAAAATCTAGTTTGTTGTTGTTGTTGTTGTTGTTGTAATCATTGTCAACTCGAGACCAGAACATATCCTTCGATTGGTAAATTGCAGGGAT
Sugar Maple	Contig_from_HWI-ST609:156:C0NHEACXX:1:1210:18896:33564	ttg	119	139	TGACTTAGGGAAGCAGCAGG	ACAAGGCCACAGATTATTGC	59.385	56.377	167	ATTCACAAGTTGACTTAGGGAAGCAGCAGGCGTCTTGGGACATGGCATTATCATTGTGGTATCACTACCTATTTTCCAATAAATTCGGCCATGAAATAATTTTAATGGCATTAGAATCTTGTTGTTGTTGTTGTTGTTGCCTCTCCTTTTCACATTTGCAATAATCTGTGGCCTTGTTTTGTGAAG
Sugar Maple	Contig_from_HWI-ST609:156:C0NHEACXX:1:1211:18796:28703	aag	29	70	GATGAAGATTCCGGCGATCG	CTTGCTCGATCTCTGGTCTCC	58.936	59.933	125	AAGAAGATGAAGATTCCGGCGATCGGAAAAGAAGAAGAAGAAGAAGAAGAAGAAGAAGAAGAAGAAGAAGAGGGAAGTGGAGGAAGAAGAAGAACAGTGATGGAGTCATGGAGACCAGAGATCGAGCAAGAAGAAAAAAGAAAAAAAAAATTGTGAGTTTTTTATTTAGAGTGAAAAACAAAA
Sugar Maple	Contig_from_HWI-ST609:156:C0NHEACXX:1:1212:5096:4091	gct	84	107	CCCTCGATTGACGGTACAGG	CCACGATACGAGGGCTAAGC	59.898	60.319	118	ATCATCGAAGCTGAACGAGAGTCCCGGACCCTCGATTGACGGTACAGGATGGTTGACGTGCGATGGCGGCGCGCCAGCCGCCGGCTGCTGCTGCTGCTGCTGCTGCTGCGCATCGGATTGCCCACCGCTTAGCCCTCGTATCGTGGAGCTGGATCGTAGCCATGCCTCGGTGCTGTTCGAGT
Sugar Maple	Contig_from_HWI-ST609:156:C0NHEACXX:1:1212:16708:94078	atc	84	104	GGAGTTGGATTAGAGATGGACGG	GGATTGGAGATCGACGGTGG	60.244	60.249	123	TGGGAGTTGGATTAGAGATGGACGGTTGAGATCAAACAAAAAAAAAAAAAAAAAAAAAAAAAAAAAAAAAAAACTCTACATAGATCATCATCATCATCATCATCACCACCGTCGATCTCCAATCCAACTCCCA
Sugar Maple	Contig_from_HWI-ST609:156:C0NHEACXX:1:1213:12885:64229	gat	86	106	AATCCACAAGTTCCATGCGG	CAGTTCATTCGATCCTGCCG	58.823	59.067	126	ATACGTTCCTTCTGGGAACTATTGACTTCTGATTTACTTCTTATGTTATAATAAATCCACAAGTTCCATGCGGTACTTGCTGAGAGATGATGATGATGATGATGATGGTGATTAATTCTTTTGAATAGAGTACTTAATTAGTTAATTGGAATTGGTTATCGGCAGGATCGAATGAACTGG
Sugar Maple	Contig_from_HWI-ST609:156:C0NHEACXX:1:1214:13195:56256	gag	95	127	GTTCAGTTGGTGCAGAGCG	CCAGCGAAAGAAGTGCAAGC	59.429	60.386	153	CTGCGTTCAGTTGGTGCAGAGCGGATCTGTGACGAGCACTCCAAGTGAATGCGCAGCTGCGATCGCAGCGGGCAATGGCTTCGTTCCTTCGTAAGAGGAGGAGGAGGAGGAGGAGGAGGAGGAGGAGGCCGTCCGTTGCTTGCACTTCTTTCGCTGGGGTTTC
Sugar Maple	Contig_from_HWI-ST609:156:C0NHEACXX:1:1215:1400:76269	tct	95	115	ACACCCTGGATCCCACTAGC	AGCTTCTTGGTTTGAGAACACC	60.983	59.048	115	ACTAAATCTTCTTCCTCTTATCATTACACCCTGGATCCCACTAGCACTAATCCTTAATCTTCTTCCTCAGTCAAACACGCAAATGGCAAACCCATCTTCTTCTTCTTCTTCTTCTTCAGGTGTTCTCAAACCAAGAAGCTAAAAACTTGTGAAAGCAAACCTATTTGCTTCTTCATCTTT
Sugar Maple	Contig_from_HWI-ST609:156:C0NHEACXX:1:1216:10243:49906	att	96	116	CCATTTACAGGGCACACTGC	ATGAGCTGTCTAATGCTTCC	59.472	55.22	121	CAGTGACATGCATACCGACACTACTTAGCTTGCTTAGTCTGTGTATTGCCATTTACAGGGCACACTGCACACACCAACTACAAAAAAAAAAAATGATTATTATTATTATTATTATTGCAGCTTTATTAAGTCATACCAAAAATGATATTGGAAGCATTAGACAGCTCATAAGTCATAA
Sugar Maple	Contig_from_HWI-ST609:156:C0NHEACXX:1:1301:19801:85008	ttg	100	123	GGTTTGGGCGATTTGTGTGG	ACACCTTTCCACATCTCACCC	60.319	59.926	145	AATGGTTTGGGCGATTTGTGTGGTGGTGTGTTGATGATGTTGTTGATGAAGAGATGAATTTAGGGTTTCATTTCCAGATTCAAAAAATATCCAGATTTTTTGTTGTTGTTGTTGTTGTTGTTGTTTTGGGTGAGATGTGGAAAGGTGTGAG
Sugar Maple	Contig_from_HWI-ST609:156:C0NHEACXX:1:1302:10241:48161	atg	119	142	AACCGGTATTTGATGTGTCC	CCATCAGTACCATCACTCAAACC	55.737	59.059	200	AGATTGATAAACCGGTATTTGATGTGTCCTTTTACTTTTATGTTTAATTTTAGTTTACATGCTAAAAGTAATAATAACATTGATAATAGATGATTTTAAAAATAGAAATGTTATTATAATGATGATGATGATGATGATGATGATAGTGATGGTAGCACTTGTGCTGGTGGTGGTAACTATAATATTGGTTTGAGTGATGGTACTGATGGCTGTGAAATAAAATTAAAC
Sugar Maple	Contig_from_HWI-ST609:156:C0NHEACXX:1:1305:3295:60971	tta	57	83	TTGGTTGCGATTCTTGGTGC	AAATTGAATGCCCACATGCC	59.686	57.593	121	TTTCGTCAGGTATTAGGTTTTCTTGGTTGCGATTCTTGGTGCGATTTCGTTGGTTTTTATTATTATTATTATTATTATTATTATTTTGTAAATAACATTATACTAACTTTGGGAGTTCTTTTTGGCATGTGGGCATTCAATTT
Sugar Maple	Contig_from_HWI-ST609:156:C0NHEACXX:1:1307:17527:41278	tct	102	125	TCGCTCAATTCGGAATCCTCC	AAGAAGACAGCCAGATCAGC	60.203	57.6	138	CTCCTCTTCATCATCTTCATCCAAATCCAAATCGCTCAATTCGGAATCCTCCGCATGCTCTTTCTTCGCTGTCGATCTACTCTTCTTCACCGCCAATCTTCTCTTCTTCTTCTTCTTCTTCTTCTTCGTCCTCCTCCTCCTCCTCCTCAGCTGATCTGGCTGTCTTCTT
Sugar Maple	Contig_from_HWI-ST609:156:C0NHEACXX:1:1307:9702:71045	tgt	92	115	CACGGTTTCCCATCTGGTCC	ACATGAGGTGAATGCGGC	60.677	58.09	102	ATCCTCGCTTGTCCGCTGGTTGCGGCGGCGGCCAGCGCGCCACGGTTTCCCATCTGGTCCCAAGCGCGGTTTCTTGCGCTGCTGCTGTTCCTGTTGTTGTTGTTGTTGTTGTTGTTGCTGCTGTGCCGCATTCACCTCATGTGCAGAGGCCAGCAAGGCGGCCAT
Sugar Maple	Contig_from_HWI-ST609:156:C0NHEACXX:1:1309:5224:57557	agc	92	133	GTGATGCCACAATTCAGGTCC	CGAACAACATCTACGCGTGC	59.526	60.247	177	ACTGCTCCACATCCAGCGATGTGATGCCACAATTCAGGTCCATGACTGCTATGAAAGCATGCATGCCCACCTTTGCAGCAGCAGCCGCATTAGCAGCAGCAGCAGCAGCAGCAGCAGCAGCAGCAGCAGCAGCAGTGCCGTCTCGGCGCGCTTGTTCTTGTGCTCTACCGAGCGCTTGCACGCGTAGATGTTGTTCGCGGCGGCGCTGTTTGGCGGCTTGTGCTTCTTGCTCT
Sugar Maple	Contig_from_HWI-ST609:156:C0NHEACXX:1:1312:5067:51550	ctt	92	112	ATTCAAACCCATTTCCCGCC	TGGATGCTCTTGGAAGCTCC	59.098	59.746	129	TATATCATCAAAGTCAACCCATAACCAACAATTCAAACCCATTTCCCGCCATTTTATAATCACCAAACAGAAAAACTCCACTCCCAACAAACTTCTTCTTCTTCTTCTTCTTCATTTTCTTCACCAAATAAGAGAGAGAGGAGCTTCCAAGAGCATCCATGGAGGTTAG
Sugar Maple	Contig_from_HWI-ST609:156:C0NHEACXX:1:1312:3061:54854	acc	59	79	ACTAGAGGGAGTTTGTTGACG	TCGGTCTCTGCTTGATCTGC	57.338	59.826	144	GATCGGTCTCTGCTTGATGATCAACTACTAGAGGGAGTTTGTTGACGTCAAACCCTCTACCACCACCACCACCACCACCCATTTGACCCCAAGGAAAAGCAAGGAGCTGTACTGTTGCAGATGGGTTGCGTTGCACAGGAGTATTAGGTAGCAGATCAAGCAGAGACCGATC
Sugar Maple	Contig_from_HWI-ST609:156:C0NHEACXX:1:1315:13121:57124	ttg	70	99	GGGTTTGTTGAAAGAAACTGG	CGAATATAAAGGGAGAAAGCTGTCC	55.798	59.533	121	TGATTCTGGGGTTTGTTGAAAGAAACTGGAAAAAGTGAAATGAAATGGGTTTTGAGATTGAAAGAGAGATTGTTGTTGTTGTTGTTGTTGTTGTTGTTGAAGTTGGACAGCTTTCTCCCTTTATATTCGATGAT
Sugar Maple	Contig_from_HWI-ST609:156:C0NHEACXX:1:1316:19481:6207	gac	97	117	CGCAAACTGCTATTTCACGC	GCACAATCACAGAGAGAAGAGC	58.75	59.328	195	GCAAATGTAGAACAATTTCTTTTGCATGCAGAAGATGATGTTGTTTGTGACAATACGCAAACTGCTATTTCACGCAATGATAAAGCACAATCTCAGGACGACGACGACGACGACGACCACGACCAGCTCAGGAGCCGAGAAAGGCAAGTATCAGTAGATTCCACCTCCAGATTCACTCTAAACCCTCTTCACAAAAGCTCTATGTGATCGATTTATCGTCCGGCTTTTGCTCTTCTCTCTGTGATTGTGCTTTATCATT
Sugar Maple	Contig_from_HWI-ST609:156:C0NHEACXX:1:2105:10493:6727	ttc	73	93	TCTCTCACGATCTCTACACCC	GATCTTCAGCCACCACTCCG	58.079	60.461	161	TCTCTCACGATCTCTACACCCATTGACTCCATACCATTCTTCTTATCTCTTACGATCTTCATACTCGCACCATTCTTCTTCTTCTTCTTCTTCTTTTTCTCACGGATCTTCTTCGATTTTCTTCTTCTTCTTCTTTTTCATCGGAGTGGTGGCTGAAGATCTAGGAGCTTGATTGATGGGTTTCTAGGTTTGGATAT
Sugar Maple	Contig_from_HWI-ST609:156:C0NHEACXX:1:2105:6145:30130	cac	37	60	ATGCGTGCCATTCGTAGTCG	GTTGAGGGATTTGACGACGG	61.146	58.924	109	GTCTTCCTCCATGCGTGCCATTCGTAGTCGCCGCAGCACCACCACCACCACCACCACCACCCATCCTATTCCCCACAAGCGTCTTCAAACTCTTCATCTCCGTCGTCAAATCCCTCAACCTCAACAATATGGCAACAACTAC
Sugar Maple	Contig_from_HWI-ST609:156:C0NHEACXX:1:2106:15398:97638	ctt	75	98	AGAGAGACACAATCACACTTGC	TGAGTGTTTAAGGATCTTGGTGC	58.603	58.928	103	TCCACTTCCTTTACACAAATCGCACTTAGACTTTAGAGAGACACAATCACACTTGCTTGTTGTCAAACGCATTCCTTCTTCTTCTTCTTCTTCTTCTTTTAATCATTAATCTATGCACCAAGATCCTTAAACACTCACTAATCACTATCAATATGTTATCAGGTGTAAAGGAAGTGGA
Sugar Maple	Contig_from_HWI-ST609:156:C0NHEACXX:1:2108:14541:70735	ttc	101	130	GCTTGAGAGCTACTATCCATTCC	GATGACTCTCCTACCACAGCC	58.435	59.589	191	ATATTCCAACAAGCAAAATTAATCATTGAGAGATAGAGAAGACTCCACCTTAGCTTGAGAGCTACTATCCATTCCTTTCTTAGAAGCCTTTGACAACTGTTTCTTCTTCTTCTTCTTCTTCTTCTTCTTCTTACTAGAAGTTTCAGAGGGGCTGGAGAGCCCAATAATAGGGACCCCATCAATATTCTTGATCTTAGTAAGCCAAAGGGAGTGATCTAGAGAGGCTGTGGTAGGAGAGTCATCTTCACCATGAGTAATCTTCAC
Sugar Maple	Contig_from_HWI-ST609:156:C0NHEACXX:1:2108:19222:94504	aag	69	89	TTAAGTCAAACCCAGAAGACC	TCTTTGCAGATTCGACTAGGG	55.435	57.473	163	GTTTTTAAGTCAAACCCAGAAGACCTTTACAAAAAGAAAAGAAAAAGAAAATAAAAGAAGAAGATCTAAAGAAGAAGAAGAAGAAGAAGACGAAAATCTGAAGAAGAAGAAGAACAAAAAGACGAAAATTTGAAGAAGAAGAAATACCCTAGTCGAATCTGCAAAGATCA
Sugar Maple	Contig_from_HWI-ST609:156:C0NHEACXX:1:2109:14301:21798	ttg	92	115	CATCCCTTGTGGCAATTGCG	ATCGGTATCAGCTGGCTTGG	60.459	59.893	142	ATGGTATGGCCCACATGGGTATCATCCCTTGTGGCAATTGCGTCACCTGCGCCACTTGCGCCGCCGCCATCGCCGCTGCTGCTACTTGTTCTTGTTGTTGTTGTTGTTGTTGTTGCATCAGAGTAGTAGCAGAGGTTATAGGTGCCAAGCCAGCTGATACCGATACGGTGTCGTTTAC
Sugar Maple	Contig_from_HWI-ST609:156:C0NHEACXX:1:2109:5972:83818	tta	83	106	GTTCTTGATCAATAAGGCTGTTTGG	TCGGTCTGATTTGCCAACCC	58.905	60.608	109	CTTTATTCTCTAATTTCTTGTTTTTCTTTTCTTTGATTTCGTTCTTGATCAATAAGGCTGTTTGGATATGTTTTATGAAGCTTTATTATTATTATTATTATTATTAAATTCATGAAGTTTGTTATTCTTGGGTTGGCAAATCAGACCGAGCGCAATCGACTTCGACATATACCGTGAACTGATT
Sugar Maple	Contig_from_HWI-ST609:156:C0NHEACXX:1:2115:7635:61921	ttc	121	144	ACGTACTAAAGAGAACACACGC	GAAAGGTGATAAAGTTGACTGG	58.697	55.027	167	CACTTATACGTACTAAAGAGAACACACGCATCAGTGTGACAAATCACAAAGTAAACCATTTTCTTTTATAACAAAGATTGGAGCATTTACCTTAATGAGAGAACAATTTGCATTGCTAATTTCTTCTTCTTCTTCTTCTTCTTCTACGACTTCCAGTCAACTTTATCACCTTTCTTTAGTACGTATAAGTG
Sugar Maple	Contig_from_HWI-ST609:156:C0NHEACXX:1:2202:2513:82827	gac	45	65	TCCAAGCTGTGATGGCGACC	AGAGAGAAAGAAGCGGTGTCG	62.803	60.068	102	CTCCAAGCTGTGATGGCGACCTCTTCTCTTCTAGCTGCTCTGGTGACGACGACGACGACGACGACACCCTCTTCTCTCCCTGCGACACCGCTTCTTTCTCTCTGTGTTT
Sugar Maple	Contig_from_HWI-ST609:156:C0NHEACXX:1:2202:9856:98147	aat	66	89	AGGTAGTTTAGTGGCAAGCCC	ATATTGCCAACAAGATCGCC	59.996	56.549	115	TACGTTCTCAAAACTCACTACTAAACCATTTCAAAACAGGTAGTTTAGTGGCAAGCCCGTAAAAAAATAATAATAATAATAATAATAATAAAACATGTCTAGTAAAGGAAGCACACCCACCGCCATTCATTTGGCGATCTTGTTGGCAATAT
Sugar Maple	Contig_from_HWI-ST609:156:C0NHEACXX:1:2208:4410:32903	caa	125	145	GCCACGTGTGATCATAACCC	TGATGAACTTGGTGAGGCCG	58.986	60.322	105	CTAATCTCTCGGGTTTTCAACAGTTTTCTTCAACCAAGAGCATCCAAATCACCCCCAGCAGCAGCTTCCATTAATTGCCACGTGTGATCATAACCCATCTAGCACGTGTGCAAAACCAGCTGATCAACAACAACAACAACAACAATCCCTCAACGCCATGGCGGCCTCACCAAGTTCATCATCCAAG
Sugar Maple	Contig_from_HWI-ST609:156:C0NHEACXX:1:2211:9069:14476	cat	88	108	TCACCAGTATCAGCACCAGC	TGTGGCATAGCAGAGACAGC	59.75	60.108	126	GTCTGTATCCCTTTCCTTCTTCACTAGCACTCGACCTCCTTCTACTACTCGGATCCCCGTATTCCTCACCAGTATCAGCACCAGCAACATCATCATCATCATCATCATCAGTTGCCACAACAGCAGCAGCAGCAGCAGCCGCAGCAGGTTGATCATCAGCAGGTTCCAAGTGCTGTCTCTGCTATGCCACAGTTCACTAAATTGCTACGTCAAATCC
Sugar Maple	Contig_from_HWI-ST609:156:C0NHEACXX:1:2214:1952:85477	ttc	122	145	AGAGAAGACTCCACCTTAGC	AGAATTCTGCACGGGATTTCG	55.973	58.99	138	GCATTCAGACCCCTAATATTCCAACAAGCAAAATTAATCATTGAGAGATAGAGAAGACTCCACCTTAGCTTTAGAGCTACTATCCATTCCTTTCTTAGAAGCCTTTGACAATTGTTTCTTTTTCTTCTTCTTCTTCTTCTTCTTCTTTTTTCCCTCCATTTATATTCGAAATCCCGTGCAGAATTCTTTAC
Sugar Maple	Contig_from_HWI-ST609:156:C0NHEACXX:1:2308:16090:33698	ggt	105	125	CAAGGGTGACTGTGTTCCGG	CATTTACCAAACCACAACCC	60.885	55.041	160	CGGCAAGGGTGACTGTGTTCCGGTTCGGCGGTGGGGTTTATATGGTTTGATTTCGTGGTGGTTGATTTTCGGTGGTGAGAGGCAGAGGTTGGGTTTAGTTTTGAGGTGGTGGTGGTGGTGGTGGTGGGATGTGAAGCAACAGTGGGTTGTGGTTTGGTAAATG
Sugar Maple	HWI-ST609:156:C0NHEACXX:1:1101:4868:21546	aag	29	55	TGTAATGGAGCATGAGGCCC	ATGCCAATAGTACCCAGGGC	59.817	59.521	127	CTTAAATGTAATGGAGCATGAGGCCCCAAAGAAGAAGAAGAAGAAGAAGAAGAAGAAAATTGGATCAGTTGGGGGCCCCAACATTTTGCTGGGTTTGCTGGCCCTATGGGCCGGCCCTGGGTACTATTGGCATTAGAATGGGTGCTTATGCTCCATTACATTTAAG
Sugar Maple	HWI-ST609:156:C0NHEACXX:1:1102:12007:15792	tct	103	123	TCAAACTCACCTGCATCTGC	CAAATTCCATATCTGTCCAGGG	58.473	56.537	127	CAAATTCCATATCTGTACAAATACATCTTAATTAAACAAATCTTCTTCATCTCTAATTCCTTTATCAAACTCACCTGCATCTGCATTGTCTCTTTATCATCATCTTCTTCTTCTTCTTCTTCTTGCAGTGTCAGTACTGTTCCTCTGTCTTCCTTGAAAAAACAGAGAACCCTGGACAGATATGGAATTTG
Sugar Maple	HWI-ST609:156:C0NHEACXX:1:1102:5140:81384	gaa	94	114	AAGAGATCTCAACGGCGAGG	TCCTCCAAATGCTGTTCCGC	59.542	60.96	145	AGAAGAGATCTCAACGGCGAGGCGACGAAATGCAGTGCAGATCTCGTCGACGGGAAGAAGAAGACTGCTCGTCGACGGGAAGAGGAAGAAGAGGAAGAAGAAGAAGAAGAAGAAGAGGGAGAAGGTGGCGGAACAGCATTTGGAGGAAAGAACAGCATACAACCATCACTGAAG
Sugar Maple	HWI-ST609:156:C0NHEACXX:1:1103:14646:66972	aat	79	102	AGTGTATAAACTTGCCAAGCC	TCCACAGCTAATATTTGGGACCC	56.506	60.118	130	CATCACGGATCATGCTTGTAGTGTATAAACTTGCCAAGCCTTGGCAAACCCATAACACACAATAATGCTAGCTTTCAAAATAATAATAATAATAATAATAATAAAAAATAAATTAATACTCTAAGTGGGTCCCAAATATTAGCTGTGGATCACAAATGTTTTCAATTCAAT
Sugar Maple	HWI-ST609:156:C0NHEACXX:1:1103:11325:76055	tga	30	50	AGAGTGATTCTAGATGAGGAGCG	TCTTCGCATGGAGTCATACGG	59.18	59.933	103	AGAGTGATTCTAGATGAGGAGCGTTTTGGTGATGATGATGATGATGATGAGGATGTAACTGAGGGATCTATGCCTGGCATGTCCGTATGACTCCATGCGAAGACATCTGAGAATTCCTTTAGGAGTTTGACGAGTTCATTTCTGATTCGGG
Sugar Maple	HWI-ST609:156:C0NHEACXX:1:1106:8344:2580	tat	44	73	TGGGCACTAAATTTGGACACC	GGGATGACTCAAACCTGTAAGC	58.756	58.99	171	ACATCATTTGGGCACTAAATTTGGACACCAAATTTGGGCAAAGTATTATTATTATTATTATTATTATTATTATTTTAAGAAGACAACAATTAACATGTTTATTATTTCGACAAGATGAAGTTGGTCTAATGGTGAACTCCTTACACCTGTACCATGAGCTTACAGGTTTGAGTCATCCCC
Sugar Maple	HWI-ST609:156:C0NHEACXX:1:1106:8833:22139	ctt	120	143	TCTTCAGCTTCCTCAAACCC	CGCTTGATACTGGGTGTTGG	57.431	58.913	100	ATATATAAATAGGTTGAACCCAAAATTGTCTTACCCTCTTCCTCAATACTTTCCATACTTTTTTCTCTGGCTCAAAATCATCTTCAGCTTCCTCAAACCCCTAAGCAACTGCAAACCCACTTCTTCTTCTTCTTCTTCTTCTTGTCCATCATCATTTCCTCCAACACCCAGTATCAAGCGACAAG
Sugar Maple	HWI-ST609:156:C0NHEACXX:1:1107:4991:74617	gac	53	73	ACCCAGAAACTAGAAGAACAGATCG	TTGAGTTCGTTGCGTTAGGC	60.337	59.137	100	CCACAAAACCCAGAAACTAGAAGAACAGATCGGAAAAGAGACGACGATCGGAGACGACGACGACGACGACGACCACTCTATCTCGAAGCCTAACGCAACGAACTCAACTCTAGAGGTCCGTAATCTTATTTCGAACCCTAATTTTCTCACTCGCTTCTGGGTTTTGTGG
Sugar Maple	HWI-ST609:156:C0NHEACXX:1:1112:13446:36707	tat	88	114	GGTTGACCATCTACCACTCCG	CCGCACATATAACGTTTGATCTCG	60.135	60.375	150	CCTGTTTAAACCCAAATAATCTATGGTTGACCATCTACCACTCCGTACATGAGATTCAAATATCAGGTACATCGAGTTAATTCTATATATTATTATTATTATTATTATTATTATGACACCGAATGAGTCAAATGTTTATCGTATATCTGTCGAGATCAAACGTTATATGTGCGGTTTAAATAGG
Sugar Maple	HWI-ST609:156:C0NHEACXX:1:1112:19974:49367	tta	91	114	GGAAGATGAATGATGATGAAGATGG	AGGAGGTTTAGTGCAATTTGC	57.853	57.058	107	CTGAATTTTCTTTTATGGAAAAGCTGAATAGGAAGATGAATGATGATGAAGATGGATTTGGATGTTTGAGTTAAGGTTAGTTTATTATTGTTATTATTATTATTATTATTATTAGAGCAAATTGCACTAAACCTCCTTGAGGTTTGATACTCACACCCCCTACCATTAGAT
Sugar Maple	HWI-ST609:156:C0NHEACXX:1:1112:7971:95762	ata	53	88	GTCAGTTTGGAGTTCACTTTAGGC	TGCTTGCGCTCAGATGAACC	60.024	61.301	101	TATTATCTTGGTCAGTTTGGAGTTCACTTTAGGCACCATTGTCCTCACATTCATAATAATAATAATAATAATAATAATAATAATAATAAAAGGTTCATCTGAGCGCAAGCATATGCATATAGTTGAGGTCGGTCTCAATCATTGATTCATTTACATGTCAACAAATCTG
Sugar Maple	HWI-ST609:156:C0NHEACXX:1:1113:12497:6297	tca	61	84	GGATCATCAACAACAATAGGAGTCC	AGGATTGGGCGAAATGAGGC	59.471	60.753	122	AAAATCCAAAGACCTATAGGTTGACTAGGATCATCAACAACAATAGGAGTCCCATCATCCTCATCATCATCATCATCATCATCACCATCGTCAAAGTGCTCCTCATCCGGAATAACTCTATCAAACTTTGCCTCATTTCGCCCAATCCTCTGAATCTCCATCTTCACTATAATTCCCACAT
Sugar Maple	HWI-ST609:156:C0NHEACXX:1:1113:8644:43695	aag	79	111	ACCTTAGATCTGTTACCACTAAAGC	ATGGCATTCAGTTGGTTGCG	58.359	59.756	121	ATATCACCAAAAACCTTAGATCTGTTACCACTAAAGCAACTAGATTATACAAATGAATTTGGGGAGAGAAGAAGTGGAAAGAAGAAGAAGAAGAAGAAGAAGAAGAAGAAGGACGCAACCAACTGAATGCCATTGATGGTTGTTGGGAATCT
Sugar Maple	HWI-ST609:156:C0NHEACXX:1:1114:18074:40763	tat	70	90	CCGTATAACCCAACCCAAACC	TCACTTCTTGTTGCACTGGG	58.906	58.321	125	AACCCAATTGGTTTGGGTTGCGTTTTATCAAACCGTATAACCCAACCCAAACCATTACATTCTTAAATATATTATTATTATTATTATTATTACTACTACTTAAATTATCGGAGAAAACAAATAAAAACTAATGTTAACCCAGTGCAACAAGAAGTGAACTTCGAAACTTCAAAGTGGTTGCTTC
Sugar Maple	HWI-ST609:156:C0NHEACXX:1:1114:2533:58258	aac	55	75	AGAAACAGGATTCCAGATTGGG	TGGACCTAAGTAATCCATGTCC	58.027	56.959	148	AAGAAGAAACAGGATTCCAGATTGGGAAAACAGAGAACATTATTGATGCTAATGAACAACAACAACAACAACAACATCAACAACAACAAATGACGAAATTTCCGAGGACATTTTCACTAACTAATTTGATGGACATGGATTACTTAGGTCCAATTTCACAGCTTTTGAATCCTGTTTCTTCTT
Sugar Maple	HWI-ST609:156:C0NHEACXX:1:1115:17496:16824	ttc	44	64	GATTCAGTGGTTAGTAGCAAGGC	TCCAACCTCTCTAGAACAGATTGG	59.376	59.532	100	CTCCAACCTCTCTAGATGATTCAGTGGTTAGTAGCAAGGCACTTTCTTCTTCTTCTTCTTCTTCAGTTTCTACAAATTGTACTATTGTGGACACCAATCTGTTCTAGAGAGGTTGGAG
Sugar Maple	HWI-ST609:156:C0NHEACXX:1:1115:13539:20552	tat	70	90	GCCAGGACTTATTATCTGTGTGG	GGTAAATGACGTCCGTTCAGC	58.87	59.607	136	CTATATATATATATACCGGGGCGAAGCCAGGACTTATTATCTGTGTGGGATAAATTAAGTATAAAGATATATTATTATTATTATTATTATTTTTGGTATACCATATATGGTGCAGCTACTAGAACTTGAGACATTGTCAAGCTGAACGGACGTCATTTACCACAAAACCACATTGGACGGTA
Sugar Maple	HWI-ST609:156:C0NHEACXX:1:1115:13123:92679	ttc	91	117	CCTCCATGGCTGATCTCTGC	AGTAGTCAGAGGCTGCCAGC	60.25	61.612	124	ACAGCTCGACACTCACTCACACTCTCAGCTCAACTCCACTTAGCTCGTTTCTTCCTCCATGGCTGATCTCTGCAGATTCGACTAGGGTATTTCTTCTTCTTCTTCTTCTTCTTCTTCTTAATTCGTCGTTCTTGTAGAATAGCTCCAGCCATAGCTAGCTGGCAGCCTCTGACTACTTTAGCTAATGGTG
Sugar Maple	HWI-ST609:156:C0NHEACXX:1:1116:12418:48115	gaa	54	83	AAAGGTCTGATGGAGTCGCC	GTTCCTCCCTCATTCGCAGG	59.749	60.463	126	AGGGTCTTGGGAAGTTACAGAAAGGTCTGATGGAGTCGCCATTGCAGAAATATGAAGAAGAAGAAGAAGAAGAAGAAGAAGAAGGAAATTTAAGATCCTAGATTGACCCAGTCTATGCAAGTGCATCCTGCGAATGAGGGAGGAACCCAAGCACAACAGCAGAGACTGTCTT
Sugar Maple	HWI-ST609:156:C0NHEACXX:1:1116:19224:61259	gaa	28	48	AGAAGAACGGCCATGGAGG	GGATATCTCTATCCCTGCCC	59.396	56.018	122	AGAAGAACGGCCATGGAGGAGCAGATCGAAGAAGAAGAAGAAGAAGAAGAGTATTCCAGTGGCAACTGCACGTTGATGAGTCATCAAATACGCATGACAGCGGGGCAGGGATAGAGATATCCAC
Sugar Maple	HWI-ST609:156:C0NHEACXX:1:1201:7674:7343	tca	79	102	TTTCAGAAGCCATGGAGCC	TGTCAAAGAACCAACACTCTTCC	57.729	59.055	129	CATAAACACATGAATCCACATGTGAGTCGTTTTCAGTTTTCAGAAGCCATGGAGCCTAATTTTGGAGACCCTTTTGAGTCATCATCATCATCATCATCATCATCTTCACCTAGTGGAGATGAAGAAGCTGTGAATGATCTTTTGGAAGAGTGTTGGTTCTTTGACAACTTGTTCC
Sugar Maple	HWI-ST609:156:C0NHEACXX:1:1201:12654:10527	aga	73	96	GACCAAATGGGCAGCGATCG	ACCCATTTGGCCCAAGTCC	62.052	60.229	171	AGAAGACCAAGAAGAAGACCAAATGGGCAGCGATCGGCGACGCAGAGGAGATCGGCGGCGAGACGCGGAGATAGAAGAAGAAGAAGAAGAAGAAGATCGGCGGAGGAGGATGAGGAAGAAGAAGAAGAAGAAGTTGGGGATTTGATTTGAAAATTTTGGGTATTTTTTGGACTTGGGCCAAATGGGTCATT
Sugar Maple	HWI-ST609:156:C0NHEACXX:1:1201:1653:26323	aat	63	98	GTTGAGTTCAAATCTTCCTCCTCC	CTCTTACGCTGACATGTGGC	59.302	58.998	100	ATAGCCTGATATAACTATTTCTTTTAATAAAGTTGAGTTCAAATCTTCCTCCTCCAATTGAAAATAATAATAATAATAATAATAATAATAATAATAATAGAGTTTCGAAGTGCCACATGTCAGCGTAAGAGAGCTTTGAATTTAAATGCTACATCAGGCTAT
Sugar Maple	HWI-ST609:156:C0NHEACXX:1:1201:19518:33289	tta	89	109	TTCGGCATTCGTCCAGTTGC	TGCTCCCAAACTACCCTTGC	61.574	60.251	158	GTCAGTGCTCCCAAAAACAATTTCGATTTTCGGCATTCGTCCAGTTGCATATATAGGTAGATGAGTTGACATAAGAGTGTCCAATTGTTTATTATTATTATTATTATTATTTTCATTTTCATTATATTTATTTTCTTTTAATGTTTTTGGTTTTTTATTTTATTATGCAAGGGTAGTTTGGGAGCACTGAC
Sugar Maple	HWI-ST609:156:C0NHEACXX:1:1203:15694:29015	tta	52	78	CGACCTTCCTCCTTCATTCTCC	GCCCATATGAGGTGTCAAGC	60.159	58.687	102	TTTAGATCGACCTTCCTCCTTCATTCTCCTCCACTTCTTTCTTTTTATCCTTTATTATTATTATTATTATTATTATTAAACCACCACATGCTTGACACCTCATATGGGCCACATCCCATATGAGGTGTCAAGCAT
Sugar Maple	HWI-ST609:156:C0NHEACXX:1:1204:11818:17952	gaa	41	76	ACTCAGAAACTAACAGTGTGAGG	TTTGGCCGGATTTCTTGCG	58.05	59.416	110	ATATCATCATATGATACTCAGAAACTAACAGTGTGAGGAGGAAGAAGAAGAAGAAGAAGAAGAAGAAGAAGAAGAAGAGAGAACTGAAGAGACGAGAAGTCATCGGCGCAAGAAATCCGGCCAAAAAAGCGACGGCGAAAACCGGC
Sugar Maple	HWI-ST609:156:C0NHEACXX:1:1205:14845:53501	aac	71	97	ATGGGCAAGGCATCCTAACC	TGGTTGGTATCCTTGAGGTGG	60.106	59.367	124	GGGATGGGCAAGGCATCCTAACCTGAATTACGAGAACAACCACTGTTTGAATCCCCCGTTACCCCCACAAAACAACAACAACAACAACAACAACAACTACTGGTATCCACCTCAAGGATACCAACCAAGACCACAACAGAGTACACAACCATGGAAGGTGAAAGAAAACTTACCTTGGCGCCAACAAGGCCA
Sugar Maple	HWI-ST609:156:C0NHEACXX:1:1205:12158:94232	tct	44	70	TGTGATGCTGATCTAATTTGAGCC	AGATCGATCCAAGAGCAGATCG	59.422	59.771	101	AAGGCCGGAGGAGGTGTGATGCTGATCTAATTTGAGCCATGGATCTTCTTCTTCTTCTTCTTCTTCTTCTTCACGCCGGAGGAGGTGCGACATCGATCTGCTCTTGGATCGATCTTCTT
Sugar Maple	HWI-ST609:156:C0NHEACXX:1:1212:14144:91750	aat	78	98	GAAAGGGTTCGAGTCCTCCC	AGTGGTAGCAGTTCCAGTGC	59.75	59.965	161	AACCCCCTGCACGAAAGGGTTCGAGTCCTCCCCTCTTCAAAAACCCTCAAATTTATATAATAGTATAATACTTTAAAAATAATAATAATAATAATAATAAAAGGCAGTATATTCACTAACCATTGTCCAGCCAATTGATCAGCCTGAATGGATGCACTGGAACTGCTACCACTATTGTCATAGTTG
Sugar Maple	HWI-ST609:156:C0NHEACXX:1:1213:19429:52344	gat	50	73	AGAGCCAAGAGTGTGTAGTAGC	GCCTTCTACTTCATGCTCAGC	59.506	59.061	113	TTTGCTTTTTCCCCGGAGCCGGAGCCAGAGCCAAGAGTGTGTAGTAGCAGATGATGATGATGATGATGATGATGAGGATGAGGATGACGAGGAGGGGGATACAGATTGTGAAACAGATGCTGAGCATGAAGTAGAAGGCT
Sugar Maple	HWI-ST609:156:C0NHEACXX:1:1214:4172:49277	aat	69	89	GTGGGAGCTTCTATCTGGGC	TGTTGAGTACGTGGCAATCC	59.892	58.197	134	AATCAGTGGGAGCTTCTATCTGGGCTGCGTTTGGATGAATCTGTATTCCGGTTGTTGTATTCCATTAAAATAATAATAATAATAATAATTAGTTTTGAATGTTGTTGACGGTGAAATTTGGATTGCCACGTACTCAACAATTAGATCAATTTAATATAAAGCA
Sugar Maple	HWI-ST609:156:C0NHEACXX:1:1215:19982:100312	tta	98	118	CAACCATTCCTTTGGCAGGG	CTCTGCCTCCTACAGCTTCG	59.39	59.898	141	CTCCAGTCCTAAACCATCCATCCTTTCACGAAGAATATTATCAACCATTCCTTTGGCAGGGGAACAATATTTCTTTGGCACTTGTAGAAGTTGATTTTTATTATTATTATTATTATTAAATATTATCAACCATTCCTCTGTTGTATCCGAAAAACCCTCCCACGAAGCTGTAGGAGGCAGAGGAGC
Sugar Maple	HWI-ST609:156:C0NHEACXX:1:1301:18446:12419	tac	57	83	TCCGTTTCCAAACAACCATTCC	TGAAAGAAGAGGAGTCGTCG	59.637	57.009	146	TATCCGTTTCCAAACAACCATTCCATTTCCTTGAAGAAATTTTGCCAAAGAAGCTTTACTACTACTACTACTACTACTACTACGAATGCCAAACTCACCACCACCACCACCGCCACCACCACACTTGTCGACGACTCCTCTTCTTTCATTCGACAATCTCGGGTGTGTATTTGTTTGAC
Sugar Maple	HWI-ST609:156:C0NHEACXX:1:1301:9321:79403	cgc	109	129	CTGACAGAGTTCTCTCCATCACC	TCCTTTCTTCTATCTCTCTGTGCG	60.119	59.903	100	CTCATCTGGGGTTCCTTTGTTCTGCACTAAAACGCTGTGCTTGTGATTAGAAAACTTGTTACTGACAGAGTTCTCTCCATCACCAGACAGATCTTTCTCTACATACATCGCCGCCGCCGCCGCCGCCGCCCTACACACGCACAGAGAGATAGAAGAAAGGACCCCCAGATGAG
Sugar Maple	HWI-ST609:156:C0NHEACXX:1:1302:6953:4534	att	45	65	CATCATCGTCCAGCCTAGGG	TCAGAGAAGACCAGTTGTTCC	59.68	57.247	116	ACAAGATCATCATCGTCCAGCCTAGGGAAGGTCTGGAGTCGTTGATTATTATTATTATTATTATTAGGGTTGTTGTTGTTGTTGATGATCATGTTTGGAATTGGAACAACTGGTCTTCTCTGATGATCTTGT
Sugar Maple	HWI-ST609:156:C0NHEACXX:1:1302:4419:57390	gaa	45	65	AGCATCAAGTAGAAGGTCCTGG	AAATTTGGGTGGTTCCTCC	59.497	55.229	136	AAAAAGTGTTTATGGGAGAGCATCAAGTAGAAGGTCCTGGACCTGAAGAAGAAGAAGAAGAAGAAGTTCAGGCCATGAACAACTTTAATTCTAGACCACGAAATGATCCATATTCTAATACTTACAATCCAGGTTGGAGGAACCACCCAAATTTTTCGTGGTCCAACAACAAT
Sugar Maple	HWI-ST609:156:C0NHEACXX:1:1302:20056:86753	tat	94	117	AATCCAAAGCTTCCTCACGG	TTTACAGCTACGAGGTTGCG	58.174	58.295	106	AATCAAATGAATCAAAAATTATATATATGGAAACGAATATATAGCATTTAAATCCAAAGCTTCCTCACGGTGACATGTGGTACTTTGAAAGTCTATTATTATTATTATTATTATTATATATATGATTGCCTCGCGTCGCAACCTCGTAGCTGTAAATCAAAGC
Sugar Maple	HWI-ST609:156:C0NHEACXX:1:1304:16182:7494	aac	73	96	TTGCAGTGAGCCGAGATTGC	TCTCTGCTGATCTACCAAGCG	61.301	59.593	149	TAGAGGTTGCAGTGAGCCGAGATTGCGCCACTGCACTCCAGCCTGGGCAAAAGGGCGAGACTTTGTCCCAAAAACAACAACAACAACAACAACAACAAAAACCTAATAGAAGACCACAATGAAATGTCATTTTACGCTTGGTAGATCAGCAGAGAGTCTAACACCAGGAAGGACTGGATC
Sugar Maple	HWI-ST609:156:C0NHEACXX:1:1304:11590:93261	ttg	127	153	AACGGAAAGCCAATGAAGGG	GCAAGTATGACATGTTCCTATTGGC	58.743	60.506	146	GACTACAATACCCCTTGACCATTAAGTTTGACTAACGGAAAGCCAATGAAGGGACTAATTTGGTACTTGTAAAAACGTTTGGGGCCAATATTTTTTTTATTCTTTATTTATTTATTTATTTTATTTTTGTTGTTGTTGTTGTTGTTGTTGTTGTGCCAATAGGAACATGTCATACTTGC
Sugar Maple	HWI-ST609:156:C0NHEACXX:1:1306:19012:69623	ata	65	100	CTTGTCAAGTCTATCTCAATTAGCC	CGAAACCGCCAAGAAGATGG	57.524	59.552	161	TGAAATCTTGTCAAGTCTATCTCAATTAGCCATGTACATGGTTTTCTTACAGGGTTCTTTATTCATAATAATAATAATAATAATAATAATAATAATAATATGTACATTGTTAGTGAATTTGGGAGGCTAATGCCAAGCAATTGCTAGCCATCTTCTTGGCGGTTTCGGTAGTTTTGACAAGATTTCA
Sugar Maple	HWI-ST609:156:C0NHEACXX:1:1306:14992:79880	agc	31	51	TGGACTGCTCGCATTAGTCG	GCTGCAATGGGAGGTTAACC	60.179	59.182	147	CTCTCGTGGACTGCTCGCATTAGTCGCATTAGCAGCAGCAGCAGCAGCAGCAACAGACGCAAGAGGAGGAGAAGGGTACAAGCGATCGATCAACAGAAACGAAAGAACATGGAGCGATACGCAAGAGGGGACAGGTTAACCTCCCATTGCAGCGTCGTGGTGGGGTCTGTATGATGAGAACCGTGG
Sugar Maple	HWI-ST609:156:C0NHEACXX:1:1307:8454:11058	tat	88	129	TGAAGATAATGGTGGCTGTGG	GAACGTGTGGTCCCAAATCC	57.997	59.121	129	ATATGGTGGTCAAGTGGAGAAGATGAAGAATTGAAGATAATGGTGGCTGTGGAGAAAAAGAAGAAGAATCGATGATGATGATGATGATATTATTATTATTATTATTATTATTATTATTATTATTATTATTAAATAGTGGTGGATTTGGGACCACACGTTCCTTTTAATTTGGAG
Sugar Maple	HWI-ST609:156:C0NHEACXX:1:1307:2656:59732	gag	45	71	ATGAGCGACTGTAAGGGAGC	CAATGATGGTCATGGACGACG	59.538	59.406	104	GAATGAATGAATGAGCGACTGTAAGGGAGCGACGGTGATGGAGTGAGGAGGAGGAGGAGGAGGAGGAGGAGAAGCTGAATTCCAGATCAGTGTCGTCGTCCATGACCATCATTGTTGATAAAAAAAAAAAATCAAAGTTGTAATTGGTTTGTGTGTTGTGATTACTTGCTTATA
Sugar Maple	HWI-ST609:156:C0NHEACXX:1:1308:20482:89225	taa	54	74	ACCTTCCCTTACCCTCTCTCC	AAAGGCTAGGCTTGCTTTGC	59.991	59.395	127	AATATGCCAATACCTTCCCTTACCCTCTCTCCGTTTCCTCTGTTGTGTGTTCTTAATAATAATAATAATAATAATCCAGTTTTACAATAACAACCAAGAAGATTTGATTGTCAAGCTCGCAAAGCAAGCCTAGCCTTTTGTGGTTGTGCTTTTGCCTGTCCTTTTTTGGGTTGTC
Sugar Maple	HWI-ST609:156:C0NHEACXX:1:1308:20873:92940	tta	80	100	TCATTGCTTTCTCATATTAGGGCC	TGTCAATCGTCACATCTACCC	58.927	57.48	137	CGTGAGTGTTACCGCCCTTCTAAAACATTCGATCATTGCTTTCTCATATTAGGGCCTTTGTATAGTTATTTGTGAGTGTTTATTATTATTATTATTATTAAATGATGTGATTGAATAAAGTTAAGTTTAGATATCATGTATTTGTATTGGGTAGATGTGACGATTGACAAATAGATATATATTAATAAT
Sugar Maple	HWI-ST609:156:C0NHEACXX:1:1312:8746:14007	tgt	46	69	TCTCTTGAGCCTGTCGTTGG	GATGTCCATGGAGACGAGGC	59.682	60.25	143	CTGCACCTTCACTCCATTCATCTCTCTTGAGCCTGTCGTTGGTGGTGTTGTTGTTGTTGTTGTTGTTGTTGAAAGGCTTCTTTGGAGACTGATCTTCTGATTCTCTGCGCCTTCACCACCATCATCATCACACGGCGTACCACCAGCCTCGTCTCCATGGACATCA
Sugar Maple	HWI-ST609:156:C0NHEACXX:1:1312:4358:51507	gat	27	50	AATGTTGATGCTGAGGTTGG	TGTTTATGTTGATGACGAGGCC	56.298	58.993	110	ATGTTAATGTTGATGCTGAGGTTGGAGATGATGATGATGATGATGATGATAATGTTGACCAAACTGAAGTTTCTAACAAAAAGAAAGGAAAAAGGCCTCGTCATCAACATAAACAT
Sugar Maple	HWI-ST609:156:C0NHEACXX:1:1312:12284:69057	aag	40	60	TCATAGGTGGGCATAGGTCC	AGAATTCGGCCACTTTAGGG	58.27	57.58	137	TCATAGGTGGGCATAGGTCCTTTTCTGAAATTAATATCCAAGAAGAAGAAGAAGAAGAAGTAGAAAAAGATGTTGGGGAAGAAGCCGCCGGTCTTTTTTTAGGAGAAGACAAAGAGCCCCTAAAGTGGCCGAATTCTATAAGTCCACATATATAGGTGGC
Sugar Maple	HWI-ST609:156:C0NHEACXX:1:1314:3767:3007	acc	61	81	ACAAGCCTCACATTTAGGCC	ATCAGTAGGGTTGGTGAGGC	58.161	59.088	101	ATGCAACAAGCCTCACATTTAGGCCTGAGCAATGAGCATTAATTCCTGTCAATGAGGTCTACCACCACCACCACCACCACCAAAAGGCCTCACCAACCCTACTGATTTTGAGGATGATGAAGATGATATAGCAGACCTAGTCTTACTTTTAAGAACAGAATTCCTAAATACTAGA
Sugar Maple	HWI-ST609:156:C0NHEACXX:1:1314:6843:35780	tga	89	109	GGTGGTGGTCTTGGAGATCG	ACACGTCAGCACCATAAGCG	60.108	61.014	114	ATGGAGTTGGGTTGGCCGGTGATGGGTGGTGGTGGTGGTCTTGGAGATCGAAGAAATAGAAAGATAAAAATTGGTGTAGGATCTGTGTTGATGATGATGATGATGATGATGGGATACTACCCAGCGCTTATGGTGCTGACGTGTATCATGGCTTG
Sugar Maple	HWI-ST609:156:C0NHEACXX:1:1315:9652:19216	att	81	110	GAGAGAGTGAGAGTTGCCGC	GTTGTCTGTTGTTGGCAGCC	60.458	60.249	131	CGTAAAAAGCTAAAAACAGAGCTGAGAGAGTGAGAGTTGCCGCCTGCCAAGTGCCAAAGAAGTAAATAACTCTAACATAAATTATTATTATTATTATTATTATTATTATTTTGATAAACAAAGAGTAGCAGCTGGGCTGCCAACAACAGACAACAAAAA
Sugar Maple	HWI-ST609:156:C0NHEACXX:1:1315:1842:37482	ctc	43	75	CCTTGTTGCTCCTAGTAGGCC	TCTCTACTCGGGCTAGACGC	60.134	60.532	104	AGGCTCCCCTTGTTGCTCCTAGTAGGCCTGATGTGACTGCCTCTCCTCCTCCTCCTCCTCCTCCTCCTCCTCCTCTATCAATACCTATCAGGCGTCTAGCCCGAGTAGAGAAGGTAAAAAGTACTACTTGAAAATACCTACAAGCTTATACTAAACAACCTAGGGGGGCCT
Sugar Maple	HWI-ST609:156:C0NHEACXX:1:1315:4655:53046	tct	74	103	CTCGCCTTCCACTATCTGCC	TAGGGTTTGGTGAGTTGTGG	60.25	57.35	100	CGGGTCCTGATCTTGATGACCATCCCCGGCCTGCTGGCCCTGCTCGCCTTCCACTATCTGCCGCTGCTCTCTCTCTTCTTCTTCTTCTTCTTCTTCTTCTTCTCTTCATCATCTTCAACACACCACAACTCACCAAACCCTAA
Sugar Maple	HWI-ST609:156:C0NHEACXX:1:1316:1486:50003	aga	73	93	TACGAGGAGATGATGGAAATAGC	GCACAAGCCCATGTACATAGC	57.607	59.665	100	CTTTGACCTACGAAGAGATAGACTGAAAACTTACGAGGAGATGATGGAAATAGCTGGCGATTATGCACTGGCAGAAGAAGAAGAAGAAGAAGAAGTAGCGCAAGGGGGTAGCTATGTACATGGGCTTGTGCCCATGTACATA
Sugar Maple	HWI-ST609:156:C0NHEACXX:1:2105:18292:5203	cca	79	99	ATCTCGGGCTTGGATTCTCG	AAGGGAGCCTCAATAAGCCG	59.609	59.819	119	CCATCTCGGGCTTGGATTCTCGATTAGCACACACACTTTCCTTGCTTCTTCCCGTTCCCAAAATTGTTGGTATCTTCTCCACCACCACCACCACCACCATCCGGCTTATTGAGGCTCCCTTCTCCTTACTACTATCGCCCTTTTGGATATCCCAAATGGAAGAGACATCCTTCCTAGCCCGAGATGG
Sugar Maple	HWI-ST609:156:C0NHEACXX:1:2105:7922:82698	gca	98	121	ACCACCTGTTGCACCATGC	GGAATCGTGTGTCTGGCAGC	61.202	61.639	143	CCTGCCACCACCTGTTGCACCATGCAGCCTCCAGGCCTGTACCCCTCCCCCCCATTTCATGAATGCATCTCTTCCTCAGCCGCAGCAGCTCAACAGCGCAGCAGCAGCAGCAGCAGCAGCAGCTCAACAGCTGCCAGACACACGATTCCCCCCAACAACAAGAGAGAGATGACCTCACTGTTGGGGCAGTT
Sugar Maple	HWI-ST609:156:C0NHEACXX:1:2107:1840:22748	gat	83	106	TGTGGGCAAGTTCTTGGAGG	TGTCGCCAACCATTCTCTCC	60.179	60.036	133	GGGTTGAGTGAGGAGGTGAGTGTGGGCAAGTTCTTGGAGGCCGAGTTGTGGAGGGGGTTGAGGGAGAGTGGGGTGCTTGAGGGATGATGATGATGATGATGATGATGAAGTGAGATGGATATGGGTAGAGTTAGGAGAGAATGGTTGGCGACAGAGAGCCAATGATTGCATTCAAGATAA
Sugar Maple	HWI-ST609:156:C0NHEACXX:1:2107:17075:31542	agg	96	122	CAGGATTCCTATGCATTGTGTCG	TGCAGAACACCGACTCTTCC	59.751	59.966	134	TGTCATAAATGATCATAAACCCTCTTTCAGGATTCCTATGCATTGTGTCGAGTGTTCAAGAAAAATGGGATATGCTCGGAAATAGATCAAGATCAAGGAGGAGGAGGAGGAGGAGGAGGAGGGCGACAAAATGAGAGAGGGGGAAGAGTCGGTGTTCTGCATA
Sugar Maple	HWI-ST609:156:C0NHEACXX:1:2107:5903:48122	att	108	131	AGAGCAGTGCAGTATGGTGG	CAGCACGCTACCTAGTACTGG	59.749	59.934	163	ATAGAGCAGTGCAGTATGGTGGGTTTCAAATTTTCAATCACTTTTATAAGTTATTTTAAACTCTCTCTCTTTTTTTCAAGTATATATCATATATTTTTATTATTATAATTATTATTATTATTATTATTATTGTTAGTAGTATGACCAGTACTAGGTAGCGTGCTGGCATTAGGC
Sugar Maple	HWI-ST609:156:C0NHEACXX:1:2107:19332:67921	tta	39	65	CACAACAACATGTGGCGC	AGCTCCCTCACATCTTAACC	58.079	56.617	119	CAAAGCTCCCTCACAACAACATGTGGCGCTGTGAAAGCTTATTATTATTATTATTATTATTATTATATATGACATGATATATGATTTATATTTTCAAAGTTGAAAACACAGGTTAAGATGTGAGGGAGCTTTG
Sugar Maple	HWI-ST609:156:C0NHEACXX:1:2108:19342:82777	aac	98	118	CGAGGATGGGTAAGGCATCC	CACCTTCCATGGTTGTGTGC	59.965	59.685	153	TGATCCTTTCTCTAACACTTACAATCGAGGATGGGTAAGGCATCCTAACCTGAATTACGAGAACAACCACTGTTTGAATCCCCAGTTACCTCTACAGAACAACAACAACAACAACAACTGGTATCCACCTCAGGGACACTAATCAAGACCACAGCAAAGCACACAACCATGGAAGGTGAAGTAAAAGGATCA
Sugar Maple	HWI-ST609:156:C0NHEACXX:1:2109:2176:2471	gag	28	48	GAGGACTTAGCCAATGTTGACG	GCGTGTCCAATCTTTCCACG	59.327	59.834	103	GAAGAGGACTTAGCCAATGTTGACGATGAGGAGGAGGAGGAGGAGGAGGTGGCATGATAAACAACTCAAGGCCTATCTGCCAAGTCCGTGGAAAGATTGGACACGCTGCAAATGTTTGTTATCATCGCTTTGATCAGACTTGCAATGTCAC
Sugar Maple	HWI-ST609:156:C0NHEACXX:1:2109:13437:32201	cac	87	107	GCAATCCCTCTTGACTCTTGC	CAGTAGTGCCAGATGATGCC	59.258	58.409	146	ATTGGTTGCATCAAAGCTCAGATGACAAATCCTGCAATCCCTCTTGACTCTTGCCAAGTGTACTACTATGCTCTCACTCTCTGTCTCACCACCACCACCACCACCACATTCTAGATCCACTTCTTCTTCTTCTTCTTTTCTCTCTCAACCTTAATCTATGGCATCATCTGGCACTACTGGCTCTCCTT
Sugar Maple	HWI-ST609:156:C0NHEACXX:1:2110:15513:61496	att	70	90	ACTTGACTTGTACAATGATGCC	GGACCTTCTCAAATGGTCAACC	56.965	59.18	161	ATTTATGTACTTGACTTGTACAATGATGCCTTGTATTTTCTTTGTAATCCATCTTATTCGTTTAATAAAATTATTATTATTATTATTATTTTAATCTTTTGAAAATTGGTGGGGATTGTTGGAATTTTCAATTATTTGAAAACAAAAGGTTGACCATTTGAGAAGGTCCTATTCTTCTCA
Sugar Maple	HWI-ST609:156:C0NHEACXX:1:2111:7812:27501	aga	93	113	TTTGCCAGACACAGACAACG	TCAATTACAGGTGCCACAGG	58.986	57.801	120	ACCACTCTGGTTAAGTCCTTCTCGATTACAAATTTGCCAGACACAGACAACGCTAGAGAGAGAAATCAAGAGAGAAAGATAGAGAGAGAAAGAGAAGAAGAAGAAGAAGAAGAGTCTGTGGTACGAGCTCTGCCTGTGGCACCTGTAATTGATAGGACTTAACCAGAGTGGT
Sugar Maple	HWI-ST609:156:C0NHEACXX:1:2112:13987:90977	tat	109	132	AGATGATGTGGTCGTGGTGG	CACCCATCAGTTATTTCCACCC	59.75	58.976	135	ATAGATCGGTTGAGAAGAAGAATTGAAGATGATGTGGTCGTGGTGGAGAGAAGAAAAATTGAAGATGATGTAGGCGGTGGAGAGAAGAAGAATTGATGATATTATTGATATTATTATTATTATTATTATTATTAAATGGGGGTGGAAATAACTGATGGGTGGAGGAGTGATTAA
Sugar Maple	HWI-ST609:156:C0NHEACXX:1:2113:6763:6024	cac	34	54	TCCAGTTTCTTTCAACAAACCC	GATTCTGAAGTTGGCCGTGG	57.271	59.195	172	TTTCCAGTTTCTTTCAACAAACCCCAGAATCATCACCACCACCACCACCACCACCATCTACGGCCAACTTCAGAATCATCATCATCATCACCACCACGGCCACCATCTCACAAACCCCCAGAATCAACCCTAGAATCATCATCACCATCGCCATCCACGGCCAACTTCAGAATCATC
Sugar Maple	HWI-ST609:156:C0NHEACXX:1:2113:17205:29478	aat	68	103	TAATTGCAGCTGCTCCATCC	TGTCGATATGGATCATCTAGGG	58.316	56.385	145	CTTTGTGTTATAATTGCAGCTGCTCCATCCATAAACATCCCACCTTCCAAAAACCAGTGTCTTCTGCAATAATAATAATAATAATAATAATAATAATAATAATAAAAAACCTAATTCGATTGATAAATGAAAACCCTAGATGATCCATATCGACAAG
Sugar Maple	HWI-ST609:156:C0NHEACXX:1:2114:17064:19139	tat	52	75	ACGTTGCACTCAAGGGTAGC	AGCTTATCAGTACTCTGTTTGCC	60.603	58.491	116	CTTTTTATGTTGTATCATGCAACGTTGCACTCAAGGGTAGCCCTATATATATATTATTATTATTATTATTATTATTTTTAACTTCTAGAAAATCATTAAAGCAGCCAAAAAGTAGGCAAACAGAGTACTGATAAGCTAATACATTCTGGGAATCATATAAAAAG
Sugar Maple	HWI-ST609:156:C0NHEACXX:1:2114:14914:25941	tta	25	48	GTCTGCAAGCTAGAAATGAGG	AGGGTTCATCAAGATTCAGC	56.695	55.411	104	GTCTGCAAGCTAGAAATGAGGATTTTATTATTATTATTATTATTATTAGTATTATTATTATTTATAATTATGTTTTATTTGTGAGCTGAATCTTGATGAACCCTATATATGTGGCTATGTGCCAAATATATTCCTATTACTTTTTGTGTGTGTGTGCTAATGCCTTGCAAGAGGATA
Sugar Maple	HWI-ST609:156:C0NHEACXX:1:2115:20391:33820	tat	21	41	CAGACATCTAACCTGTTGGG	TGAATTGTTTGCTGAGTCAACC	55.454	57.694	138	CAGACATCTAACCTGTTGGGTATTATTATTATTATTATTATTTGAAAAAAAAAAAAACTAGACATGGTCAACATGACCATCTATTTTTAGACATCTTATTGCACAGCCCTTTTTTAGGTTGACTCAGCAAACAATTCATAACGTTTAAAAACCGTCATTAATCTCAGTGTCAAGAACAGTTTCT
Sugar Maple	HWI-ST609:156:C0NHEACXX:1:2115:3189:68393	gaa	69	119	TTGTATCTGTAGGCGCACGG	CGGTGGCCATCTGCTTTACG	60.179	61.705	137	ATGATTGTATCTGTAGGCGCACGGGTGAAGAGGTAGGTGAACGATGCATGATGCAATGCGCTATGGTGGAAGAAGAAGAAGAAGAAGAAGAAGAAGAAGAAGAAGAAGAAGAAGAAGAAGACGTAAAGCAGATGGCCACCGGTCACCCAACCTGTAAAGTGCAAAGTCCG
Sugar Maple	HWI-ST609:156:C0NHEACXX:1:2116:11947:3591	aat	62	82	ACATGGTAATTTGAACCTCCACC	TCTCTAACACCAATTCACCACC	58.914	57.984	121	AATTCTAAAAAAATATATAAAATTTAACATGGTAATTTGAACCTCCACCAAACAACTACTCAATAATAATAATAATAATAATAAAAACAAATAAATAAAAACAATGGCATATATATAAATTAATTGGTGGTGAATTGGTGTTAGAGATAATTTACATGTGAAGTTCGAGAAAAGAATATATTTTTAGAATT
Sugar Maple	HWI-ST609:156:C0NHEACXX:1:2201:12586:88841	atc	42	74	AGAGCATATATGTAAAGGCAGGG	TGTCATTGTCAGAAAGATCAGG	57.829	56.094	101	AAAAGAAATATGAGAGCATATATGTAAAGGCAGGGAAGACAATCATCATCATCATCATCATCATCATCATCATCACCACCATCCATTGTCTCCTGATCTTTCTGACAATGACAAACCACTGGACTTGAAAAACTATCTATTTCTTTT
Sugar Maple	HWI-ST609:156:C0NHEACXX:1:2202:5146:16093	cac	99	119	CCCGTCTCTTCATTCAACAGC	TGTTGAAGAAGAGAGATGGGAGC	59.266	60.056	130	CGTCCCTCAAAGTCCCGTCTCTTCATTCAACAGCACCACATCGTGATTTTTTTCACTTCAAACCTCCATATCCGTACACATCTCAACAAATCTTCCCACACCACCACCACCACCACCACAGCTCCCATCTCTCTTCTTCAACAACCAAATTACCATCAAACATATCCCCACCATTACCATCACTATCAATT
Sugar Maple	HWI-ST609:156:C0NHEACXX:1:2202:16055:97271	gat	71	91	GAAGCTGGTCTTATGCACCG	ATCATGTACCGTGGTTGTGG	58.99	57.892	106	GGTCGTTGTAGGTTTCTACCTTGAGTCTGTAGGGGAGGAAGCTGGTCTTATGCACCGTCGTTCCGGGTTCGATGATGATGATGATGATGATGTAACTTTTCTGACATAATAATTAATAATCTACCACAACCACGGTACATGATTATTAACCTGGGGATTCAGATTTTAGTCTGTATAT
Sugar Maple	HWI-ST609:156:C0NHEACXX:1:2205:9279:96647	atg	54	80	CAAAGGAAGAGAGGCCATGC	AGCTTCCTCAGTCTCTTTCTTGG	58.899	59.992	100	AAGTGATCTATTCAAAGAGCAACCATGCAAAGGAAGAGAGGCCATGCTAGGATATGATGATGATGATGATGATGATGATGATCTGTTTGGAGGGCAAGAAAATCCCAAGAAAGAGACTGAGGAAGCTGACCCAAAAGAGG
Sugar Maple	HWI-ST609:156:C0NHEACXX:1:2207:13543:14046	aat	113	139	ATCACACATGACATCCCAGC	GTTTCTTTCGTGCACCCTCC	57.952	59.408	163	AGGTAATCACACATGACATCCCAGCTTTTGTTGCTGCCTACAGAGATGAACTTACTTGGATTTAGTGATTGATTATGCTTAACGGACTTGTTTTCATGTGCAATGGCCATAAAATAATAATAATAATAATAATAATAATAAAAATGCAGGAGGGTGCACGAAAGAAACTAT
Sugar Maple	HWI-ST609:156:C0NHEACXX:1:2207:13906:50320	gga	91	120	GTTCAGTTGGTGCAGAGCG	CCAGCGAAAGAAGTGCAAGC	59.429	60.386	147	CTGCGTTCAGTTGGTGCAGAGCGGATCTGTGACGAGCACTCCAAGTGAATGCGCAGCTGCGATCGCAGCGGGCAATGGCTTCGTTCCTTCGGAGGAGGAGGAGGAGGAGGAGGAGGAGGAGGCCGTCCGTTGCTTGCACTTCTTTCGCTGGGGTTTC
Sugar Maple	HWI-ST609:156:C0NHEACXX:1:2207:8041:96045	taa	67	87	TATCAGGCGTGGTCAGATCG	AAATCGAAAGTGCCGCGG	59.331	59.133	156	ATGTACCATTTGATATCAGGCGTGGTCAGATCGTGATTATTTTTTGAATCTGTTGTAATATTTAAGTAATAATAATAATAATAATAAAGTGAGTGATTATGAGAAAAAAGCCCACAAAAGCTGACAAATTTACTGAGAACGACCACTTTGACCGCGGCACTTTCGATTTTTGCAGTCTT
Sugar Maple	HWI-ST609:156:C0NHEACXX:1:2208:16878:62137	ctt	53	73	GTGACAAGGTTTGGGTTAGGG	ATCGTGGATCAAAGGGACGC	58.764	60.462	153	AATCGTGGATCAAAGGGTAGTCAGTTGTGACAAGGTTTGGGTTAGGGTTATGCTTCTTCTTCTTCTTCTTCTTTTTTCTTTTTTTTTTTCAATATTTTATATATAGCTTTGCTTGGTTATTCGATTAGTTGATTATTGTTTGGTTATATGATTAGACAAGCGTCCCTTTGATCCACGATT
Sugar Maple	HWI-ST609:156:C0NHEACXX:1:2210:3335:83430	taa	118	138	TGGATGGAAGTCAACTAATGATAGG	CCCGTTAGGTGGATCAAACC	58.169	58.254	149	CAACGATTAGTTTGGATGGAAGTCAACTAATGATAGGAGATGTTTGTGTAATATTTGGTAAAAGTCTATATACGTGTAATTAGGCCTAAACTTAGGGGACGTTTGTGCAATTACTCCTAATAATAATAATAATAATAATTAGGTTTGATCCACCTAACGGGTGTGACACAAT
Sugar Maple	HWI-ST609:156:C0NHEACXX:1:2213:10015:84120	gaa	107	127	GATGTAGAGCAGATCGGCGG	TCTGCTCTGCGCACTTCTCG	60.388	62.809	117	TGAAGAGGAAGAGGAAGAAGAAGAAGAAGAAGAAGACCAGATCGGCGGCGAGAGGCGATGTAGAGCAGATCGGCGGCGAGAAGCGACGCAGAGCAGAGCGGATGAGGAAGAAGAAGAAGAAGAAGAAGAGGAAGAAGAAGAAGACGGCAGCAGCGAGAAGTGCGCAGAGCAGATCGGCGACGATCG
Sugar Maple	HWI-ST609:156:C0NHEACXX:1:2214:2744:51120	gtg	77	100	GAATTGCTCTTGTGTCCGCC	AGACTCTGGTTCTGAATCCGG	59.831	59.172	120	GTGCCTGTGCTTTCATTTTCCTCTGAATTGCTCTTGTGTCCGCCGGAAGTGGCCTTCGCGGCATCCAATTGCTCCTGTGGTGGTGGTGGTGGTGGTGGTGGAAGTTCATCTAGCTCAAGCCCTCCGGATTCAGAACCAGAGTCTGAGTCTTCTTCTTGATAAACCTAACC
Sugar Maple	HWI-ST609:156:C0NHEACXX:1:2214:5890:80013	att	97	117	GCAATTCCAAGTTGACTCTTTGC	AGTTGACTCTAAGCAGAAACACG	59.262	58.948	169	AATTATGCAATTCCAAGTTGACTCTTTGCAGATATATACAAACGATATTAGAGATAAGCTAATGACATATCCAAAAACAAAACCATTAAGTTTTTAATTATTATTATTATTATTATTGTTTATTTTTACTTGAAATTAGTTTATTCAAAGTTCGTGTTTCTGCTTAGAGTCAACTTGGAAATGCATAATT
Sugar Maple	HWI-ST609:156:C0NHEACXX:1:2215:7522:10493	aag	57	86	TGGAATAATAGTGGCCGTAGCG	CTCTCATGCAACGGTACTTCC	60.289	58.728	107	AGTTCAAAGATAAAAGAATGACCATGGAATAATAGTGGCCGTAGCGAGTTGATAGAAAGAAGAAGAAGAAGAAGAAGAAGAAGAAGAGAAGTGAAGTGAAGTTGAATTTTGGAAGTACCGTTGCATGAGAGC
Sugar Maple	HWI-ST609:156:C0NHEACXX:1:2215:13005:26549	cag	45	65	CAGGAAATAGCAGCAATTCGGG	AAACACCGTACCCTTCCTGC	59.966	60.251	133	ACAGGAAATAGCAGCAATTCGGGGTGGCAACAGAGGGCAGTAGCCAGCAGCAGCAGCAGCAGCAGCGGAGGCGTTCCATGCCCAACCACCAACCAGTTCCAACCAAGAGTAGCTGCAGGAAGGGTACGGTGTTTCAACTGTGGAGAAGAAGGACATCGGCAAACAGAGTGCCGAAAAATGGGT
Sugar Maple	HWI-ST609:156:C0NHEACXX:1:2215:19492:28059	tta	71	91	CGAACAATTAACTTTAGCTTTCGGG	TGACTGACTGAACCCTTTCGG	59.207	59.93	134	TTTTTTCTTTAAATTACGAACAATTAACTTTAGCTTTCGGGATTCAATTTTAATTATATATTTTCTTTGTTTATTATTATTATTATTATTATTTCTTTGTCCATATTATCAGATCCATCAATAAAATTCCCGAAAGGGTTCAGTCAGTCATTAAAGAAAAAA
Sugar Maple	HWI-ST609:156:C0NHEACXX:1:2215:10830:51979	tct	36	56	TGGCTCTGATGAGGAGTTTGC	GCAGAAGTTGTTGACATGAACC	60.339	58.368	121	GTTTGGCTCTGATGAGGAGTTTGCAACAAAGGGTGTCTTCTTCTTCTTCTTCTTCTTGTGTTGCTGTCCAAAGGGAAAGGTGGAACAATGAGTTACTTAAGAGGTTCATGTCAACAACTTCTGCGCCAAAC
Sugar Maple	HWI-ST609:156:C0NHEACXX:1:2216:17193:15237	gtt	46	66	CTGCTGTGGTCTTGATTTGTGTCC	CTGCTGTGGTCACTATTTGAATCC	62.331	59.905	100	CGTACTCTGCTGTGGTCTTGATTTGTGTCCCTAAGGTGGATAACAGTTGTTGTTGTTGTTGTTGTTCTGTGGAGGTAACGGGGGATTCAAATAGTGACCACAGCAGAGTACG
Sugar Maple	HWI-ST609:156:C0NHEACXX:1:2216:17130:52973	ttc	52	78	CATGAGTCGGATGACCACCC	TCGAAGAGACTAGAGAGAGAGGG	60.179	59.613	130	GTATCTCTCACTATCGTCATGAGTCGGATGACCACCCATTAAAACCCTAATTTCTTCTTCTTCTTCTTCTTCTTCTTCACTATTAACTCACACAAGGTACTGTCTTTTACTCTTCTCGTAAAAACCCTCTCTCTCTAGTCTCTTCGATCAACT
Sugar Maple	HWI-ST609:156:C0NHEACXX:1:2302:20229:14534	taa	78	98	GTGGTAAACCTTTCACACCTGC	CTCGTAGTGTAAGTGTGAAAGGG	59.966	58.765	102	GGTTTGAATTATTATTATTATTATTATTATTGGTCCAGTGGTAAACCTTTCACACCTGCACTACGAGGTTACGGGGTTAATAATAATAATAATAATAATATTAGGTCCAGTGGTAACCCTTTCACACTTACACTACGAGGTTACATGTTCGAATTATTATTATTATTATTATTATTGGTTCAAACC
Sugar Maple	HWI-ST609:156:C0NHEACXX:1:2302:6593:49619	cat	87	107	TGTCTCTCGAATGCAAAGGG	CCAAATGACAATGAGACTGTCCC	57.901	59.558	121	TTAACAAAGATTCCTTTTTGTTGTGTTATCAAATGTCTCTCGAATGCAAAGGGATTGTTTGATTAAGTTGATGCAATGACTTTGACCATCATCATCATCATCATCATGTCCTAGAAGAGAAAATCTTCAATGGGACAGTCTCATTGTCATTTGGTGAAACCGTTCTAATAAATTTGT
Sugar Maple	HWI-ST609:156:C0NHEACXX:1:2303:20366:33201	aac	44	64	CGAATATAAAGGGAGAAAGCTGTCC	GGGTTTGTTGAAAGAAACTGG	59.533	55.798	122	ATCATCGAATATAAAGGGAGAAAGCTGTCCAAATGTAGCAACAAACAACAACAACAACAACAACAATCTCTCTTTCAATCTCAAAACCCATTTCATTTCACTTTTTCCAGTTTCTTTCAACAAACCCCAGAATCA
Sugar Maple	HWI-ST609:156:C0NHEACXX:1:2304:8180:68787	tta	108	134	AGAGAGTATTTGTATGCCCACC	TGGATGAGTTTGATCTTGCCC	57.576	58.273	110	TTTAGGTTCTTCTCTTATATTTTAAAGTTTAAAGCAGACTACTTTTTCCAAAAGAGAGTATTTGTATGCCCACCTTTAACTTTTATAATGAGATTCGAGTCAACTATTTATTATTATTATTATTATTATTATTATTTTTGTGGGCAAGATCAAACTCATCCAAGTCATTTTATAAGAGTAAAACCTAAA
Sugar Maple	HWI-ST609:156:C0NHEACXX:1:2305:10870:97759	aag	52	72	TCCTATCATAGGGCTTTCTAGC	TTACCTGAGGGATTTGGGCC	56.564	59.371	102	GATGGGGTTCCTATCATAGGGCTTTCTAGCACTCTAGAGTCCTCTAGTACCAAGAAGAAGAAGAAGAAGAAGAATGGATCCATAAATAGTGGCCCAAATCCCTCAGGTAAATTTCACAAAAGCCGAAGGCTAAACAATCAATATATGGGGAAATAGGGGTTTAGTCACTCTTTTGAGTTGGT
Sugar Maple	HWI-ST609:156:C0NHEACXX:1:2306:9316:69347	gaa	93	113	TCTGGGCTGCTCTCTCTTGC	TACGGCGACCAAAGAGATCG	61.897	59.9	173	CTTTGGCTCTGTCTGGGCTGCTCTCTCTTGCTGATCTTCTTCTACTTCCAAGTACCTCCATATATTTTGGTTTGTTGAGAGCTGATAATGGTGAAGAAGAAGAAGAAGAAGAAGGCATGTGAAAATGATAAAGGTGGCAAAAGGGGCTCAGACGTGTGCTCTTCCGATCTCTTTGGTCGCCGTATCATT
Sugar Maple	HWI-ST609:156:C0NHEACXX:1:2307:6594:59029	ata	118	147	AAAGCACAGTCATCCATGCG	CGAAATGGTTCTGTTCTAGACCC	59.193	59.067	137	TTTCAAAAATCAATAAGGACAGATGGCTTGAGAGTCAAAGCACAGTCATCCATGCGACTGTACTTAACACAGCTCGTATTAATAATAATAATAATAATTTTTAATATTTTATATTTTATAATAATAATAATAATAATAATAATAATAAGAGGGTCTAGAACAGAACCATTTCGATACATTGATTTTTCAAA
Sugar Maple	HWI-ST609:156:C0NHEACXX:1:2309:10261:28282	tta	60	83	AGGAGACTTGAACAACAACAACG	GAGACTTGAACAACTCTGGCC	59.626	58.853	138	AAGAGGAGACTTGAACAACAACAACGTAAAAAAAAGAGGGAGGAGAGAGAGGCTACTTTTTATTATTATTATTATTATTATTAATTTGGTTGAGAGAAAAATAAAAAACTTAAATAAATAGGCCAGAGTTGTTCAAGTCTCCTCTT
Sugar Maple	HWI-ST609:156:C0NHEACXX:1:2310:20454:51294	aag	71	97	AAGAAGAGCAGATCAGCGGG	ACGTGAGTTCATGATCAGTGG	59.822	58.035	120	CAGATCGGTGTTGAGCGGAAGAAGAGCAGATCAGCGGGCCTGAAGGAGGAGGAAGAGCTGTCATTGAATAAAGAAGAAGAAGAAGAAGAAGAAGAAGATGAAGATGGGAAGAGAAGACCACTGATCATGAACTCACGTTCAAGAGAG
Sugar Maple	HWI-ST609:156:C0NHEACXX:1:2311:19319:66959	tat	83	106	TGGTCATCTTAGATGGTTTCACC	CACTTTGACGATATTCTACCAGGG	58.156	58.95	128	CCATATCTGGTATATTGGTCCATTTATTTTGTTGATATTGAATGCTGATTCAGTTGGTCATCTTAGATGGTTTCACCACCAGTATTATTATTATTATTATTATTATTTTTCATTTCCTTTCGATTCGATATACTTTGATTAAACATTGCGCTGAAAAACCCTGGTAGAATATCGTCAAAGTGAA
Sugar Maple	HWI-ST609:156:C0NHEACXX:1:2311:7951:84838	tca	54	74	AGGATCATTCATAACAGTTGGG	CGAGGCAGAGTTTGATAGAGC	55.841	58.531	100	AAAGACTTATAGGCTAACTAGGATCATTCATAACAGTTGGGGTCTCCACATCCTCATCATCATCATCATCATCACCAAAACGCTCTTCATCCGGAATTGCTCTATCAAACTCTGCCTCGGCACTTAAAAAAACTCCGAGATCTG
Sugar Maple	HWI-ST609:156:C0NHEACXX:1:2315:13085:11133	aat	78	101	TAGAGGCCCTAGTCGATTGC	ATGTGATAGCCGACCATTGC	58.671	58.402	117	CCATTACATTTAGAGGCCCTAGTCGATTGCCTCTTAAGCCTACCTTAGGGCTGGCCCTAGCTTCTAGATGGACAAAAAATAATAATAATAATAATAATAATAACCATGCAATGGTCGGCTATCACATTTACTTACATGTTACAAAAAAAAAAAATTATAACACACAGGCCTTTAAATGTTATGG
Sugar Maple	HWI-ST609:156:C0NHEACXX:1:2315:19300:32805	caa	44	64	TCTCTCTATGCTCAAGAGATAGC	CTCTCAACTGCAAGAAAGTGTCC	56.782	59.75	100	TCTCTCTATGCTCAAGAGATAGCACTGCTATTGCTGAAAATGTCAACAACAACAACAACAACAATCCTCCATCACTTGGACACTTTCTTGCAGTTGAGAGA
Sugar Maple	HWI-ST609:156:C0NHEACXX:1:2315:15665:83610	tct	46	84	GCTCAGCCTACTTAGCTTCTCC	CAAATAAGCGTGGGCGTGG	60.224	59.863	142	AGAGGTGGCTCAGCCTACTTAGCTTCTCCATCTCCATCATCATCATCTTCTTCTTCTTCTTCTTCTTCTTCTTCTTCTTCTTCTAGATTTGCCTATAAATGCACCATTTCTCCTTCTCACACGCCCACGCCCACGCCCACGCTTATTTGAAACTTTCAGAGCTTCTGCTTCTTCTTCTT
Sugar Maple	HWI-ST609:156:C0NHEACXX:1:2316:15314:78309	gct	61	84	CTTCTCGAAACACACACTCCC	CCAAATATCTTCTGATAACATCGGC	58.864	58.164	100	GTCCAAATATCTTCTCGAAACACACACTCCCTTCTCTCCTGCTTTTTCTTCCTCTTCCAAGCTGCTGCTGCTGCTGCTGCTGCTTGCCGATGTTATCAGAAGATATTTGGAC
White Ash	Contig_from_HWI-ST609:156:C0NHEACXX:1:1101:10687:7474	tg	64	79	CAAGCCTTTGAACCAGACAGG	TGGAAAGTAATGCAGGTGC	59.389	55.794	187	TCCATTGTTGCTTCAAAACAAGCCTTTGAACCAGACAGGTTTCATTTATATTTTCTGTTAGTATGTGTGTGTGTGTGTGTCCATCTTTGGTTTTACTCTTTTAACTTCTTGACTTTTTAGCTTTCTGCCCCCTCCTCATTTGTATCAAACATTGTTGGATATATTCTTAAGTAAATATCATCAGCTGCACCTGCATTACTTTCCA
White Ash	Contig_from_HWI-ST609:156:C0NHEACXX:1:1101:17941:79258	ct	86	101	CACAAATGACGAAGGGACCG	GCGAGAAGGTTTATTGTACATTGC	59.204	58.972	144	CATTCACAACATTTACTTTACTCTCTCCCTTTTGGTCACAAATGACGAAGGGACCGACAATTAAAAATATCACAAAAATGTTTTACTCTCTCTCTCTCTCTTTTTAATATTAACATATAATAACTCAAAAATGATGTTGTTAGCATGCACAAATATGCAATGTACAATAAACCTTCTCGCATACTTAG
White Ash	Contig_from_HWI-ST609:156:C0NHEACXX:1:1101:11331:90215	ct	91	108	TCTTCATTTCCTCCCTTCTGG	TGGAGAAAGGGTCCAACTGC	56.991	59.89	100	AAAATGACTAAAAAATGAAACTAACCTTCTTTTTCAATGTACTAGAAGATTGATTGTGTATTTCTTCATTTCCTCCCTTCTGGAGTTGGGCTCTCTCTCTCTCTCTCTCCGGTTGCCTTGTTTTCCATCTCAGCGGCTGTGTGCAGTTGGACCCTTTCTCCATCCTCGAAGAAAAATAGCAAACACCAAGT
White Ash	Contig_from_HWI-ST609:156:C0NHEACXX:1:1102:21132:3965	ca	128	143	TGATGAATTCTATGGTTCGGC	GGTGCTAGCTCTCGATTAGCC	56.112	60.336	171	CTATGATGAATTCTATGGTTCGGCTTATAATAATAATATGAGGTTTTGCATTCTCCTTATACATTGCACATCTGAATTGTTTACTTGACGATGTGGTACATACTATACTAAGAGTACTCATTTTGATCACACACACACACACAAATATTTATAGGCTAATCGAGAGCTAGCACCTTAAT
White Ash	Contig_from_HWI-ST609:156:C0NHEACXX:1:1102:18908:16662	at	100	125	TCAGGTACGGGAGGACTACG	ATGTCACGGACAGCATGACG	60.108	60.737	163	CCTCACCGCCTTTGTTTCAGGTACGGGAGGACTACGTTCGTGCTCATCAATAGTCGTCAGGATCGCAAAACCGTCAGGTACGATTTTTGGTAGCATCACATATATATATATATATATATATATATGTAAAAAGTCATATTCAGACGTCTTTTTATGTTTCGTCATGCTGTCCGTGACATA
White Ash	Contig_from_HWI-ST609:156:C0NHEACXX:1:1102:10007:23590	ca	69	86	TTTGACAATTGAGGGCTGGG	TTCTCTTATGACGGGTTCGG	58.369	57.047	157	ATATATTTGACAATTGAGGGCTGGGAATTGAAACATCTTATGAACACACAATACTATGCTTAATTCTCCACACACACACACACACACGTCGATTTTATATTGGAAAAGTAGATTTTAATTTTTGTGTTTAGTGCACTCAAAACCGAACCCGTCATAAGAGAAATTTAACACAAAAAATGCAGACAACATC
White Ash	Contig_from_HWI-ST609:156:C0NHEACXX:1:1102:3597:37630	ag	47	62	TCCCGAATACGATACAAGACC	ATCTGACGGCCGATCTAACG	57.004	59.689	100	CAATTATCCCGAATACGATACAAGACCAGAGAGAAAGGAGAGAGACAGAGAGAGAGAGAGAGAAAGTGAAACAAATGAACGGATTCCGTTAGATCGGCCGTCAGATTAGACGGATCTTGCTGGGCGTTACAAATGATGACTTTTAACAGTAACGTAT
White Ash	Contig_from_HWI-ST609:156:C0NHEACXX:1:1102:17548:41200	tg	60	79	TGTCGTGTTATTTGTGCAGG	TGTAGGCAATATCTCATGCTAGC	56.66	58.175	100	CCAATATCCACGGTTTGAATGTCGTGTTATTTGTGCAGGAATTATGTATAGTGGCTTTTTGTGTGTGTGTGTGTGTGTGTATTTCTTCATTATTGAGCTAGCATGAGATATTGCCTACATTTTCAGTTTTTTGGTCATTTTCATATAGAGGTTATTACTTCCGAATTCATGGATATTGGAATCTTTTGG
White Ash	Contig_from_HWI-ST609:156:C0NHEACXX:1:1102:5486:52205	ga	66	101	ACTGCAAATAAGCAAACCACG	ATCGGAGACCATCGTCAAGC	57.988	59.897	111	ATATTAAAATAATTGCAAACTGCAAATAAGCAAACCACGAATAACGTCTCTGACACTGTTTACATGAGAGAGAGAGAGAGAGAGAGAGAGAGAGAGAGAGATGTTGTGAGCTTGACGATGGTCTCCGATAGAGGTTGTGGCAGTGTTGGATTAGTGAGGTGTGGGTTAAGT
White Ash	Contig_from_HWI-ST609:156:C0NHEACXX:1:1103:7512:78497	ac	88	113	ATATAGGCCCACACAATCCC	AGTTTCTGGGCTAGGCTAGG	56.724	58.498	128	CAATGGTTAATTATATAGGCCCACACAATCCCTTTTATTTTATTTTTTTATTGGGTTGGGCCAATTTAATCTAGAGCCCAATACTTTACACACACACACACACACACACACACATCCTAGCCTAGCCTAGCCCAGAAACTATATTTGGTCTCATTTCCTCCAGACTTCAAGAAACAAAGTCAAGAGAC
White Ash	Contig_from_HWI-ST609:156:C0NHEACXX:1:1104:6657:14296	ta	78	99	ATGTGCAGACTTATCGGTGC	TTCCTCCGCCACAAGTGAGG	58.343	62.112	106	ATCCACCAATGAATTAATGTGCAGACTTATCGGTGCTTAGGATAAGATGAGCAGCGGTGCTCATTAGATCATTTCTCTATATATATATATATATATATATGTCCTCACTTGTGGCGGAGGAATACCGTGG
White Ash	Contig_from_HWI-ST609:156:C0NHEACXX:1:1104:7179:16995	tg	86	101	GCTTCAGGCTGTCACCTACC	TGTTTATCGACGTGGTATATATCCC	60.392	58.144	103	CTACCGAAATGATAGCAACAAGTGAAGGCTTCAGGCTGTCACCTACCAACGCAAACATGCAAAAAGTAAGTAGTTTGTGTGTATTTGTGTGTGTGTGTGTGTTAAGGGATATATACCACGTCGATAAACATGAG
White Ash	Contig_from_HWI-ST609:156:C0NHEACXX:1:1105:18968:4581	ta	102	119	AGATGATCTAGTCGCTGTTACC	CGTTGTCAGCATTTCGTACCC	57.16	59.872	137	CATTAATTAAGTGGATTTACTAGATGATCTAGTCGCTGTTACCTTTATTTTTGCTGACAGTTACGTATTTAAAGCTTTTTGGACAATTATTAACCAACCACTATATATATATATATATAAGATGCAGTGTTCAAATTGGGTACGAAATGCTGACAACGAGATCATGATACACCTAGGAATCTTCATTTATTGTCTG
White Ash	Contig_from_HWI-ST609:156:C0NHEACXX:1:1105:9823:10767	ca	122	145	GGCTCTCAAGATATTGTATGAATCG	TCTTCTACAACTTGCTTTCTAGGG	57.712	58.205	103	AGGAGAAATCCACTATAATCAATAACAATTGTGTTTACAAAAAAATCTCAATGCACTCAATTAAAATTTAAAGGCTCTCAAGATATTGTATGAATCGTCTTAATTTCAATACAAGTCGTGTCACACACACACACACACACACACATATGAACCCTAGAAAGCAAGTTGTAGAAGAATAG
White Ash	Contig_from_HWI-ST609:156:C0NHEACXX:1:1105:3239:20580	ga	57	76	GCAGTTGTCAGGTCTCTTGC	GCAGCGGTAACACCTATCCC	59.129	60.532	102	GCAGTTGTCAGGTCTCTTGCTTGACTAAGGAAGGGAGTGGGACGGGCGTTGGGGTGGAGAGAGAGAGAGAGAGAGAGCACTAGGGATAGGTGTTACCGCTGCGTGTTACGAACTCCTCCACCAAGTCCACCACCACCTCCTACACCTCCACCAACTCATCCACCAAGTCCACCA
White Ash	Contig_from_HWI-ST609:156:C0NHEACXX:1:1105:18056:37574	tg	84	101	GCATATAGTTAAACCTTCTGTTGGC	ACCACACCACTCACATGTCC	58.504	59.891	159	AAGCATCTACCTTTTTTCTGTTTTCCTTAGCATATAGTTAAACCTTCTGTTGGCTTTTCTAAAATATATATTGTGGGTAATAATGTGTGTGTGTGTGTGTGCACTGGTGCGCATATATATATAGGACATTCATGTATGTGCAGAGATAAGATGTCAGAGTAGATAGATGGACATGTGAGTGGTGTGGTGAATATGGAATTCAGATTGACTTCACACATGACACCATCCTATCCT
White Ash	Contig_from_HWI-ST609:156:C0NHEACXX:1:1105:6785:55065	at	86	105	AGCGACAAACATGTGTGTAACG	AGAATCGGTGTTTGGATTAGG	60.033	55.665	102	ATATAGAATCTATCCGCCAAAACAATTAAAAAAACTAGGGTTAATAAACTATTCGAGCGACAAACATGTGTGTAACGATGCATAAATATATATATATATATATATCGAGGAGGTGTTATACAATGAAATAAGTATTCCTAATCCAAACACCGATTCTATGATTCATGATATCATTG
White Ash	Contig_from_HWI-ST609:156:C0NHEACXX:1:1105:19653:83219	ta	120	139	TCCTCAAGATTTGTGAATTCCTCG	ATGTGCCAACTTACTGGTGC	59.062	58.752	107	ACGATTGTTCTTTTTATAAAATATTACCATGTTTTCCTTCAAGATTTGTCACTAAATACTTGAAGTTTTCTAGACATGACAAATATGAATCTCCTCAAGATTTGTGAATTCCTCGAAGTTATATATATATATATATATAGAAATGATCTAATGAGCACCGGTGCTCATCTTATCCTAAGCACCAGTAAGTTGGCACATTAATTCATTGGTGGATTG
White Ash	Contig_from_HWI-ST609:156:C0NHEACXX:1:1106:11170:10641	ct	60	79	TCGATCCAGCATCTATATGAAGG	GGGACACCATGACTTACCGG	57.411	60.108	141	CATCAGCCACGCCTTTTCCATCGATCCAGCATCTATATGAAGGTTTAAAGGTATCTTCACTCTCTCTCTCTCTCTCTCTCAGACATTGTGGTTACAAGCATTTTCAGGGTTTTCTGTTTATACAGTAAAACCTTGAGCAATCCGGTAAGTCATGGTGTCCCTTTCCTGTTTGCTGCCTTTTTTT
White Ash	Contig_from_HWI-ST609:156:C0NHEACXX:1:1106:5666:79953	ta	70	109	ATGTGCCAACTCATCAGTGC	CCCAACGGTAACTGTTTGG	58.829	56.444	162	ATGAATTAATGTGCCAACTCATCAGTGCTTAGGATAAAATGAGCACCGGTGCTCATTAGATCATTTCTGTATATATATATATATATATATATATATATATATATATATATTATATTAATTTTAGAGCCCATTTGGCAGGTCTTTTGAAAAACCAAACAGTTACCGTTGGG
White Ash	Contig_from_HWI-ST609:156:C0NHEACXX:1:1106:12650:99991	at	72	97	AATCACAAATGACGCAGGCC	TTGAGCTTACCGTCATGGGC	59.472	60.392	130	CTCTCCAAGCCCAATAAGCAGATTAAATCACAAATGACGCAGGCCTAATCACAAATGACTCATGCCCAATAATATATATATATATATATATATATATAAGCCTTCGAACTCGACGGTGCCGAAAAATTGCTGCAAGCCCATGACGGTAAGCTCAAAACCCAACTTAG
White Ash	Contig_from_HWI-ST609:156:C0NHEACXX:1:1107:9277:73103	gt	115	130	ACACGTTCATAACTTACTTCCAGG	GGGATATGAGTCAAACATGATCCG	58.764	59.307	110	GAAATAAACGAATAAAAACACCCTTATCAACTCCCCCAAACTTGAATCATTGTTTGTCCTCAAACACGTTCATAACTTACTTCCAGGTAACACATGTTATATGCAAAACTCAACGTGTGTGTGTGTGTGTAAATTCGTACCAACATATTCGGATCATGTTTGACTCATATCCCAACCCAATGTAGTTAGA
White Ash	Contig_from_HWI-ST609:156:C0NHEACXX:1:1107:3607:85441	ag	85	100	AGCGAGGAAAGAGATCTTTAATGG	ACTCGAGATGTTATTATGGCAGC	58.636	58.689	112	CACAGATCAGAGATTCATGCTAGATAAAGCGAGGAAAGAGATCTTTAATGGAGAAAATACCTCAGAGGCTTGAATGTCCGTATCAGAGAGAGAGAGAGAGAAGGGTTCCGGGGCTTGCTGCCATAATAACATCTCGAGTCACGTTAAAATTCTCATTTTTACTCATTTTTAATCACACATTCTTTAATAAAATAATATTTTTCATCACATTAATAACTTTTTTCTTTTTTTTAATCACATATTC
White Ash	Contig_from_HWI-ST609:156:C0NHEACXX:1:1107:20872:93318	ag	107	122	AGTGACATTGCAAGTTGCCG	GTACCAATCCTACCTCCACCC	59.688	59.233	174	AGTGACATTGCAAGTTGCCGCATCTGCAAACACAAAAAGGTAGCGCCGTTGGTAAAGCGGCGATGCGCATAGATGACACCATCTTTGCTTTGCATCGATGTGTGGTAGAGAGAGAGAGAGAGATGAAGAAGGTTAGGAAGTGAAATTTGGTGGGGGTGGAGGTAGGATTGGTACATAGATTAATTTAATTT
White Ash	Contig_from_HWI-ST609:156:C0NHEACXX:1:1108:3512:18121	ga	82	103	ATTCCCATTTGAATTCACAGCC	GATTGTTGCTGCCAATTGCC	57.523	58.919	100	ATTCCATTTTATTGATTTTGAACAATAATTTTAACAATTCCCATTTGAATTCACAGCCAATATTATTATTTATAGTGAATGGAGAGAGAGAGAGAGAGAGAGAGTTTATTTGATAAGGCAATTGGCAGCAACAATCATATAAAGGCAATACAGAGAGAGAGAGAGAGAGAGTTTATTTGATA
White Ash	Contig_from_HWI-ST609:156:C0NHEACXX:1:1108:9835:78952	ca	75	92	GTGTCCCTACTTGACTAAACAACC	CTCCAACAACCTCCACTCCC	59.246	59.963	133	ATATGTAATAATGTGTCCCTACTTGACTAAACAACCTAGTGGATTGTAAAAGAAGTGTCGTAAATAAGAATTATCACACACACACACACACAGAGTATTATCACTTTATTATAATAGTATTAACCGGGAGTGGAGGTTGTTGGAGGAAGAAAAAAAGGTGCCCTTTTGCACATCACATTTTACCGAAGAT
White Ash	Contig_from_HWI-ST609:156:C0NHEACXX:1:1108:16451:81662	tc	94	109	ACACAATGAAATGGAGACGG	CTCTTCCTCCTCTGCGTTGG	56.044	60.108	169	AATCAATCCATAAACACAATGAAATGGAGACGGAGAAAAGAATCGGTGGGCGGGTGGGTTGAAATTTTTGGGAGGCGCAAACGTCAGTCACATTCTCTCTCTCTCTCTCCTGGTTTTTTTGTCTCGTCTCGCTCTTGGAATGGTGAAGAAACAAGCAGAGAGCCAACGCAGAGGAGGAAGAGAG
White Ash	Contig_from_HWI-ST609:156:C0NHEACXX:1:1109:1969:35230	ct	69	88	TTTCCTAGCTCTTGTTGCCC	TGGCAATCTTCAACCTGCCC	57.8	60.9	120	TTTTAAAATTATTTCCTAGCTCTTGTTGCCCTTGAACTTGTATGATTGAGCGGAAAAGGATTTCATTACTCTCTCTCTCTCTCTCTCTCCCACCTATTGGAAAATGTAAGGGGGCAGGTTGAAGATTGCCAATTTTTCATTTAAGATACAAGAAAGAGATTACCTTTGGATGCCATTATGTGTATTTATACTAAGAGAGATGACTTGAAATCTTTTAG
White Ash	Contig_from_HWI-ST609:156:C0NHEACXX:1:1109:7945:38309	ag	50	65	AAGGGATCGTCGATTGCTGG	CCACAGCCAACATCACAACC	60.179	59.685	161	ATTTGAAGGGATCGTCGATTGCTGGACTTGTGGTGTATGAGAGAGAGAAAGAGAGAGAGAGAGAGGTATGATGGATTGGAGGAATCTATTATGTGTCGGGATCGAAGCGGTGATGAGCGTGGTGGTCACTTCGTGCAGTTTACGATGGTTGTGATGTTGGCTGTGGTGGCGGCGAC
White Ash	Contig_from_HWI-ST609:156:C0NHEACXX:1:1109:8853:53006	tc	69	86	AGTACCAGGAGGATTCCACC	TGCACAAAGGTCCACTGTCC	58.119	60.465	163	CTCAAGTTAACACAAGTACCAGGAGGATTCCACCAAAGTTTCATTCCATCACTCTCTCTCTCTATCTATCTCTCTCTCTCTCTCTCACACACACACACATGTTTTAGGGTTTGAGTGGCATCATGGATGGTAAGAATGCAAAGGTGAGGCAATAATGGGACAGTGGACCTTTGTGCAGGCTGTG
White Ash	Contig_from_HWI-ST609:156:C0NHEACXX:1:1109:2655:90534	ct	101	118	TGTTCTCTCTCACCGTTTCC	TGCTTGCAGGGAGATCTTCG	57.186	60.108	103	AAAATGTGTTCTTTTTGGCATTTTGAAAAATTGTTTTCGAAAATAAACAAAACCAAAACATGTTCTCTCTCACCGTTTCCATTTCATTTTGGGTCGTCGCCTCTCTCTCTCTCTCTCTTCCTGCGAATGGCGATCCATGTGAACGAAGATCTCCCTGCAAGCAGGCCGTGGTGGTTTGGGTTTAGACGC
White Ash	Contig_from_HWI-ST609:156:C0NHEACXX:1:1110:20829:75479	tg	61	76	AGGCAGAATTAGGTTAACATGTCG	CTCTCTGATGATGGGAGTCGG	59.124	59.387	112	ACCATGCCCATTTCTAATTTCATGATAGGCAGAATTAGGTTAACATGTCGTTCGTGTGTATGTGTGTGTGTGTGTGCGTAATGGTCCTCAGATCATACGTAAATTGTTCATTATGTTCCGACTCCCATCATCAGAGAGAAATAATGGAACAACATGTTGATCTGGAAAACTAAAATCGCAGGATTCACTCATTG
White Ash	Contig_from_HWI-ST609:156:C0NHEACXX:1:1111:4572:24370	ta	52	69	ATGAGGCACATTGACATCGC	ATTGGCAATGTCAATGTGCC	58.98	57.61	184	ATTAAAATATGAGGCACATTGACATCGCCAATATCACTCATCCATCTGGTTTATATATATATATATATACACACACACACACACCATTTTCTTTCAAGAAGTTTCAAGTGGACCCCATGAAAATTTCAAAATGATGAAAGTCAAACTACTAAACATTATCATTAAAATCCGAGGCACATTGACATTGCCAATATC
White Ash	Contig_from_HWI-ST609:156:C0NHEACXX:1:1111:6479:53100	ct	99	118	AGCCGATCTAAATTTGCTGTCG	TACTTTCGAGCATCGCAGGC	59.391	60.806	127	CTATGAATTTTCGAATTTCACTTCATATAAAGTGAGCCGATCTAAATTTGCTGTCGATTTTTGCTTTCCTTTTGTAAATCTTTTATTGAAAATTTTGGCTCTCTCTCTCTCTCTCTCTTGGGTGTGTTTAGTTGTCAATTGGCCTGCGATGCTCGAAAGTATGAGGGTTATTAATCATGTTG
White Ash	Contig_from_HWI-ST609:156:C0NHEACXX:1:1113:6958:54126	ga	119	140	GTGCATAGCTAGTAATCTCATCTCC	ACATCGACATACCACAAGATTCC	58.671	58.557	126	CTTCAAGAATATTGGAAAAATGCAAAAGAAAAAGGCTTAAGTGCATAGCTAGTAATCTCATCTCCTTATAATTGTTTTATTTTCAATTTGAAAGGAAATTACAACAGAGGGAGGGAGGGAGAGAGAGAGAGAGAGAGAGAAAAGGAATCTTGTGGTATGTCGATGTAATTGTAGAAAATACAAAAAGAAG
White Ash	Contig_from_HWI-ST609:156:C0NHEACXX:1:1114:18892:23597	tc	74	95	TAGACGAAGGGTAACACAGCC	TGAGTCATGGTGATGAGGAAAGG	59.453	60.055	100	ATATGAAAAGTCAACCCCTTCCATAAATTATTGAATTATATAGACGAAGGGTAACACAGCCCTCAAATTGCAGTCTCTCTCTCTCTCTCTCTCTCCTGAATTTTCTCTTCAAGAAATCCTTTCCTCATCACCATGACTCATATCCTTTCTGCAGCAATTCTTT
White Ash	Contig_from_HWI-ST609:156:C0NHEACXX:1:1114:12148:34817	ca	143	158	CTGTACACCATCTCCACCGG	GTAGCAAATGATGTGGGTGG	59.824	56.767	166	ATCCCATCCCTTCCTGTACACCATCTCCACCGGCCACCGCCCATAGAAAATTCTCTCTCAATATTTACAAGTGAAACTTTCTCTATCTATCATTTATCTCTCTACATAATTGCAAAAAAAACTTGTAAAAAATGCTCTCTCTCACACACACACACACACCCACCCACATCATTTGCTAC
White Ash	Contig_from_HWI-ST609:156:C0NHEACXX:1:1114:18140:53622	at	32	49	GTGCAGCCTATCAATAGTCGC	TTTGACCGCTGGATGGAAGG	59.205	60.322	173	CAGTGCAGCCTATCAATAGTCGCACTACATGATATATATATATATATATGTGACAATTTGTTATTTGACATCAAACTGTCATATATATCATATAGGACAGCTACCTATAATTCTATATAAAAAAAAACACCCAGTTTTCATGAAGTCACTAGGAACCTTCCATCCAGCGGTCAAATTGGTG
White Ash	Contig_from_HWI-ST609:156:C0NHEACXX:1:1115:20146:76552	ag	65	80	AATGCTACGATGCAATGATTCTCC	ACCTCTTTCTCCCTTGTTGCC	59.785	60.203	100	AATAATGCTACGATGCAATGATTCTCCAAAGCCAAAGCGAAAGGATTAACACAAAAAAAAAAAAAGAGAGAGAGAGAGAGGAGGCAACAAGGGAGAAAGAGGTCGAAG
White Ash	Contig_from_HWI-ST609:156:C0NHEACXX:1:1115:18790:89258	gt	41	58	CTTGTCAAGGCAGGCTATAGC	TCTGAAATGAATAGTGCACGGC	58.783	59.322	100	AAAGCTGCCTTGTCAAGGCAGGCTATAGCTACAATGCAACGTGTGTGTGTGTGTGTGTATCCCTACTAATATAAAAGAGCCAATCCGCCGTGCACTATTCATTTCAGAAGCATTTTCGTTGCCCATTTTATCCCACCTGTTAACAAAAAAATCAAACAAAGTATATATTTATAAAAAATAAAAT
White Ash	Contig_from_HWI-ST609:156:C0NHEACXX:1:1116:12964:5247	ct	83	120	GACCTCACTGTCATTTGCCC	GGAGCCGTTATTGGACTTTGG	58.831	59.257	159	GACCTCACTGTCATTTGCCCCAAAACTCGTTCCCTCTCCCCTCTCTATCTCCAATTTGAAATCCCTGAATCACCGTTCACCCCTCTCTCTCTCTCTCTCTCTCTCTCTCTCTCTCTCTCTCGTTTTATGATGATAATTCCAAAGTCCAATAACGGCTCCTAATTTATAGGATAAATTAAGGTAAAATCGAAACTTACAAGAACATAAAT
White Ash	Contig_from_HWI-ST609:156:C0NHEACXX:1:1116:19547:14007	ct	92	133	CGTCAAATCATTCATTCATCCC	AGAACATGACCGAACAAGAACG	55.842	59.199	100	CTAGTGTTAGAAAAGTATTATTAAAAACTAGGCATTACTACAAAAAAATGCTGAAATAAATCGTCAAATCATTCATTCATCCCTCACCAAACTCTCTCTCTCTCTCTCTCTCTCTCTCTCTCTCTCTCTCTCTCAATCTCGTTCTTGTTCGGTCATGTTCT
White Ash	Contig_from_HWI-ST609:156:C0NHEACXX:1:1116:14879:27814	tc	80	97	AGTTCAGTGACCCTCTGCG	ACTTAACAGGATTTGGCTTGGG	59.332	58.835	130	AGTTCAGTGACCCTCTGCGTGCATGGCCGAAAGTTCATTGACTAAATAGGCAATTCACTCCTAAAAAACTATAAACCCATCTCTCTCTCTCTCTCTCCCAATTTCTCCCCCAAGCCAAATCCTGTTAAGTCACTATGTGAGACCAACTATTAAAGAGTA
White Ash	Contig_from_HWI-ST609:156:C0NHEACXX:1:1116:13535:34883	ag	87	104	CTCCCTGAAGTAACAGCGGG	AGTGCACATATATGAAGAGAGGG	60.108	57.519	158	ATAATAAGGGCCAAAGTCAAAGCAAATAACTCCCTGAAGTAACAGCGGGCCAGAAGTCAAAGCAAATAACTCTCTAGAGAGGAAAAAGAGAGAGAGAGAGAGAGATAGAGAGAGTTTAGCATATCATAATACAAATATTTTTTGGAAATATGCACCCAAAAGTCCCCTCTCTTCATATATGTGCACTT
White Ash	Contig_from_HWI-ST609:156:C0NHEACXX:1:1116:16546:45998	ga	52	81	GACAGAGTGAGGAAGAGCGG	GCTCAATTAACCTGCACCGC	59.828	60.179	125	GAACGTGGTATTCTGGGTTTCGTGTTGGACAGAGTGAGGAAGAGCGGTTTTGAGAGAGAGAGAGAGAGAGAGAGAGAGAGACGTGGATTTGAATGATTGCACGTGGACGGTGCAGATTAATTGAGTACGTGGGCGGTGCAGGTTAATTGAGCCAATG
White Ash	Contig_from_HWI-ST609:156:C0NHEACXX:1:1116:20150:49766	ct	93	110	TGCATGACAACACCTCTCTCC	TCTTCAGAAGAGGGTAAGGTGG	59.998	58.826	152	ATGTTCGGCTCCATATCCAAGTTTCACCTGCTGCATGACAACACCTCTCTCCTATTCACTGATCTCTGAGTCAAGATCTCCATCAACACATCCTCTCTCTCTCTCTCTCTCAGATATGTCATTACCAACTGACATGTCTACAGATCCCTCAATTGAGTTATCCACCTTACCCTCTTCTGAAGAACTTGTCTCTTCCGA
White Ash	Contig_from_HWI-ST609:156:C0NHEACXX:1:1116:20697:51237	tg	68	91	TTAACTTGTGACAAGCCCGC	TCGTGTTTATTGTTGGTGGG	59.051	56.258	142	CTCCTCAACTTTGTTGTTAACTTGTGACAAGCCCGCAACTGCAAAGAAAAAACAAATTCAAAAGTTTTGTGTGTGTGTGTGTGTGTGTGTGAGTGAGAGAGAGAGGCATCACAAATGTCATACCTCAGATCGTGTCGCCCCACCAACAATAAACACGAAAATACGTTGACCCATCTTCTTGAAATCACTAG
White Ash	Contig_from_HWI-ST609:156:C0NHEACXX:1:1116:3874:57253	at	92	119	TTAGCGACCCTTGGTAGAGC	TGCCCTATGTTCAATCAACTTTGG	59.178	59.78	117	CAACCTTCATATGATTATTGACATACTCAAACGATGTCGTATTAGCGACCCTTGGTAGAGCAACATTCAACATCACCAAAGTGTGACTCAGATATATATATATATATATATATATATATTAAAAGCGTTTATGTCCAAAGTTGATTGAACATAGGGCATAACA
White Ash	Contig_from_HWI-ST609:156:C0NHEACXX:1:1116:19291:92381	ct	121	142	CGGCTAGAGAACTGGACTCC	AGATATATATGTTCCCGGCGG	59.258	56.902	186	AATATAAACACAAACAATATCTATCTATGAATAATGTGGGTAATATTTCACCTTTCCGGCTAGAGAACTGGACTCCATAACTACGGAAACAGAATCGCTGGAGTCCCCCATTGCCCACTGCTCTCTCTCTCTCTCTCTCTCTAAATCTCTCTTTCTCCCTCTTGATTTGCTCAAAAATTTTGCAAATATATTTCAAATTAATTATCCTTTTTCCATTTTTTCCGCCGGGAACATATATATCTTTTTCTCTTGTGAGTGTG
White Ash	Contig_from_HWI-ST609:156:C0NHEACXX:1:1201:13721:49338	ac	89	104	ACATGCCATGTCATCATTTCC	AGCGTTATTCACTTTGGTCGC	56.91	59.537	148	ATAACGAATTTTACATGCCATGTCATCATTTCCATTAGTCACATCAGCATTTTCCTTTAATTTAGTAGAATGGAGTACCAAAATTTTAACACACACACACACACAAAAAAAAGAGGCAAGGAAAAAGAAAAAGATTATTGCGACCAAAGTGAATAACGCTATAAGTTTTGCACGACTAATAGA
White Ash	Contig_from_HWI-ST609:156:C0NHEACXX:1:1201:15407:68032	ta	80	97	AACACCTTCGCATTGCCAGC	TGAGTGAGTTCGTGGATCGC	62.146	60.109	108	GGCATGGATACATTCCTTTAGGAGAATTTTTATACTAACTCTGATGGAATATAACACCTTCGCATTGCCAGCTTGACTTTATATATATATATATATAGCTTGTGGTCTTGTTTTTCTTTCGATACCACAACGGGAATAGAGCGATCCACGAACTCACTCAGTCACTCAAT
White Ash	Contig_from_HWI-ST609:156:C0NHEACXX:1:1201:12721:92403	ga	88	103	AGTAGTGATGGAGGAACATCC	GGCTCTCTATCAGCTAGCTCC	56.517	59.181	170	ACAGAGAAAAAGTAGTGATGGAGGAACATCCTCAAAAAGAGAATCCTTTAACAATTATAACTTAGTTAGGGATATAACTTAGTCAGTGAGAGAGAGAGAGAGAGCACCTATAAGATTTGGATATGAGTCTAAGCTAGCTTTTGATTATTCATGCTATGAGGAGCTAGCTGATAGAGAGCCAAAGACTT
White Ash	Contig_from_HWI-ST609:156:C0NHEACXX:1:1202:5294:17301	ga	27	54	AGGACCTCACAGAGAACTCC	TCGTTGCACACATATCACACG	58.068	59.276	158	AGGACCTCACAGAGAACTCCATAATTGAGAGAGAGAGAGAGAGAGAGAGAGAGAGGCAACTTTAGTGTGAACGGGAAGAATCCCTGCTTGTCTCTCTTTATATAATGCTCAAGAGTGTGTTGATGTTGTGATGCACACGTGTGATATGTGTGCAACGACATCTT
White Ash	Contig_from_HWI-ST609:156:C0NHEACXX:1:1202:17744:37867	ag	89	104	CCATCACATTCCTGTAGATTTGGG	GGTGTGATTATTGAGAGAAGCAAGG	59.418	59.934	103	CTACTAAATGACATTCCACCAAATAAACTGTAGTCCATCACATTCCTGTAGATTTGGGGGATTTCTACCAGAGGCAACACACAAAGACAGAGAGAGAGAGAGAGTTTTAGGTCCTTGCTTCTCTCAATAATCACACCAGATGAAAATGTCA
White Ash	Contig_from_HWI-ST609:156:C0NHEACXX:1:1203:18732:52794	ga	91	120	TACATCAGCACCATCGTGGC	AGCAAACCCTACATCACTCTCC	60.462	59.763	117	GATATTCCACAGCTTAAAGGTCATCCTTATCATGCTCAATCCACTACATCAGCACCATCGTGGCAGTGGAGCTCCTCCTTTCCAGTGGTTGAGAGAGAGAGAGAGAGAGAGAGAGAGAGAAGGGAAAGATAGGTAGAAAGGAGAGTGATGTAGGGTTTGCTATAAGTTGGAATCGAGGTTTTATCTGATTTAATTTTATACTTTTAAAAATTTTAATAATCGTCTGATTTTTGAAATAAAATCTTGTAAAT
White Ash	Contig_from_HWI-ST609:156:C0NHEACXX:1:1204:17026:7721	ac	101	118	ATTAGTGTGCGCATCTCTCG	TCAATCTCCACATGTTACATGC	58.155	56.767	148	CCTATTAGTGTGCGCATCTCTCGAGCAAAGTAAGGAGATATTTGACTACTATGGAACAGGTGTTGAACTAATCATGACTTTAATGTGTTGGCATGAGTATACACACACACACACACACATGTCAAGTATGCATGTAACATGTGGAGATTGATTGATTTTGCACTGTAAAGTTGTCCATTTAATTTATTGCTAAATTTCAATCCTGAGACATTG
White Ash	Contig_from_HWI-ST609:156:C0NHEACXX:1:1205:2274:44579	ta	81	96	AGATATGAGGAGCTTCTCTGGG	ATAACGGTATGGACTGTGCC	58.491	57.385	131	AGTTCGCGGTCGCTACAGAGAGAGATATGAGGAGCTTCTCTGGGGGTTGTGTATTGATTGAATTCCTCTGCAGTTATTGTTATATATATATATATATGATCAATGTGACAAGATGGTTTCTAAAGTGTTAATTGGCACAGTCCATACCGTTATTTTTAGAAAATAT
White Ash	Contig_from_HWI-ST609:156:C0NHEACXX:1:1205:18541:74089	ag	96	115	CAACAACAAACAGACGCATCG	AGCAACTAACACATCTCAGTATACC	58.964	58.426	143	ACAACAACAAACAGACGCATCGAGAGAGATCGTGTCAATAATACAAAAAATAGAGAAAACAAAGACATTCAAGCAGAGATCAAACACATGCACACAGAGAGAGAGAGAGAGAGAGAACTGGTATACTGAGATGTGTTAGTTGCTGCAATTCTTTGCCCAAAGATCATTGATCTCTTATTTTCCCAATCAAAAATAGGTTC
White Ash	Contig_from_HWI-ST609:156:C0NHEACXX:1:1206:12892:10638	ct	143	158	TGGGAGTCATTATATTTCTGCC	CGGATGATTGCCACATCTGC	55.647	59.69	193	ATGTCATTTTTTCTATTAAATTCAAATATGATCATAATTACCATTTTGGAATAAAAAATATTTTGTTAATTAGATGAAAATTAGATATGGGAGTCATTATATTTCTGCCAATTTAACTAGACTGAATCTTAAGATGTGGTGACTCTCTCTCTCTCTCTTTTTTTTTTATTCACACAGGGTTCGTGGTGGGGCAGATTTTGTCATTCCTAAAATGGATAATGCTAAAGGTACATAATGATCTACATAAGGGTCTACATAATGCAGATGTGGCAATCATCCGGTGATTGATGTGTAAGT
White Ash	Contig_from_HWI-ST609:156:C0NHEACXX:1:1206:19312:84190	ta	126	145	CCCAACTTTCATGGTAAGTGTCG	AGTGAAGAATCTGCTAGAGGC	59.812	57.182	153	TTAGGTGTTCTGATTTTTACTTACCACATGAGACATAATATCCTTGTTGTCTTAGTAACCGAAATGGAAGAGCAGTGATATGAATATTGCTTTCTTGTTTGCCCCAACTTTCATGGTAAGTGTCGTATATATATATATATATATATTTCAATTTCAGTTTAAAAATAGAGACCAACTCCAAGACATTGGATTGCATCGATGATGTCTAGTTTATGAAAAGAATCATCTGGCACTGCCTCTAGCAGATTCTTCACTTGTTCTTTTAGTCT
White Ash	Contig_from_HWI-ST609:156:C0NHEACXX:1:1206:5930:95723	ga	62	85	TCTCTTCCGGATTCGATCTTTCC	TCGTGCAGCTTTGGTTATATTTCC	59.932	59.904	164	TTCTCTCTTCCGGATTCGATCTTTCCTCTCTTCATAATCATATGTGTACTTGTGTTTCATTGAGAGAGAGAGAGAGAGAGAGAGATAAATTCGACCATTGTGTTTGTTCTAATATGAGGTTCCAATTATCAAATATGGTGGCAGGAAATATAACCAAAGCTGCACGAAATGCTC
White Ash	Contig_from_HWI-ST609:156:C0NHEACXX:1:1207:12723:3414	ct	82	101	AGCCTTAAATAATTCCAACGCCC	GATGCCCTGTTTCAATGGCC	59.616	59.824	118	CCCTCATTTTTTGACTTCCCCAAAACTGAAGCCTTAAATAATTCCAACGCCCATTCATTTTCCCTACTCACTCATTCCCTACTCTCTCTCTCTCTCTCTCTGTGGAAAAAATTATCAGAGTTCCAATGGCCATTGAAACAGGGCATCTCAATGTTTTTCCTCCACAACTTATCTCAAACGGGTACGCTTTAAAATCATTTTCTCTGCGCTGATTTCTTGAT
White Ash	Contig_from_HWI-ST609:156:C0NHEACXX:1:1207:4298:11498	tc	54	71	AATGACGCCATAGTCGGAGC	ACGTACCAAGTAGCCAAACC	60.249	57.826	156	CTACAGGCAATGACGCCATAGTCGGAGCAGCTTCTCTGCTCTTGCTTTCGCCGTCTCTCTCTCTCTCTCTCTGGTTTGGCTACTTGGTACGTTTCTTCCTAGTTGTTCTCTGCTCTTGCTTCCGCCGTCTCTCTCCCTCTCTCTGGTTTGGCTACTTGGTACGTTTCTTCCTAGTTGTTCTTTG
White Ash	Contig_from_HWI-ST609:156:C0NHEACXX:1:1208:1561:70766	ct	88	119	AGCACAGTAACAAGCATAACC	ACCGTTCTTTGGTGGAGCC	56.528	60.228	116	CACTTCTGCAAGTATTCATGTAGACATATTTGAATTTATCAAATAAATTATATGTGAATGTAAGCACAGTAACAAGCATAACCACTCCTCTCTCTCTCTCTCTCTCTCTCTCTCTCTCTTCAAAAAACAAATCACCAACACATCATCAGTGGATTTTTAGGCTCCACCAAAGAACGGTGTTAT
White Ash	Contig_from_HWI-ST609:156:C0NHEACXX:1:1208:11832:85824	ca	84	103	TTGACTGGGCATCTCATCCC	ACCCAAATAGAAGCATGTTAGGC	59.452	59.046	142	CTTGTGAGTGTTGACTGGGCATCTCATCCCCTGCAACCACCACCAAGGAGCACAAATAAGTAGTAGCCTTTTGTGCTTAAATTCACACACACACACACACACATATATATACACTTCCAAACATGCTTAGCCTAACATGCTTCTATTTGGGTGTGTTAAAGTCTTT
White Ash	Contig_from_HWI-ST609:156:C0NHEACXX:1:1209:8935:10937	at	87	104	AAGAGCCCACACGATGATGG	GACCATATCCAAGATCCATTACC	60.108	56.262	130	ACGGCATATGTCCAGTCCTCATTGGTAAGAGCCCACACGATGATGGACTTATCACGTGACGATGTCACGATCATATCGGTGTGGGGATATATATATATATATATGGTGAATAAATTAGGTTTTTTTACTTTTAGGTAATGGATCTTGGATATGGTCCTATGGATATGGTATTTAGG
White Ash	Contig_from_HWI-ST609:156:C0NHEACXX:1:1209:11345:14990	ga	118	135	GGAAAGCATGCTAGCAAGGG	ATTAATGGGTGCCAAACGGG	59.257	58.809	111	ATGTATCTCTTCTGCACTAGCTCATCTTACTAGCTTCATGGAGATAGAGGCAAGGTAGGAGAGAATGAAAAGGAAAGCATGCTAGCAAGGGTAAAATCAGTGTGCACGTGTGTGTGTGAGAGAGAGAGAGAGAGAAGGATATAATCATGAGAAAACTAAGCCCCCGTTTGGCACCCATTAATTTCTCATT
White Ash	Contig_from_HWI-ST609:156:C0NHEACXX:1:1209:18267:17281	ta	122	139	TGGTGTTTCTAGAACGAGAGG	ATGGTGAACATGATGCATGC	57.064	57.117	139	AGATTGTTAATGAATTGAATAAAATATGGTGTTTCTAGAACGAGAGGACTACTACTGTTATTGTGATCATTCTCAATTCCTTTATGCTAGAGTTGAGGATCCCAGGCTCGTCGCGTCGATTTATATATATATATATATATCTGATGCATGCATCATGTTCACCATTTGTAAG
White Ash	Contig_from_HWI-ST609:156:C0NHEACXX:1:1209:10020:86616	ac	38	53	ACTCGATACACTCACTTTCCC	CGGACAGGAACAAGAAAGCC	57.129	59.125	122	CAACTCGATACACTCACTTTCCCTCTTGCACACATGGACACACACACACACACTCTCACAGAGAGAGTAACCAAATCTGTTTACAAACTCTGGTACTTCTTTCTGGCTTTCTTGTTCCTGTCCGAGTGTCCCCAAAAAAATATGATCAAAGCAGACTATTT
White Ash	Contig_from_HWI-ST609:156:C0NHEACXX:1:1210:6171:49343	ct	142	169	TCGCTGACATTCTGCACTCG	ACGTTGATTGTGGATTCCATACG	60.734	59.379	119	ATAAGAACGTTTGGTATCAATTACTTTGAAGAAAGTGCATGTTTTTTGGAAAGGTAAAAGAAGATGAAACTTTTGTACGTACATCAATGGAACATTCTTTATAGACAATCCTTCGCTGACATTCTGCACTCGTGTCTCCAACTCTCTCTCTCTCTCTCTCTCTCTCTCTCACTCTCATCACATGAGTTTTCTCTCACATTTATTTCCTCGTATGGAATCCACAATCAACGTATCA
White Ash	Contig_from_HWI-ST609:156:C0NHEACXX:1:1210:16934:74980	tc	78	95	TGACATTTGCAGATGGATTGGC	TGTGGCTATTGAATGATTGTGC	59.833	57.625	106	TGATGAGTTAAAGGGCTCTATTAAGGATAACTTTGACATTTGCAGATGGATTGGCTTGACAGTTGTGGGTCTACAGGTCTCTCTCTCTCTCTCTCACATACACCCGCGCGCACAGATGCACAATCATTCAATAGCCACAT
White Ash	Contig_from_HWI-ST609:156:C0NHEACXX:1:1211:10595:72953	ag	117	162	CACTCTCTTCTGTCACCTCCC	GCTTCCCATGTTGCTACACC	59.452	59.189	162	AAGAAAACACCATGTGTGCTCACTCTCTTCTGTCACCTCCCTTACCCATGAAAATATTAATTACCATACTTAGATACAGGGCCAGAGAGAGAATATGCATATATGTTTATCTATGTAGAGAGAGAGAGAGAGAGAGAGAGAGAGAGAGAGAGAGAGAGAGAGGGTGTAGCAACATGGGAAGC
White Ash	Contig_from_HWI-ST609:156:C0NHEACXX:1:1212:1525:51328	at	39	54	TCTTGCCACATCTAAGCAATCC	TTTCCCATTTCCTTGCTGCC	58.718	59.024	117	GCAACTCTTGCCACATCTAAGCAATCCTATAACAATAAATATATATATATATATTCCACAAATCGAATGTTTCAGTAGCAGAAAAAGAAACAAAACGTACTAGGCAGCAAGGAAATGGGAAATACAAAATTTAACTCTACAATTAAGTTTACTTTTAGTTGAAGTCAACAG
White Ash	Contig_from_HWI-ST609:156:C0NHEACXX:1:1212:7937:64389	tc	43	58	TGGTGGCTTCCAAGATTCTCG	TCAACGCGACTTAAGATGTGC	60.339	59.275	126	ATGTGTTATGGTGGCTTCCAAGATTCTCGATGATGTGTGAGTTCTCTCTCTCTCTCTCATCATATATGAAAATTTCGTACACGAGATGTATGTTCAAAAAGTAAATCTAGTATGCACATCTTAAGTCGCGTTGAAGATAAATAATTGTGCTGATTGATGACACACATACTCGGACAGAAT
White Ash	Contig_from_HWI-ST609:156:C0NHEACXX:1:1212:15536:81590	gt	44	67	GTGTATTGCACGTTACTTACACC	CTGAAAGAAGGTGCAGTTGCC	58.05	60.001	163	AATATAAACTAAGCAAACGTGTATTGCACGTTACTTACACCTAGTGTGTGTGTGTGTGTGTGTGTGTATATATATATATATCTTCTATATATTAAAAGTGGCTATGTAACGGAATTTGTTGTTTTAACGGATTATGTAACGGAATTTCTTGTTTTAAACAGGCAACTGCACCTTCTTTCAGTGTTTTTAAC
White Ash	Contig_from_HWI-ST609:156:C0NHEACXX:1:1213:9386:45634	ga	43	64	AATAGTTGTACAAGTAGCCTCG	AGTTACAGAATGTATAGCCAGGG	55.671	57.447	124	TATAATGAAAATAGTTGTACAAGTAGCCTCGAACTGAAATATGAGAGAGAGAGAGAGAGAGAGAAGCGAAAGATATAGCGAAATCTACATATTGCCTTGCACTGCCTTTTCCCTGGCTATACATTCTGTAACTATACATTTCATAGAGAATAGAGTAAAATCCTGGCTGAATACTATTTATACAATCT
White Ash	Contig_from_HWI-ST609:156:C0NHEACXX:1:1213:15514:69948	ct	83	102	ACTTTGATTTGAGCACTACGAGC	GATGACGTGTCGACATCGG	59.566	58.433	109	CATCTCGTATGAAATATGTTCTCCCTTTGTTACTCCAAGTCACTTTGATTTGAGCACTACGAGCTCGTCGTGTAACCAATAGCTCTCTCTCTCTCTCTCTCTAATCTACTTTTTCACATATCTAGCATCTTCCGATGTCGACACGTCATCA
White Ash	Contig_from_HWI-ST609:156:C0NHEACXX:1:1213:11794:77638	ta	50	69	GCTTAGAATAAGATGAGCACCGG	AAGTGTGCTTGTTTGAGCCC	59.257	59.253	143	ATCGGTGCTTAGAATAAGATGAGCACCGGTGCTCATTAGATCATTTCTGTATATATATATATATATATATTTCAACTAACCTTCTTGAAAAAATCACTACTTTCACCATCAATTCAACCCAAAAGAATGGGGCTCAAACAAGCACACTTTTAAAACAGGTTAATTCTTAAAACA
White Ash	Contig_from_HWI-ST609:156:C0NHEACXX:1:1214:16491:85324	ct	63	84	CTGCATCCGTACCCTGTACC	GGCTCCGTCTGTATTTGAGGG	59.896	60.473	103	ATTTACTGCATCCGTACCCTGTACCTCTTAAAGTAGACCGTTCCAGCATATTTCACCTCTCACTCTCTCTCTCTCTCTCTCTCTCCTCCCTCAAATACAGACGGAGCCGTATTACACAGAAAAGCTCACCATATAGCTCCGTTTCGTTTACGCAGATACTTGTGTCTTCAAATTTTGACTTTGTTCTTTAT
White Ash	Contig_from_HWI-ST609:156:C0NHEACXX:1:1214:1987:88991	at	92	139	TGTCCTTGTCTTTCTTACCTGC	GCCCAGTGCAATCATCATTTCC	58.26	60.482	158	TATATATTTAGCAGTTTTATTTATTGTGGCTGTCCGTCTGTCACATATTATGTCCTTGTCTTTCTTACCTGCTTTTATCTCTCCGCAGTGGATATATATATATATATATATATATATATATATATATATATATATATATAATTTTGTTTTGGAAGTTTTGAATATATTTTGTGGAATTTTAGAGATGGAAATGATGATTGCACTGGGCTCTGAGCAGGTTTTGTATATTAAA
White Ash	Contig_from_HWI-ST609:156:C0NHEACXX:1:1215:14564:19071	ta	91	110	TGATTCTTCTGACTGACAACC	CAAGTACAATACAGAATCTGAAGCC	55.549	57.99	123	ATCCCTGATATAGTAAATGTTACATTGTTAAATCTTTCTATTTTATGCAAAAAAACTGAATGATTCTTCTGACTGACAACCTTTTACTTTTATATATATATATATATATACTCTCGCCTTCTCTCTGGGATGTGATTTCCGTTTTTTTTTTAAGTTGTGGCTTCAGATTCTGTATTGTACTTGAAGATATG
White Ash	Contig_from_HWI-ST609:156:C0NHEACXX:1:1215:9700:46944	at	103	120	AGACGTTGTTGTCTTCAACC	ACCACATGAAAGTTGAGTGATCG	56.225	59.252	164	GTGTTATCCTCAACTTTTGATCCCTTTTGTACTTTTGTCTCTAATATTTATTTCTAGACGTTGTTGTCTTCAACCTTTCATTTTTTCGTACTTTTGTCTCTAATATATATATATATATATGGGTTAATTTCACAAACGGTCACTGAAGTTACATGAAAATTATAAAACGGTCACTGAAATTTAAAACTTTCAGCAACGATCACTCAACTTTCATGTGGTTTCAGAAATGGTCACTGAAAT
White Ash	Contig_from_HWI-ST609:156:C0NHEACXX:1:1215:12563:88272	ca	43	58	TGGTTCTGAAGTCCATCACGG	CCAAGCAAGTTGAGGCAAGC	59.998	60.319	173	CTTGGATCATTATGTTCAATTGGTTCTGAAGTCCATCACGGTCACACACACACACACACTCCCATTTGTTTATGAATGATTATATCAGATCTGTTGCGTCATTCCCTGATCATCGCTGTTGTTATTTACAGGTTGGCACTGTTGGAGGTGGAACCCAATTAGCATCACAATCTGCTTGCCTCAACTTGCTTGGGGTAAAAGGTGCAAACAAAGAGTCC
White Ash	Contig_from_HWI-ST609:156:C0NHEACXX:1:1216:15351:23373	ta	100	123	TTAATGCGCCAACACATCGG	CACCGGTGCTCATCTTATCC	59.55	58.129	120	GATAAAGATTTTGTGAGTTCCAATCCACCAATGAATTAATGCGCCAACACATCGGTGCTTAGGATAAGATGAGCACCGGTGCTCATTAGATCATTTCTGTATATATATATATATATATATATACAGAAATGCTTAGGATAAGATGAGCACCGGTGCTCATTAGATCATTTATGTATATATATATATATATAATATTACGTGTGA
White Ash	Contig_from_HWI-ST609:156:C0NHEACXX:1:1216:9323:55549	gt	24	41	AGTTTCTGGAGAACTAGGGC	GTTCGAGAAGGAGACGGACC	56.545	59.829	135	AGTTTCTGGAGAACTAGGGCTAAGTGTGTGTGTGTGTGTGTGGTAGTGAAATGGCAAAGAGAGAAGGAGAAGCGGTTTGCGTAACAGGAGGCAGCGGCTATATTGGTTCATGGCTGGTCCGTCTCCTTCTCGAACGTGGATACACTGTTCATGCCACT
White Ash	Contig_from_HWI-ST609:156:C0NHEACXX:1:1216:8454:56984	tg	70	87	GCTTGAGCAGTAGAACATGC	TCAATTCGTGTTCCATTCTTCCC	57.179	59.244	149	CTATTAAATCTAAGCTGTAAAATACGAGTGCTTGAGCAGTAGAACATGCATATAGTATGTAGATATGTATGTGTGTGTGTGTGTGTGTCAAGCGATGCCCCACATGTGTAAGAAATATCAGTCGAAAATGGTGATGAAGAAAAAACTGAATGAAAGGGAAGAATGGAACACGAATTGAACTCTTAATTATATAATTCTCATTAATAAAATAGTGAGTAC
White Ash	Contig_from_HWI-ST609:156:C0NHEACXX:1:1301:12083:3172	ta	112	129	GCTCACCTTGATCCAGTGGG	TGAGACAAAGGAGAGCTGGG	60.394	59.02	122	TCATATCATATGCCTTTCATGGTTTTCTCCAGCTCACCTTGATCCAGTGGGGAAAAATCTATCTGGTCTTTTGTTTCATACTTCAGAAACAAAAAACAAATGAAATTGTTTTATATATATATATATATAAAACCCCAGCTCTCCTTTGTCTCAGGGTTTTCCCCTCAAACAAGAAAACAGAGATGTAG
White Ash	Contig_from_HWI-ST609:156:C0NHEACXX:1:1301:18356:47295	ga	75	90	ACTCCCACCATACTCTCTCCC	GTGTGCGAGAGAGCCTTTCC	60.063	61.017	117	AATTTAATTTTATAAAACTCAATTCCAACTCCCACCATACTCTCTCCCTCACACACACACACATATGTGTGTGTGAGAGAGAGAGAGAGAGTATGGTGGGAGTTGGAAATGACACACAACTACTGGAAAGGCTCTCTCGCACACAACCACCGAACAGGAGGAGCTCCACTGTGAT
White Ash	Contig_from_HWI-ST609:156:C0NHEACXX:1:1301:17949:64417	at	131	152	TCAGTGGGTAATTGCTCGACC	TAAATTTGCGCAGTCGAACC	60.066	57.395	192	CCGGCAACTTGTGAAGTTGAATACATGCATAGTTTATTCAGTGGGTAATTGCTCGACCTTAATTCTAATTAAAAAATATTTTTAAAAGCAAAAAGACATCATATATTTTATTGTATGTCATTTTTATTAAATATATATATATATATATATATTTTGCTCACATTGATTACAAAGTGGTCAAGGTTCCAACCTTTCATACAAGGTATGCAGGTTCGACTGCGCAAATTTAATATAAAAG
White Ash	Contig_from_HWI-ST609:156:C0NHEACXX:1:1301:10069:72467	ag	111	126	TTACCTGGAGGAATGAATATGG	TCACTCATTTATCCCATGTTGATCG	55.004	59.24	184	AGATTACCTGGAGGAATGAATATGGATATTTTCAATTAGGTATTATAGAATACCTAAATTAAGATCTATGCATGCCATTTTTATTTTTAAAGAAGATAACATCCACCCTAAGAGAGAGAGAGAGAGTACCATATAACATGTTTCGTAATATGTTTACTTTTACGATCAACATGGGATAAATGAGTGAATAGATCCATGCTCCTCAGTGCGTGAGACCCTAAGATTTATACATAACCTCAAATTTACCCTTATGACATTT
White Ash	Contig_from_HWI-ST609:156:C0NHEACXX:1:1303:11460:23480	ga	115	130	GCCATGATGATTTGCAACTGC	ACGTGGTCACTATTTCGAGC	59.069	58.008	138	CCTTTTAGTTTTGTCTGAACAAGAAGAAACTTGTGTTTGGAGCCATGATGATTTGCAACTGCTTGAAACTCTCCTTCTACATGCAATTCAATATTAGACTCTGTGTGTATGTATGAGAGAGAGAGAGAGAGCAACATCTATAGCTACCATTTTATGAGAGCTCGAAATAGTGACCACGTTCTCATAGGG
White Ash	Contig_from_HWI-ST609:156:C0NHEACXX:1:1303:12764:73471	ga	73	92	ACGTTAGGCTATAGGGAGGG	AAGGAATGTAGGAACCACCC	57.694	56.804	105	AGAACACTAAATATGAAAAAATAGAGAGAATTGTTTAGAGACACAAACGTTAGGCTATAGGGAGGGGACGGGGAGAGAGAGAGAGAGAGAGAGTTCACTCTCTATCTTTTCTTTCTTCATTCACATTGTTAGGGTGGTTCCTACATTCCTT
White Ash	Contig_from_HWI-ST609:156:C0NHEACXX:1:1303:12411:93216	at	128	145	GTACTCCTTGTTGTGCTGCC	TTTAAGCTGTACCCATTCCC	59.125	55.008	157	GTACGACTTGTGGCGTTCCCGGCGTTTTATCTCCAATCGCCGAAGGAGCATGTTTTGGGGTACTCCTTGTTGTGCTGCCTTTGTATCATCATTTCGATCAAAATAAACATGAAGTATATCAATGCAAATATATATATATATATATTGAAAACTGTAGGTTACGCGATTTATGAATTCTTAATACTAATATATTAATGGGAATGGGTACAGCTTAAAAGGCAT
White Ash	Contig_from_HWI-ST609:156:C0NHEACXX:1:1303:15105:100573	at	108	129	AATGGCCACCTGCTCTCTGTCG	GGACCTAAAGGCTACAAACTTCC	64.834	58.992	199	CTTTAGACGGCCGATCAATGGCCACCTGCTCTCTGTCGCCATCTTGATTGTTTTTGTGTGGATAGGGGGTTTAAAGTTGTGTTCTTGAATTGCAAGTATGTGTTGGAATATATATATATATATATATATAGACACGCACACTTAGAGGAAGAGAGAGAGAGAGAATGAGAGAGAGAGTAATATACTTCCTTAGGAAGTTTGTAGCCTTTAGGTCCCTCAAACATTTACAAATAAAACAAATGAGTCTATAATCATTGTTTTATAGACTTTAGGTCCTCA
White Ash	Contig_from_HWI-ST609:156:C0NHEACXX:1:1304:2463:44896	ta	107	122	TTCAGAACTTCAGTAACTACCC	ATGATCGCGTTCAGAAAGGG	55.149	58.343	102	CCGTTAGTGTAGCAGTTAGAAACTTTAGTGACTATTAAGAAAATAACTTGGCATAATTATTCAGAACTTCAGTAACTACCCACTAAATGAAAAAAAAAAAAAAAATTATATATATATATATATCTTTGATAGTTGATTTCTCCCTTTCTGAACGCGATCATTTGGTTTAATATCATAGG
White Ash	Contig_from_HWI-ST609:156:C0NHEACXX:1:1304:6487:61248	ag	91	110	CATCTCGTCTCCTTAATATTCAAGG	ATGGCCAATCAAACATGGCC	57.118	59.457	106	TGTTGAGTGTTTTTCTTTTGATTTTCAAAGGATGATTAAGATTAATGATTATAAAAAATAATCATCTCGTCTCCTTAATATTCAAGGTTTAGAGAGAGAGAGAGAGAGAGAAATGTAAACAAATAAATATTATGAATTTAGAATCTTAGGCCATGTTTGATTGGCCATCTTTTCCTTG
White Ash	Contig_from_HWI-ST609:156:C0NHEACXX:1:1304:20484:64051	tc	36	51	GTTCTCTGTGGAAGCTTGGC	AACTCGAGCACAAGTAGTCC	59.122	57.273	165	TGGTTCTCTGTGGAAGCTTGGCATTTATGAGATGGTCTCTCTCTCTCTCTCCCTCTCCGTATGTGTTGTTTATGTGAACAATAAAGTTTGTTAATTGTAATGAATGGGAGAAATTTATTTTTTATGTATTGTTTTTTTCTATTTTGAGGACTACTTGTGCTCGAGTTTTGTACAGTGTTTCTCTTTCATAAC
White Ash	Contig_from_HWI-ST609:156:C0NHEACXX:1:1304:7938:88019	ta	117	152	TCTGCTTTCTCCCAAAGAAGC	TGCATCAATCCAGGTTGTTGC	58.491	59.727	144	CATGAAAATAATATATTTTTAGCCGCCGATTTTCTCCGGAATTTAGCTTCTGCTTTCTCCCAAAGAAGCAATGATTGACTTTTCTTCTCCTCTTTCCTTTCGTCTATGTGTGTGTGTATATATATATATATATATATATATATATATATATATTTTTTTTTTTTAAATGGTGCAACAACCTGGATTGATGCACCTTTCTTCTCTCACAATCTCCTTTTAAAACCATGTAAAATTAAAAATGTTTGATATCAAC
White Ash	Contig_from_HWI-ST609:156:C0NHEACXX:1:1306:7904:16682	at	55	82	TGCTGGCCTTTAGATCTGTGG	AACTCGAAAGCCAGAGATCG	60.065	57.714	109	ATGGTGACACGTGGTCTTTTGCTGGCCTTTAGATCTGTGGTTTGTTGATGTGTGATATATATATATATATATATATATATATACCAGTTTGGAGATATTTTATTCATTCGATCTCTGGCTTTCGAGTTACTCCAGTTTCTTCTAGGTTCTTCTGAGTGTTTCTCTTTTCTTGTAA
White Ash	Contig_from_HWI-ST609:156:C0NHEACXX:1:1306:4974:79430	ct	44	89	TGACTATGACTTTGAGCCCG	GATGATTAATCTGGCAAGATGC	57.327	55.633	127	GCCACCATGACTATGACTTTGAGCCCGTGAATTTTCTGACTCCCTCTCTCTCTCTCTCTCTCTCTCTCTCTCTCTCTCTCTCTCTCTCTTCTCTGTATATGTAGATTTGTCTGCATCTTGCCAGATTAATCATCTTTTGTCGTTTGATCAGAAATC
White Ash	Contig_from_HWI-ST609:156:C0NHEACXX:1:1308:9108:83784	ta	106	147	AGAATATGCTATCAGCCATTTCCC	GGCACCTTCTTCAACAACTCC	58.74	59.391	176	GACCGGCTATCATTTTTGCTGTCAAACGAGCAACAGAAGATCTCACTATGTCTGGAACATATTACAAAGAATATGCTATCAGCCATTTCCCTTTCATTTTTTCTTTATATATATATATATATATATATATATATATATATATATATAAGGAGAGAGAGTGTGTGCTATGGGTTTTGCTACACGAAAATGTTTTAGTGGTTTGGCTACTTTTTAGAAATTATAGGAGTTGTTGAAGAAGGTGCCAATTAGAT
White Ash	Contig_from_HWI-ST609:156:C0NHEACXX:1:1309:9692:59761	ct	81	102	ATTCCCAATTCACACGAAGG	ACAACACTTCAAACCAGTCG	56.017	56.511	163	GTCCAAAATTCCCAATTCACACGAAGGAAAACAAAACCCTCACCTTGTCTTTGAGGTTTTGAAATTGAAAACCGAAAACCCTCTCTCTCTCTCTCTCTCTCTACATAAGATCTATACAGAAATTCACATATATGAATGATTTCTATACATCGACTGGTTTGAAGTGTTGTATGTGTTGAGATAGATAG
White Ash	Contig_from_HWI-ST609:156:C0NHEACXX:1:1310:7113:58691	at	115	134	GCTACCTTCTACCGTGTTTGG	CTTGAGAACATGGCAAGTGC	58.656	57.657	113	ATGATATTTTTGCCTTATTCTGTGACTATCTTTTAGAGTTCAAACTGAACTTCATTTTTCGCTACCTTCTACCGTGTTTGGTTTTGTCTGCATAGTTAAGATCTAAAAATGTTCATATATATATATATATATATCCACTTATTGATAGAGTTTGCACTTGCCATGTTCTCAAGTTTTATTTTC
White Ash	Contig_from_HWI-ST609:156:C0NHEACXX:1:1310:17881:82148	ga	61	92	TCATTACGACGGTCCAAATGG	GCTCTAGAAATGTTAGGCGAACC	58.376	59.444	124	CACAAAAAAGTTATGGTCAAGAGATGATTGACTTCATTACGACGGTCCAAATGGTCAATTGAGAGAGAGAGAGAGAGAGAGAGAGAGAGAGATACGGCGATTCAAAATATACAAGGTTTAAAAAACAAACTTTCGGTTCGCCTAACATTTCTAGAGCAAGACCAAG
White Ash	Contig_from_HWI-ST609:156:C0NHEACXX:1:1311:4374:6662	tc	48	73	TAGAGCGAACATGGATGCCC	TCTAGTTGTTGGCTCCTCGC	59.893	59.753	129	CCTGGTTCGCCCTTAGAGCGAACATGGATGCCCTCCATATTCAGGTGTCTCTCTCTCTCTCTCTCTCTCTCTCACAGACACCTCGAAGAATCTTTTACACAATTCTATTTGGAGGCCAATAAGCGAGGAGCCAACAACTAGAAGAAACAATTGTACAAATAGAAGGAA
White Ash	Contig_from_HWI-ST609:156:C0NHEACXX:1:1311:5705:19758	ag	88	117	GGCAGGGAGGATTGGATAGC	TGCACTAGACATGATAGTATTCTGC	59.963	58.549	122	CTAACTATAAATCTAATTCCTAGTTCCCTTGTGAAATGTTTGGCAGGGAGGATTGGATAGCAATGGACGGCATTAATGAAGGCAAAAAGAGAGAGAGAGAGAGAGAGAGAGAGAGAGACAGAGTAGCTAAAATCTTGTGCAGAATACTATCATGTCTAGTGCAGTG
White Ash	Contig_from_HWI-ST609:156:C0NHEACXX:1:1311:8243:28906	ag	130	147	AGGAAGGCAGAAATGTACGGG	ACTGTACAGTTGGCAGCACC	60.065	60.535	157	ACTGTTTTGTAATAAAGAAAGAGGAAGGCAGAAATGTACGGGAATAGAATTCAAAAGCAATTGGAATCCTATTTACACTACAAAAGTGTGGGCTGAATTATTATTGAAAGACGACTAAAATAAAATTAAAGAGAGAGAGAGAGAGAGCTTGTCATACAGGTGCTGCCAACTGTACAGTTTCTGTCTTTTTTTTTTTTTTTTTTACTTGCAGAATAATTCTATATATACAGCACACAAGGCAGAGAAGCTGAGAAAAAAGGGAAAAGAAAAGGAGAAAAGGCGACTG
White Ash	Contig_from_HWI-ST609:156:C0NHEACXX:1:1311:17684:54504	tc	34	51	TCCTCTTCTCACTTCACTGC	AAACTCTCAGCCCAACCACC	56.882	60.179	130	ATCACGTTCCCTTCCTCTTCTCACTTCACTGCATCTCTCTCTCTCTCTCTCCATCTTCTTCCCCAACTTCTTCACAGGCGGTGGGTTTGGGTGTTGTGGTTGACTGCAGTGGTTGCTGCGGCGGTGGTTGGGCTGAGAGTTTTTGCTGTAGTTGGTC
White Ash	Contig_from_HWI-ST609:156:C0NHEACXX:1:1311:4814:71427	ag	137	154	CATACACGGCTGGAAGGAGG	ACAGCATCGCTCTTCTTTCC	60.179	58.268	127	AAAAAAAGGCGGCTTTGAATGGAGGCCAAATTAAAAAACTTATATTATATTATATACATACACGGCTGGAAGGAGGAGAATACACATACAAAGAGACAAGAAAAGTGAGAGTGGTTGAATACACATACACACACATAGAGAGAGAGAGAGAGAGAAAACAAAAGGAAAGAAGAGCGATGCTGTTG
White Ash	Contig_from_HWI-ST609:156:C0NHEACXX:1:1312:15696:17036	ta	116	131	TCACCAAGACTTGAATCTACGG	GCCCTAGGTCAAATCAACTTTGG	57.812	59.807	147	CACAACTCATTGTGATTAACAAATCACCAAGACTTGAATCTACGGATTCTATTATTTAATTTATTAGAATATTAATTCAATTAAATAATAGATATTGCCATAAATATGCATTGATTATATATATATATATATTCAAAGTGTTTATGTCCAAAGTTGATTTGACCTAGGGCATAACACTTACAAACTCCCACTTGCACTAGATCTA
White Ash	Contig_from_HWI-ST609:156:C0NHEACXX:1:1312:15284:36787	ct	74	99	CTGATTTGCAGGCTGGTGC	TCCGATAAGTATCACCCATAGTAGC	59.785	59.349	164	ACTGATTTGCAGGCTGGTGCAAACCATGGATATGAAGTACTTAATTGAAATCTTCTTCTTACTACTACTAATACTCTCTCTCTCTCTCTCTCTCTCTCTCACCTTAGTTTGCACTAATATTTGATTATTTGAAATAATCAGCTACTATGGGTGATACTTATCGGAT
White Ash	Contig_from_HWI-ST609:156:C0NHEACXX:1:1312:8113:89701	ta	131	146	TGCTTCTTTACCCTTGTAAGG	GGGTTACGATTTCCCAACC	55.503	55.886	149	AGGGCTATAGTTTACTTTTGCTTCTTTACCCTTGTAAGGGAGGTAGTATCTCCTCTTTTACCGTCTTCTGTACTTTTGCTGCTTTGTTGGAAGTCAGGTTCTTGCCCCTCCAACGTATTCAAGCGAGTTCTATATATATATATATAATGGTTGGGAAATCGTAACCCCATCATCCTCTTCT
White Ash	Contig_from_HWI-ST609:156:C0NHEACXX:1:1313:5017:10276	tc	105	120	AGTTCAGAGGTGGGTACATTGG	CACAAGTCAGGCACAAGTCC	59.694	59.053	137	ACGGCTATTCCCATTTACACAAGTTCAGAGGTGGGTACATTGGAAGTCAGAATCAACCCTAAAACATTATATATGACATTTCGTCAGCCGCATCTCTATCTCTATCTCTCTCTCTCTCTCATTATGGTTAGACTTTCTGGACTTGTGCCTGACTTGTGCATTTCATATTCTTCTCTTTTTTCCTTTATTTGGTCACCTAGTCTAATTCCATCCCATTTGATGATGTGGCCCTCTATTCCTAACGTCTATTCCCATTT
White Ash	Contig_from_HWI-ST609:156:C0NHEACXX:1:1313:3913:94985	tc	93	110	AGCTTGTTACCAAATGTAAGCCC	AAGAAATGGCTTCACGTCCC	59.49	58.465	103	CTAAAAGCTGAAGGATATGAGATTCGAAGCTTGTTACCAAATGTAAGCCCAAGCATCACATTGTGTTTAGGAGGAGGTCTATAAGGCATTAGTCTCTCTCTCTCTCTCTCGGGACGTGAAGCCATTTCTTTTTTGTTGCACTCACTACTTGACTGAACTTGCAGGTATTCACCTCATCTCCTTCCCTTATTTTTGTGACTGAAATCT
White Ash	Contig_from_HWI-ST609:156:C0NHEACXX:1:1314:12585:40010	ta	41	56	TGTACATGAACGTCGAGTTACC	TGAAGTTAAATGGGACTCGATGG	58.175	58.487	117	TAACAGATTGACATGATATGTACATGAACGTCGAGTTACCTATATATATATATATATCAGTCGTAATATTTGACTTCTCAACCTCTTTTTTTTTTCTCTCTCTTTTCTTTGTCCATCGAGTCCCATTTAACTTCAATCCATTTAATGTACTATTTTTTTCTCCAAGGTTTCATCTTTGAATTTT
White Ash	Contig_from_HWI-ST609:156:C0NHEACXX:1:1314:12956:41252	ag	80	97	ATCTAGATGCTGCGAATCGG	AGTTGGATGCTTATGCTTCAAGC	57.639	59.87	109	ATAGTATAAATATCTAGATGCTGCGAATCGGTTTCATTTCATTTTATAAATTCAAGCCAAGAACATCAAAGCTAGAGAAAGAGAGAGAGAGAGAGAGGCTTGAAGCATAAGCATCCAACTCAAAAAAGATAGAAATTAATCAAGTAATTGAAAG
White Ash	Contig_from_HWI-ST609:156:C0NHEACXX:1:1314:11827:85680	ct	63	78	TCTGCTAAGCTTTGCCTTAGC	GGATCAGTCATGGTGGAAGGG	58.64	60.134	141	TACTTTATGTTTCTGCTAAGCTTTGCCTTAGCTAATCACCATCCACTCTTGATCATCTTCTACTCTCTCTCTCTCTCTCCCTTTTCTCTCTCTACAAAGGCAAATCCATCCATCTTCCATTTTCCCTTCCCCCCTTCCACCATGACTGATCCCTATTCAGATAATTTCTAC
White Ash	Contig_from_HWI-ST609:156:C0NHEACXX:1:1315:16877:75536	ga	33	54	GCGACCATTACAAGATGTTTGGG	AAAGTGGTACTTGGGACCGG	60.428	59.601	134	CGTGCATCAGCGACCATTACAAGATGTTTGGGGAGAGAGAGAGAGAGAGAGAGATCAGCATTACATAATGTAAAAAACACATTACAAAATTGAAAACTGAAGGAACGAGGATAAGTAATAATGCCGGTCCCAAGTACCACTTTCATTAAGCAATCAGTATGTTCTGAAGTCGTCCCAAAATACGTTAACT
White Ash	Contig_from_HWI-ST609:156:C0NHEACXX:1:1316:19804:26963	ta	59	74	CAGAAATGATATAATGAGCACCGG	GGGTGTTACATGTAATTACTTGCC	57.826	58.113	118	CATATATATATATACAGAAATGATATAATGAGCACCGGTGCTCATTAGATCATTTCTGTATATATATATATATAATCACACAAAATAGCTCAGCTTTTTCATGTGCTAGGCAAGTAATTACATGTAACACCCCGAAAATTTTAGAATAAAAATTTATTTTTTCTATATATTATATTTTATATTTTTATATAGTTGAGGGACTAAAGTGATATATA
White Ash	Contig_from_HWI-ST609:156:C0NHEACXX:1:1316:5933:30143	ct	79	94	AGCTTAACCTAAACATGCTCG	TCCATGTACATGAAGAAAGAGGG	56.343	57.897	132	TATATAGAAACTACTTTTTTCCCTTCTTAAGCTTAACCTAAACATGCTCGTATAAATACTTATAATGTTCGTACATTACTCTCTCTCTCTCTCTCATTGATAGGTTTTTTGTTGCTGCAACTTTTTTCTCTCTTATTTCCCTCTTTCTTCATGTACATGGAGTATTTGCAG
White Ash	Contig_from_HWI-ST609:156:C0NHEACXX:1:1316:18079:65825	ga	47	64	CTCCACACTCTTGCTCCACC	GGAGGTGAGGCATGTCATCG	60.321	60.532	143	CTTCCAAAACCCTCCACACTCTTGCTCCACCCTCCAAGAATCAGTGGAGAGAGAGAGAGAGAGAAAATGCCGCTGGGAGAGAGGGCAGGGGACAAGAGCGAGTCTCGATACTGTGGAGTGGAGACGGAATTTAACGATGACATGCCTCACCTCCTCTCCTTCAACATCCATGGCGGGTT
White Ash	Contig_from_HWI-ST609:156:C0NHEACXX:1:1316:10024:81432	ac	97	114	CACATAAACATCTTCACGGCCC	CCTTGATTTCGCCTTTCTCG	59.903	57.186	166	CCCACAACTTATCACTTTCACATAAACATCTTCACGGCCCAAGTTTTTGTTTATACATTTTCCCAAACCAAAATTAATTACAAAAAATCATTCTAAACACACACACACACACACAGAGAAAGACGATCGCTCGTTGCAACCCCAGTGAGGCTAAATAGCATTATCGAGAAAGGCGAAATCAAGG
White Ash	Contig_from_HWI-ST609:156:C0NHEACXX:1:1316:14466:87679	ct	63	78	ACAATCTTGGTAGCTATCTTCTTGC	ACAGTGAGCTGGAATAAATGGC	59.18	58.98	128	CTATATGTTTCTCCATCCTTTCTCTCAGTATACATTACAATCTTGGTAGCTATCTTCTTGCACTCTCTCTCTCTCTCTGGAGTTGCAGCATCATTTTCTGGTCCAAGAACTCTTCTTTCTCACTTCGCTCCTCAAAAATTCAGCCATTTATTCCAGCTCACTGTTTTCCAACACATTTTGACTCCTC
White Ash	Contig_from_HWI-ST609:156:C0NHEACXX:1:1316:8602:96469	ag	103	118	TCTGAGCGTTAGGGATTGGG	ACGGGACTTTGATACTCGCG	59.169	60.179	174	TAAAGGAAAAAAGAGAAGCTATGAATGGTTGTTGAAGAGGAAGAATCTGAGCGTTAGGGATTGGGGGTTTCACTCAAATTTGGTATTATTATTCAGAAAGTTAGAGAGAGAGAGAGAGAAAGAGATGGTGCCATTGGGGACTACAATAATAGCAGTACGAATAGGAGAAGAGAGAGGGAGAGAGCGCTCGTGAAGTGGGCGCGAGTATCAAAGTCCCGTCCTT
White Ash	Contig_from_HWI-ST609:156:C0NHEACXX:1:2101:8275:44460	ga	42	65	CAACCGAGTGAGCAGTAAGG	ACCCTCGAGAGATTATAGACAATGC	58.285	60.048	120	AGTGCAACCGAGTGAGCAGTAAGGATACAAGGAGAGGGACTGAGAGAGAGAGAGAGAGAGAGAGACTAGGGTTGTATAGTTTTCAACTGGTGTTTGACAGCATTGTCTATAATCTCTCGAGGGTAATTTTGTTATTTCGTGTTTTAGTGGATAAAAAGTAAT
White Ash	Contig_from_HWI-ST609:156:C0NHEACXX:1:2102:17322:17548	ac	134	151	TCACATCTCCACCGTGATCC	TGGGTTTGTGATGCATTTGGC	59.176	60.271	131	CCTGATCAGGGTCTCTTCCAGATAAAGGATTCTAACATTTGATCACATCTCCACCGTGATCCAAATGTAACACTCCACATCCCACAGTACAACCAATGTACCCCTAGGCATCTATACTCCACCTTACCAAAAGACACACACACACACACACTGCCAAATGCATCACAAACCCACTATGCATGCAAACACATTACACCAAGTAATAAGATCACTCCAAATCATGTCAATGCACATATCAAACACATTGAAATGCAACATATAGCCATGCAGCGGAAACGAGCAATCA
White Ash	Contig_from_HWI-ST609:156:C0NHEACXX:1:2102:11661:65500	at	122	139	TCGCCTCAATCGGATATCGG	TAGGATAAGATGAGCACCGG	59.474	56.209	172	ATTTTGAATCGCCTCAATCGGATATCGGAATACAAAGTTATGATAAAAACACTGAAAAAAGATGCAGCTGCCTGTTAAAAATAAGAAATTCCGTTATATAGCCACTTTTAATATATAGAAGATATATATATATATATATACAGAAATGATCTAATGAGCACCGGTGCTCATCTTATCCTAAACACCAATGAGTTGACACATTAATTCATTGGTGGA
White Ash	Contig_from_HWI-ST609:156:C0NHEACXX:1:2103:4617:64225	ca	101	126	TGGCAAGTTCAAATCTGCAGC	ACATTTGTGGGTTGCAAGGG	60	59.242	111	GAAATGATATTGATTAATTAAATTATTTGCAGTATCTGCAAAGGGCTCTTGGCAAGTTCAAATCTGCAGCAGATCGAACCTATCTACCAGCCACCAGGTTCACACACACACACACACACACACACAAAATCTTACCCCAACCCTTGCAACCCACAAATGTGCTTTGTTCTATTTTGTTT
White Ash	Contig_from_HWI-ST609:156:C0NHEACXX:1:2103:7438:77437	ac	35	50	AAAGCTCCCTGTTCCCTTCC	CTCAGCCGCTGAAACTAGGG	59.594	60.461	158	CTCCTCTTACCAAAGCTCCCTGTTCCCTTCCCCTACACACACACACACACAAATGCAAGCATTCAGGCCAAATGAACATAGATAAGATCAGGATTATATATAGACATACATAGAAAAACTTGTTTACCATGGCTGCGAAGTTGCAAAAACCCTAGTTTCAGCGGCTGAGCTTCGAAATGAGAAAAATGGGTGCGGTGT
White Ash	Contig_from_HWI-ST609:156:C0NHEACXX:1:2104:1455:30539	tc	84	115	TTTGGTAAAGGTCCGCGACG	TCAAGAAGGTCAATAAAGCCG	60.945	56.254	103	GTTAAGGATTTAATTTTGGCTTCTAAGTTCTCGTTAACAAGTTTCAACTCACTCAAATTTTTGGTAAAGGTCCGCGACGAGTTTCTCTCTCTCTCTCTCTCTCTCTCTCTCTCTCGTTCAAGTTCATTAACCTTTTTCATACGGCTTTATTGACCTTCTTGATTTTAAGGCTCTCCTCAAATAAT
White Ash	Contig_from_HWI-ST609:156:C0NHEACXX:1:2104:12735:62375	ta	59	78	GGAATTATTTGGGCTCAACTTGG	GTATATTTAATCTCTCTCTCTGGCG	58.241	56.727	151	GGAATTATTTGGGCTCAACTTGGACTTCTAGTTGTAGAAAAATATTGATGAATTAGGTTATATATATATATATATATAATACACGGCAGAAGGAGGTAGCAGCCGGGAAAAAAAAGAAAAAAAACACGCCAGAGAGAGAGATTAAATATACACAGGCAGATAATAAAGTTAGGTTTTGGTTATATATATATGCTACAAGAGAGAATTGG
White Ash	Contig_from_HWI-ST609:156:C0NHEACXX:1:2105:19973:86200	ag	60	103	CCTGCACCACACCATTATCG	AACTCGTTCTCTTTCTTCCC	58.983	55.021	121	AACCTGCACCACACCATTATCGTACACCATGCACCCAAAACCACAGCCACGACCACAGAAGAGAGAGAGAGAGAGAGAGAGAGAGAGAGAGAGAGAGAGAGAGGGGAAGAAAGAGAACGAGTTTT
White Ash	Contig_from_HWI-ST609:156:C0NHEACXX:1:2107:17108:31781	tc	35	90	TCCAAACACATTTCCCGTCC	AAGGACAGAGAGGGAGAGGG	58.388	59.662	125	AAACGTGTTCTCATCCAAACACATTTCCCGTCCTTCTCTCTCTCTCTCTCTCTCTCTCTCTCTCTCTCTCTCTCTCTCTCTCTCTCTCTCTGTGAATGGAATAGCAACGACGACGCTCCCCTCTCCCTCTCTGTCCTTCGAGAGG
White Ash	Contig_from_HWI-ST609:156:C0NHEACXX:1:2108:6166:75896	ag	64	81	CTAAAGAGCCACACCGTCC	ATCAGCAGCTTCTTCGTTGC	57.861	59.199	117	CTAAAGAGCCACACCGTCCTCAAGTGCTTTTGAATTGTCCAATAACAACAGAGTGCCAAAGTTAGAGAGAGAGAGAGAGAGAAAGGGAAATACTTGAGCAACGAAGAAGCTGCTGATTTCTCCACACACCCTAAAATTTTGTCCATTTTCTGTATTCACGTAGCTCAAATCATAT
White Ash	Contig_from_HWI-ST609:156:C0NHEACXX:1:2111:16999:47335	ca	138	155	CCAATCCCAATGTAATTTCGATCCC	CGACGAGCCAAATTAACACCC	60.279	59.87	164	ATCCTTCAAGTGTCAAAAATTCATCCAAAGAATTATTCAAGCTTCCTTTTCCAACCAAAACTCCAATCCCAATGTAATTTCGATCCCCTCAAGACTAATTCAACTAAAACTCCAATTACCCAATAGAATTTGGGTCTCACACACACACACACACATATTAAATTAGAGAAATGCGTAGCTTAATCCACCAAGTTATCTAGCGTAGGGGTGTTAATTTGGCTCGTCGTCTCGAGTGGCCCGTGGCTCGACCAGAAAATAGCTTGGGTCGACTAGGCTCGGGCTCTGGCCGAGCCCATTATGGAG
White Ash	Contig_from_HWI-ST609:156:C0NHEACXX:1:2111:2679:65194	tc	92	107	CATCTCCATTCGCTTCTTGGC	GCTCGAGCTCGTAGATAGG	59.667	56.645	140	CTACTTGCGGCCGGATCTTAAGCGGGGCGCTTTTTCGCCCCAGGAAGAAGAGCTTATTATTCATCTCCATTCGCTTCTTGGCAATAGGTAATCTCTCTCTCTCTCTCTGTGTTATATTGAGGTTGTTCGTTTTCGTTTTCATTGTTGAAGATGATATTTAGATGAATTCACATGTTTCATATCCTATCTACGAGCTCGAGCTCTTAGATAAG
White Ash	Contig_from_HWI-ST609:156:C0NHEACXX:1:2112:17760:18422	tc	86	105	TCTCATCAAATGGTCCCTTCCC	ACTCTGGGAGGTCATGATTCC	59.758	58.877	121	ACATATATAAATATATATATTTTTAACACTAGTTCTCATCAAATGGTCCCTTCCCCCGTGTCTCATAAATCTCAGTCAGTTTTTATCTCTCTCTCTCTCTCTCTCTGTTTAGAGAAATGTCGGATAAATCTAAGGAATCATGACCTCCCAGAGTTTTGATTTCATCCATTTATGGTGGTGGAGAATT
White Ash	Contig_from_HWI-ST609:156:C0NHEACXX:1:2112:20763:45124	ca	83	98	TTGACTACTATGGGTCAGGG	TGTTATATGCATAACCTAACGCGC	55.637	59.849	101	CTAGAGTGAGGAAAGTACATATTTGACTACTATGGGTCAGGGATTGAACCAATCATAATCTTAATATGTTGACATGAGTTTTCACACACACACACACACGCGCGTTAGGTTATGCATATAACAGGTGGAGACTGATTTAATTTTTGCAATGTTGTAATTGTTTATTTGTCTGACCACCAAATTTTAAACCTGAGACACAACATATTGTTAAACCATGTTG
White Ash	Contig_from_HWI-ST609:156:C0NHEACXX:1:2112:20252:79572	at	69	120	CTCATGAAGTGTACTAGATTTGAGG	ATGTGCCAACTTATCGGTGC	57	58.905	170	AGAACTTTTCAACTCATGAAGTGTACTAGATTTGAGGTTCTTCAAGAATAACAAAATATTATTCAATAATATATATATATATATATATATATATATATATATATATATATATATATATATACAGAAATGATCTAATGAGCACCGGTGCTCATCTTATTCTAAGCACCGATAAGTTGGCACATTAAT
White Ash	Contig_from_HWI-ST609:156:C0NHEACXX:1:2113:14089:15598	ta	47	62	TGCTTCGCTCTTATTATGAAGC	GTCCAAGAAAGGTTCCAACAGG	56.938	59.377	165	AAAGGTTTTAAATGCATCCAATGCTTCGCTCTTATTATGAAGCAAGTATATATATATATATATCGAGAGTAATCATCAATAAAGGTGATGAAATATTTTTGGCCATGTGAGTCCATGTTTGGACTACATATATCAATATATATGGTTTCTAATATGTCTGAACTCCTGTTGGAACCTTTCTTGGACTTGTTGGTCTACTTTTCCTTAAT
White Ash	Contig_from_HWI-ST609:156:C0NHEACXX:1:2113:9111:45269	ct	83	106	ATCTTTCGATCAGAGCCTTGACG	GTTTGCAGAAATGTGAACAGTTTGG	60.736	60.22	100	ATTTGAGTTACATCTTCACGTGAACTGTAACATGATCTTTCGATCAGAGCCTTGACGACAAGGCTTAACACATTTTCTTCCCCTCTCTCTCTCTCTCTCTCTCTCTCAACCAAACTGTTCACATTTCTGCAAACAAAAAGTCCCCCTTCAATAAAATATATTATCTT
White Ash	Contig_from_HWI-ST609:156:C0NHEACXX:1:2114:17311:12721	ct	88	113	GCGCACAAATTAAGCACTGC	GGTTTGAACTGAAATTGAACAAGCC	59.29	59.993	172	CAGCTAACCTTTGAATGCGCACAAATTAAGCACTGCACACTGCACACTGCAAGAGTGTGTATCAAAATCTTCTCATTCTCTGCCATCCTCTCTCTCTCTCTCTCTCTCTCTCTACAGTTCAACTACATATTTTTTACTATTCTGTATAATTTCCATTTTCAATGGCTTGTTCAATTTCAGTTCAAACC
White Ash	Contig_from_HWI-ST609:156:C0NHEACXX:1:2114:15448:46587	gt	103	122	TGTGTTTGCATGCATAGTGGG	TCACATCTCCACCGTGATCC	59.455	59.176	157	TATTGCATTTCAATGTGTTTGATATGTGCTTGGCATGATTTGGAGTGATCTTACTAGGTGTAATGTGTTTGCATGCATAGTGGGTTTGTGATGCATTTGGTAGTGTGTGTGTGTGTGTGTGTATGTCTTTTGGTAAGATGGAGTATAGATGCTTAGGGGTACATTGTGGTTTGTACTGTGGGATGTAGAGTGTTACATTTGGATCACGGTGGAGATGTGATCAAATGTTTGGAATTCTTTATCTGTAAG
White Ash	Contig_from_HWI-ST609:156:C0NHEACXX:1:2114:20334:72146	ga	81	98	ACAGCCCACTACACAACACC	TCAGAGTTGAGTTGCACTGG	60.179	57.755	104	ATAAACCAGATTGTAATTATTTTCTTTCAAAAATTAGATACAGCCCACTACACAACACCCTACTAATATGTCGTCAGTGTGAGAGAGAGAGAGAGAGAGCAATTGATTCCCAACCCAATCATTCCAGTGCAACTCAACTCTGATTGTTGAGGTCACAACACAAATCATACAAATCGCTAAG
White Ash	Contig_from_HWI-ST609:156:C0NHEACXX:1:2114:15120:82004	tc	73	100	TCCCATTAATTGTGGAGGCCC	TGAAACACGATGCTGCAACG	60.063	60.041	100	AGATAAAATCCTGAGTTGTGAATTTTTCCCTTGACACATCCCATTAATTGTGGAGGCCCTAATTTTTGTATATCTCTCTCTCTCTCTCTCTCTCTCTCTCCCCTTTTCAATTTAAACGCGTTGCAGCATCGTGTTTCATTATGTCAGCGGCAGAGATCCTTTCAAGATCAGCAAATTGTATTGGTCGATCGCTTGAAAAGCTTTTTAACCATTTTTTCTCTTTGAATGTTTGATGAATTATT
White Ash	Contig_from_HWI-ST609:156:C0NHEACXX:1:2114:3662:95336	at	77	104	AACCGTTGTGACTTCTTTGG	CCAGACACGCCCTTAATTAACC	56.488	59.319	188	ATCTGATGTTTTTAATTAATTATGGAATATTGATTTAACCGTTGTGACTTCTTTGGTTTTGACACGTTTCCTTCTAATATATATATATATATATATATATATATACTAGGTGCAAGCAACGTGCAATGCACGTTTGCTTAGTTTATATTTAATATTTTTGTTTAATAATTAATTTGTTATTAATAAAGATGTAATTTTTTTTGGTTAATTAAGGGCGTGTCTGGGCGCGTTGTAAGGAGGAAA
White Ash	Contig_from_HWI-ST609:156:C0NHEACXX:1:2201:3173:62397	ta	88	109	GGATTCTTCAACAACCCAGTGG	GTGTCAACTCATCGGTGTTTAGG	59.442	59.568	108	AGAGCTGTGAGGCAAATTCAATTGCCTACAGATCATTTCAAAAATTTCAAAAATTCTAATGGATTCTTCAACAACCCAGTGGTACAGTATATATATATATATATATATACAGAAATGATTTAATGAGCACCGGTGCTCATCTTATCCTAAACACCGATGAGTTGACACATTAATTCATTGGTGGATAAA
White Ash	Contig_from_HWI-ST609:156:C0NHEACXX:1:2202:19294:48379	at	75	92	TTGGTCCAACTAAAGTCTAACC	AACGGTGATGATTTGTAGCC	55.666	56.122	174	ATATTACATCTTGGATAGTTTTGAATCTTGGTCCATTTAAACCTTTTATTGGTCCAACTAAAGTCTAACCTAACATATATATATATATATATAAAAGCGAGAAAATTCAACAGCCTACATTGGAGAGAAATACGTGTAGCTTCCTTTGTTTTTGGCCTCCTCTTTTTTAGCTTTCTTTCGTTGTTTTTCTTCTTGTCATTGTGGCTACAAATCATCACCGTTATCTTGTTCTTTGT
White Ash	Contig_from_HWI-ST609:156:C0NHEACXX:1:2203:12917:15631	tc	121	138	TGACATGTGACAATAACAACGC	AAGCAATTGCACAGTTTCCC	57.859	57.468	144	ATTACAATGAAAATGTATTTTTTACATAAGTTGATATTTTGACATGTGACAATAACAACGCTCATAAATGGTACTTTCTGAAATGCTCCTTTAAAAGTTGACATGTGTGTTAGTTGATCTTCTCTCTCTCTCTCTCTCCAGTGGATCATCGGCAATAAATAAAGGGAAACTGTGCAATTGCTTTATTTATAAATGCACAAACATCATTCAACTTTTAAACACAACACACTGTTTGCCAATTTTA
White Ash	Contig_from_HWI-ST609:156:C0NHEACXX:1:2203:4891:49013	ag	62	91	CATCAGACGATGTATGAGGC	AAAGAGAGCGTTGAGTGAGG	55.826	57.553	200	CTTGACAGAAGTAGAAGCATCAGACGATGTATGAGGCATTTTATTATCGTTATCTGAAGCTAGAGAGAGAGAGAGAGAGAGAGAGAGAGAGAAAGCTAATGGCTTTGTGGGTTTATGGAATAGAGGGTGACTGCATTTAAATGCTATAAGAAAAATGAAATGAAGGGGGCAGATGAGCTGATTAATTGAAAGTCTCACCTCACTCAACGCTCTCTTTTGCCTGTTTTCATATTATTACAATC
White Ash	Contig_from_HWI-ST609:156:C0NHEACXX:1:2203:1748:75667	ag	116	135	CTTTCCAAGAGGTGCCGTCC	TCCAACCACTCAACTCTCTGC	60.956	59.929	147	AGATAAACTAAAATTTAGTGATTCAATTAAAATTTATCAACGCCTTTCCAAGAGGTGCCGTCCTGGTTTATTTATGTCAATAAACTATCTGATTTTATATACTCCAAAGTCATGAAGAGAGAGAGAGAGAGAGAGATTTGTATCCAAATGGAAGAGGATATACATTATTGCAGAGAGTTGAGTGGTTGGAAAAGAAATGATT
White Ash	Contig_from_HWI-ST609:156:C0NHEACXX:1:2204:6294:7117	ag	104	127	TTTGGGCTGGGATTGTTGC	ACGCCACGGCTTTATCTCC	58.943	60.153	101	ATATGATCTAATTGGATTTTTTTTTTTAATGATTTAAGAGAATAATTGTTGGGATTTTATTTTGGGCTGGGATTGTTGCTTGAAATGAAGCGAAAGTGCGCACAGAGAGAGAGAGAGAGAGAGAGAGGGAGCACAAGAAAATGGAGATAAAGCCGTGGCGTGATAAAGTAAAATATACCTTCGGGTTTTTT
White Ash	Contig_from_HWI-ST609:156:C0NHEACXX:1:2204:8326:8760	ct	53	72	AACTCAGAGAGTATCCTCCG	GGTTGGGCAAAGGATTTGGG	55.488	59.675	110	GTTGATCCAAAACTCAGAGAGTATCCTCCGAAAGGAGTTGCAAAGGTCCCCCCTCTCTCTCTCTCTCTCTCTCAATACATGGGGAAATGGCATCATTGTTCCCAAATCCTTTGCCCAACCAGCGCGTTGGTTCCCAACCTTCTAGTATAGTTGCACAGTCAATCCTCAACTAAAAAAACTGTCTAAAT
White Ash	Contig_from_HWI-ST609:156:C0NHEACXX:1:2204:17189:80043	ga	99	124	ATTGGGAGCTGTTTGGTCGG	ACGTAGAATGCAGAAGGCCC	60.609	60.108	183	AATCGAATTGAATTGGGAGCTGTTTGGTCGGTGGTTATGGACAGTTAAAAATATGTACAAATGCACTGTATGTATCTCTCTTGCAGTCTTGCATAATGGAGAGAGAGAGAGAGAGAGAGAGAGAGTGCATTGATGCTGTCTCTTGTAAAATCAGCAAAGACATTTCTATAGAGGGGGCCTTCTGCATTCTACGTCTGATTAGACCATCTGTCATTCAGCCACCATTTAT
White Ash	Contig_from_HWI-ST609:156:C0NHEACXX:1:2204:7869:99258	ct	28	75	AATTTCTACTCGCTGGCCGC	AGAACATGACCGAACAAGAACG	61.09	59.199	102	AAATTTCTACTCGCTGGCCGCCCCTGCCTCTCTCTCTCTCTCTCTCTCTCTCTCTCTCTCTCTCTCTCTCTCTCTCAATCTCGTTCTTGTTCGGTCATGTTCT
White Ash	Contig_from_HWI-ST609:156:C0NHEACXX:1:2205:14116:58416	at	136	159	AGTCAGTTCAGTAGTTTCATCC	ATACTGCAGGAGTGAGCTGG	55.496	59.171	173	ATATTTACGATAAGAGACGTCACCATTTTGTCAGAACTTCAATCTAGTCAGTTCAGTAGTTTCATCCTTTTGTTCTCATTGCAGTTAGATTGAAGATTGAGTATATGATAACATAATTCAACCTGAGAAAAATACATATATATATATATATATATATATAGATATGGAACCTAAGGTCTGGAGTTATCTTTACTTTCCCCAGCTCACTCCTGCAGTATCCTTGCAACCTAAAATTCTGTTAGTGCTAAACATATCAACATCTG
White Ash	Contig_from_HWI-ST609:156:C0NHEACXX:1:2205:19334:78019	ct	122	139	AGGCACAGAAGCGGAATAGG	ACTCCATATACATGCAATGGG	59.821	55.482	140	AAATAGTGAAGCTTGCAGTGAATCAGGCACAGAAGCGGAATAGGGTATCGGAATACACAAATTTTAGTCGTATTACTACCTCCAAAGGTGATTTAGATCCCTTTGATGGTAAGTTACTTTCCTCTCTCTCTCTCTCTCTCCAACCCATTGCATGTATATGGAGTTTAAACAAATGTCACATATTTTCTCA
White Ash	Contig_from_HWI-ST609:156:C0NHEACXX:1:2205:16437:78612	at	89	118	AGAACAATACGTGACTCTTGC	TTGCATTGCACGTTGCTTGC	56.3	61.489	151	AGAACAATACGTGACTCTTGCATACACAATTGAAAGCTAACAAACTTGTCAAATTATTTCAAAATTCAAGTATTGATTTCAATTTTTAATATATATATATATATATATATATATATATACACACACTAGGTGCAAGCAACGTGCAATGCAAGTTTGTCTAGTTTATATTTAATAGTTTTGTTTAAGAATTAATTTGTTAT
White Ash	Contig_from_HWI-ST609:156:C0NHEACXX:1:2206:16065:78242	tc	94	111	GGCTAGCAACCATAAAGTCTAAACC	AAATAAGAGAGGCGGCGGC	59.934	60.524	120	ATAATAAAAAAATTAATTAACTACAAATTACAAAAATACAAAAAAGGCAACTGGCTAGCAACCATAAAGTCTAAACCTCATATCTTCATACCATCTCTCTCTCTCTCTCTCTAACGACTCGCCCACAGTCTCTCTCATTCATAGTCGTCGGTTGCCGCCGCCTCTCTTATTT
White Ash	Contig_from_HWI-ST609:156:C0NHEACXX:1:2207:15053:78681	ta	68	97	AAATGAGTTCAGACGTGGC	ATGTGTCAACTCATCGGTGC	55.85	58.557	131	CTAAATTAAAAAAAAATGAATTTTTAAAAAATGAGTTCAGACGTGGCTCAATTGTATTTACTTTTGGTATATATATATATATATATATATATATATATCAGAAATGATCTAATGAGCACCGGTGCTCATCTTATCCTAAGCACCGATGAGTTGACACATTAATTCATTGGTGGATTGGAACTCACAAAATCTTTAT
White Ash	Contig_from_HWI-ST609:156:C0NHEACXX:1:2208:8169:6972	ac	71	90	TCAAAGTTTGAGGTGCGTGC	TGCGAGTGTTCTTGAGAGGG	59.62	59.682	140	CTATATGAGGTGCACACCTCAAAGTTTGAGGTGCGTGCTTCCTAGCCAGGTTGGGGGTTTTAACCCCTCAACACACACACACACACACACAAACACACACACACATTTACCCTTCTATTTCACACCAACGCCATTCTCCCCTCTCAAGAACACTCGCATTCACATAAAAAGAATCCCCATTAAATCA
White Ash	Contig_from_HWI-ST609:156:C0NHEACXX:1:2209:7789:5303	ag	133	148	TGGGAGAGAAAGTGGGAAGC	CGAAGGTACCGAGAAATTGTTATGG	59.307	59.994	133	AATTGTAATAAAAAGCCATGTACAATTACTCAAAGAAATATGAGATTTGACGGAGCGTAAACTGTTGTTGATTTCCATTGTCTTGGATTTCTTGGGAGAGAAAGTGGGAAGCATATTGTAGAAAGAGATTTTAGAGAGAGAGAGAGAGTCAATGGTCTGAAAATGTTACGGAAAAACCCATTAACTTGATGAAAATGAAACCATAACAATTTCTCGGTACCTTCGAGTTTAGATATG
White Ash	Contig_from_HWI-ST609:156:C0NHEACXX:1:2209:14274:38119	tc	51	70	ACGCACTAGTCTTCAATCAAAGC	CCATTTATTCTTGATCTGCTGTACG	59.566	58.347	167	ACAAACACGCACTAGTCTTCAATCAAAGCTCAAATTAGTAAGATCTTTTGTCTCTCTCTCTCTCTCTCTCGAATCTGTCTTTTTTGTCAATTTCTGAGAGTGGGATTTGATTAAATCCCTCTATTTTGATTACTGTCTTCGATCTATTCGTACAGCAGATCAAGAATAAATGGGAAGAG
White Ash	Contig_from_HWI-ST609:156:C0NHEACXX:1:2209:9898:56575	ga	75	100	AAGGATTGGCACATCTTCGC	CCATGGTATCGGTCTCTCAGG	58.902	59.384	156	AAAGGATTGGCACATCTTCGCATTCACAAAAGATAAGAATTTAAACCTAAAATGAAGAAGGTTATATCCTAGTGGAGAGAGAGAGAGAGAGAGAGAGAGAGTTGAACTTAAAATCTTTTATGGAGATATCCATTTTCCTGAGAGACCGATACCATGGTGTTTTGATACCATTAGGA
White Ash	Contig_from_HWI-ST609:156:C0NHEACXX:1:2209:10721:66650	ta	103	152	TAGGATAAGATGAGCACCGG	TGCATTGCACGTTGCTTGC	56.209	60.95	115	GTGGATAAAAATTTTGTGAGTTCCAATCCACCAATGAATTAATGTGCCAACTCATTGGTGTTTAGGATAAGATGAGCACCGGTGCTCATTAGATCATTTCTGTATATATATATATATATATATATATATATATATATATATATATATATATACTAGGTGCAAGCAACGTGCAATGCACGTTTGCCTAGTTTATATTTAATAGTTTTGTTTAAGAATTAATTTGTTATTAATAAAGATGTAATTTTTTTGGTTAATTAAATAATTAATGATGTAATGTTTATGTAATTGATAAATAA
White Ash	Contig_from_HWI-ST609:156:C0NHEACXX:1:2209:9511:74397	ac	85	100	TCTCTGATACCATGTGAACAGAGG	TCCTTCCCTAAGATAGTTCCTAGG	59.596	58.033	148	AATTGATTTAGGTCTCTGATACCATGTGAACAGAGGAAAGATAGGAAAATATTCTCTTCTTATTATGTCTCTTGGAAACAGACGACACACACACACACACATACACACACACACACATATATATATATACACAAAACCTAGGAACTATCTTAGGGAAGGAACTATCTTAGGAAAGTATGTAAATAAAGAATATAGAATTAAGCTAATTAGCCAACTAATTACAATCTATAACAAGATTGAAT
White Ash	Contig_from_HWI-ST609:156:C0NHEACXX:1:2209:13465:86294	at	113	130	TGGCCCAAATTCACTTACAGG	TGTATTACACGTTGCTTGCACC	58.476	59.775	148	TGTTGCATTGGCCCAAATTCACTTACAGGATGACTTTCTTGTATCTTGGCCTATTTTCTTTGTGTTGGCCCATTTGTTGGATATTGGCCCAAGTCAGGAAACCTAAGCTAACATATATATATATATATATACTAGGTGCAAGCAACGTGTAATACACGTTTGCCTAATTTATAATTAATAGTTTTGTTTAATAATTAATTTGTTATTAATAAAGATGTAATTTTTT
White Ash	Contig_from_HWI-ST609:156:C0NHEACXX:1:2210:7284:5953	ct	108	125	CCCTTCGTTATAACCACCGC	ATCCGGATTCCACTTCTGCC	58.707	59.819	191	CTCTCTACGCTTTCTCTCTCCTCATTGCTTTTTCACACCAAACCCTTCGTTATAACCACCGCTTCACTCTTCACTCCTCCTCCTCCTCTAATCAACGCACTCTATAACTCTCTCTCTCTCTCTCTCCCTCTCTAAATTCATGGATTCTGCAGCAACTACTTCTTCAAGAAGAAAGCCTTGTTTTATGGAGGGAGATTATGGACCCGATTCCGGGGCAGAAGTGGAATCCGGATCCTCCGTAAACAGCCATCGCCAGAACCATTCTCTCAATTCG
White Ash	Contig_from_HWI-ST609:156:C0NHEACXX:1:2210:2553:69234	tc	87	104	TCATGTGCCTTATTTAGCCCG	TCTTGGGAGAATGTGTGACC	58.429	57.141	117	TATGTAGAGTTGTATAAATATGAGAACATTTATTTCATGTGCCTTATTTAGCCCGTATTTGGCCCCCATTAAAATTTTAATACATTTCTCTCTCTCTCTCTCTCTTCTTTTTAACCACACGTTCTTCTTTTGGTCACACATTCTCCCAAGATTATTATTCTAAAATACATTATTTCAAAAATGTCATT
White Ash	Contig_from_HWI-ST609:156:C0NHEACXX:1:2211:20326:17665	ca	47	70	CTTATGTAATGAGCGCGCGC	GCTAGAATTATCTATTATCCACCGC	60.45	57.298	130	TTCACTTACACACTCAAATACACTACTTATGTAATGAGCGCGCGCGCACACACACACACACACACACACATATATATAGACATTGGATTCTTCTACACAAAGATTGATGATTCTAGATAATTCTTCAATGGCGGTGGATAATAGATAATTCTAGCGGCTTCCAGTAGG
White Ash	Contig_from_HWI-ST609:156:C0NHEACXX:1:2211:14043:23456	ga	107	124	AGGAACAACAACTCTCCGCC	TATGAGCAGCGTGAGTTCCC	60.25	59.824	127	ATATAAGGGAATATAAATTCAACATAAACTAGTGAAAGGAACAACAACTCTCCGCCGCCGGAGATCTAACTCTCCGGACAGTGAATTCTGTTCTCTGTGTGTTTGTGAGAGAGAGAGAGAGAGATGAAGGAAGAAAAGGGTAAGGGAACTCACGCTGCTCATACACACACAAGAACAGCATACACTATGTCACTATTTGTGGGGTTCCAAGATTGTTGAGGTATTTATTATATTTTATTGAATTTTCGTTGGCCAATGTT
White Ash	Contig_from_HWI-ST609:156:C0NHEACXX:1:2211:12877:30393	ct	120	139	CAGCAAGTGGGCCTAGAACC	AACCCACAAAGGCTCCTACC	60.678	59.596	149	CTCAAATCGCCTTTTACTTTAACAGATGACGTGTCATACGTGGGGCCCTTTTACTCAGCAAGTGGGCCTAGAACCGAACCCTTTATAAATCACAGTAAAGCCCTAAAAGCTCCCCCGTCCTCTCTCTCTCTCTCTCTCTCAATTCTGCCTTTTGAAACTTCACGGATCAAAATCACTTCTCGCTGGTAGGAGCCTTTGTGGGTTATAAGTAGATTGAAGATATAATGTGGAATTTTTATTTAATTATTGTTGTCCTCCCGTTTCGAGGATTGCAGAAAGATGGCCACGTGGCAAGCC
White Ash	Contig_from_HWI-ST609:156:C0NHEACXX:1:2213:9215:35853	ag	138	153	ATGCTACTCCGATCGCTTGC	TCTCTCAGCTGAGCCCTTCC	60.599	60.975	130	GAATAGACGAAACAGAGGATTTATTGTAGTGATCCGAGAAGGCAACTGAAGGTGATGCTACTCCGATCGCTTGCAGCATGGCAGCCATGTTTATACAATACAAAAACACCCCTCTCTATAGAATGTCCGTACGTAAAAGAGAGAGAGAGAGAGAATAAGAAAAAGGAAGGGCTCAGCTGAGAGAGATTAAATAGGGAAGGTATTGAGAAAAAATTGAAAATGGAGGGGGCGGAGATTCAGAG
White Ash	Contig_from_HWI-ST609:156:C0NHEACXX:1:2213:13851:51500	ac	86	109	TTTAGTGATCTCGCACAAGC	CTCGTGCAATAATTGACATAGACG	56.173	58.34	187	ATTAACCTATTGTATTTAGTGATCTCGCACAAGCAACACTACTTCTCTTCATATGCCCAAACTTACTATATCTCTATGTAAATTTACACACACACACACACACACACACGAACGCATTAATCTATAAGAATTCAATAAAGATCGCATAGATTATAATTATCTCTCGACCTCTTATAACGTCTATGTCAATTATTGCACGAGCTAGAATTATACATCACCTC
White Ash	Contig_from_HWI-ST609:156:C0NHEACXX:1:2213:9848:55781	tc	115	152	ACATCCTTCACTGGTGAGCC	ACTTGAAGTCTGCAGACCTTCC	59.674	60.224	140	ATCTACTGCTTCAAATTTGAGTGGAATATGACGAGGAGTCGAGAGTCTTCGACATCTTCGACATCCTTCACTGGTGAGCCTCACGGCGACACGGCCTCACGGAGTCGAGAGTCGTCTCTCTCTCTCTCTCTCTCTCTCTCTCTCTCTCTCTCTGTGTATGTGTGTATTTTCATGTTTTGGAAGGTCTGCAGACTTCAAGTTCTGTTATGAACGCAAAGATTATGCTTATTTGATTAGACATGCAG
White Ash	Contig_from_HWI-ST609:156:C0NHEACXX:1:2213:3857:75866	ga	105	122	CAGCACGAAATTCCTCACGG	TTTGCTGTCGGCCTTCTTGG	59.556	61.172	189	AGCTCACTATAATTGCGCCAAACAGCACGAAATTCCTCACGGAATGTGTTCAAACGAGCTTTCAGGTTAGGTGTTCTCAAGCTTGCATGAAGGAGAGTGACTGCGAGAGAGAGAGAGAGAGACATGCATATGAAAATTAAAAAAATATACACATGGGATAAAAAATAATTATAACGGGTAGCATGACATTACCAAGAAGGCCGACAGCAAAAGTCCACAAGACAG
White Ash	Contig_from_HWI-ST609:156:C0NHEACXX:1:2214:13075:38980	tc	57	84	TGTGAACACACTCGCTGC	GGATCACAAATTCAAGAAACCAGG	58.282	58.527	105	CTTGGGTTTAAATAGCCTGAAAGTGTGAACACACTCGCTGCAATTTTCTTGTAAAATCTCTCTCTCTCTCTCTCTCTCTCTCTCACACACACACACACAGAGTACCTGGTTTCTTGAATTTGTGATCCCAAAACATTTTTGCAACGTTTTAATTGAAGAAGAATTAAGAGAACGAAGCACTTTTTATAGTATATTATTTACTCTTCT
White Ash	Contig_from_HWI-ST609:156:C0NHEACXX:1:2216:11107:25733	ag	101	124	TCGAACATGCTCATGCTATGC	GTAAGGTTCAAGGCCAGAAGC	59.131	59.187	115	CTTAATTTTATTTTCATTCTTTAAATCAAATTCCAACAATCCCTAACATGAATAGAAATTCGAACATGCTCATGCTATGCAAAAATATGATGCATTGTAAAGAGAGAGAGAGAGAGAGAGAGAGCGCAGAAAAACACTGCATCATGTAAAGTAGCTTCTGGCCTTGAACCTTACTTAGTGAAATACTAT
White Ash	Contig_from_HWI-ST609:156:C0NHEACXX:1:2216:2544:41968	ac	131	156	TCAACTCCCAATGGGCTTCC	AACATGTGCAAACTTTGTGC	59.96	56.245	167	CAAAACAAATTTCAACTCCCAATGGGCTTCCAAAATAGAATTTTAACATGACATGGTACTCCAATAATATTTCAAATTTGAATTCTTCATGACGTGCACTTCAATTAGAATTTTTCAATTACTTTAATATACACACACACACACACACACACACACATGCACAAAGTTTGCACATGTTTTGCACATTAAATACTTTTAGAATACACAAGAACTATATAATGGCACAAAACTAGCACATTGAATATTTCTTCTTCTTGTTTTTTTTTATTTTTTT
White Ash	Contig_from_HWI-ST609:156:C0NHEACXX:1:2216:14865:61706	ag	65	90	ACTTGAAACTGGCACATAGC	GAGACATACAACCGGACCTCC	56.33	59.864	154	CATGTAAAAAATGGGAAAGAAATTTAAACTTGAAACTGGCACATAGCTATTGAATTCAAATGAAAGAGAGAGAGAGAGAGAGAGAGAGAGGGTCCAAAAAGTACCTGTGTGATTCGGGAAAAAAATATAATAAAATGGAGATCCAGGTAGCAGAAATTTTGGAGGTCCGGTTGTATGTCTCTTCTAAAATTTGTATTTTATTTCATTTCATTTTGATATTAATAAATACTTTT
White Ash	Contig_from_HWI-ST609:156:C0NHEACXX:1:2216:3599:96278	ag	113	134	TGCAGCCTTCACAATAATCG	ACTAGAACAAGGACTTCGTTGC	56.504	58.609	113	AAATGATTAGATTGCCTCTTTTATATTAGTAGGGATTATTCTCTTCCGTTGTTCTTTGTCATTGACTATTGATTGCAGCCTTCACAATAATCGACATCAGCTGTAATTTTCAAGAGAGAGAGAGAGAGAGAGAGAACTGTATCTATTCAAAGCAATAGTCTTCAGCAACGAAGTCCTTGTTCTAGTTAGGATCAATACTCACTGCCTCAGCTTCATTC
White Ash	Contig_from_HWI-ST609:156:C0NHEACXX:1:2302:19436:13797	ct	76	99	GGAGATTCATAAAGTTCATGCC	AGCTTACGAAGTTCTTATTGCGC	55.216	59.938	100	AATGTGGTGTTGATCACAAAATGAAATGATGTTTTATGCTAATGGAGATTCATAAAGTTCATGCCTTTTCAGGTCCTCTCTCTCTCTCTCTCTCTCTCTGAGGGATGCACTGGTGCTGTCGCGCAATAAGAACTTCGTAAGCTGCTACATCTTACACT
White Ash	Contig_from_HWI-ST609:156:C0NHEACXX:1:2302:15599:37029	ca	123	140	TCCTCTTTAATGGTTCGTTGTGC	TGAACTATCGAAACTGACGGG	59.499	57.774	154	ACATGTTTTGAAAGATTTCCTCTTTAATGGTTCGTTGTGCAAATTATTTGGAAAAAAGATTTTGTCATTTGATAGTACAATATTGATGACCATGCTTAATGTTATGAAGAATTTGTTCCAATCACACACACACACACACATTGCACGTTTCCCGTCAGTTTCGATAGTTCAATTTGTTCCTATTTGATAGTGCATAATTCTTATCATTGTAATATCAACGTTTCAGGTACGAGTAATCATTTGAAATCTTCTGT
White Ash	Contig_from_HWI-ST609:156:C0NHEACXX:1:2303:13169:29064	tc	124	141	TGAACAAAGATCAGCAGAGC	TGTGATTGGGCTTTGGGAGG	56.06	60.252	164	AAGGAGTCTATGGCTTGAATGGATTGATAACAATGGAATAGTAAGCCTACAGAATGAACAAAGATCAGCAGAGCATGTTCAAAAATAAAGATTCATGCTGTCAAGTTGATAATTTATCTTACATCTCTCTCTCTCTCTCTCAACATAAGGATTCTCGCTACGGCTAAGCTCAAGCTTGTAATTTTCTTACATCTCCCCCCTCCCAAAGCCCAATCACAATATATGTGTTC
White Ash	Contig_from_HWI-ST609:156:C0NHEACXX:1:2304:16320:42433	ag	101	118	TGAAGGTAGTTGGAGTGTATAGGG	TGATCGTTGCACAGTAAATGGG	59.04	59.253	107	CCACCCTGAGGTTGCAAGCCCAGCAGTGCCCATCCTTTAGATTGATTGAAGGTAGTTGGAGTGTATAGGGGTAAAAATAGGCACATGTCTTTCACGTGTCAGAGAGAGAGAGAGAGAGTGAAATTTAAAGGCCCATTTACTGTGCAACGATCAGATAATATCTAAAAATAATGGGAAATGGCTATCAAATG
White Ash	Contig_from_HWI-ST609:156:C0NHEACXX:1:2305:12663:15602	ga	122	139	TGAAACATCAGTGATGCGGC	TCGGTGATGTGACAATCATTATCC	59.196	58.944	125	AGATTTGGTGTTTTTTTAAAGAATGATACTATTTATCGTTATGACGATGAAACATCAGTGATGCGGCAGTCTGTGAAATAATGCGATTGGATAATTCAATTTTCATGAGAGAGAAATGGAGGAGAGAGAGAGAGAGAGAGGATGTGAAGGATAATGATTGTCACATCACCGATATTCTATCATCGTGATAATAAATAGCATTACTCTTTTTTTAAAGCATAACTTTTGTTACAAT
White Ash	Contig_from_HWI-ST609:156:C0NHEACXX:1:2305:12080:86134	tc	153	170	TACGGGAACAAACCACTTGC	ACTTCCACTGTAAATACCGC	58.689	55.475	200	CGGCAATTCCTGCATAAATCGTTGCATATAAAAGTATACGGGAACAAACCACTTGCACAAAAATATATTACCTTGATTTTGAAAGGTTGAACAAGAATGAAATCTTCCACGTAAAAATTCTCCTATTATTTTTTCATATTTTTTCCTCTCCTTCTCTCTCTCTCTCTCTCTACCATGGCTCTCTTTATTTTCTATGGTGAAATAATTAGAATTCTTGCGGTATTTACAGTGGAAGTTCTCAATTTATAAT
White Ash	Contig_from_HWI-ST609:156:C0NHEACXX:1:2306:4080:36304	ca	153	168	AGATCATAAGGTCCCGTCCC	ATGCCGACGTCCATTTCTCC	58.282	60.462	197	ATATATAGATACATATAAATGCATGCATGCACCAACCGATCAACAATTGGATGTATTTATAGTTACACTAAGATCATAAGGTCCCGTCCCCCCACCCTATTAATGAACACTCATCCACATATATGAATATTATCATATAACTCTCTCTCTCTCACACACACACACACATACAAAAAAAGAGATAGTGGTTTCATTAAAAAACTCCTCAAGAAGTGTGAATAATGGAGAGCACGAGGTGAAGTACACTGGAGAAATGGACGTCGGCATGGGATTCCATGTGGGTGAGTCTGAATTTCTAAATAAATTTAC
White Ash	Contig_from_HWI-ST609:156:C0NHEACXX:1:2306:8229:78997	at	104	121	AGGTCACAATTCGCATTCTGC	GGTCTATCCGCGACTAGATCC	59.53	59.261	166	ATATTTGGTATAGTTTCCAAATCACTACTCCCAGGTCCCAGGTCACAATCATATGTTACAGGTCACAATTCGCATTCTGCATTGATGACAACTAGATAACTAGATATATATATATATATATCTTGTTACAGTTCCTATATCATTGTTCTCAGTGTTTAGTTGCGGAGTCTAATTATTGATGAGCTCAAATTATTATTACTTAGAGGATCTAGTCGCGGATAGACCTCCGCAATGAGATCGTC
White Ash	Contig_from_HWI-ST609:156:C0NHEACXX:1:2306:16942:94092	at	61	82	TGTCTATTTCTCTTGTGCTAGC	TCTTAAGCTCATCATGGCTAGG	55.925	57.386	110	AGATTGAATTAGAGAGAACCGATTTAGAGTTTTTGTCTATTTCTCTTGTGCTAGCAAAGAATATATATATATATATATATATAGTTTTCTGCAATTCACAATTCCATTAGGATTAGTAAAACCTAGCCATGATGAGCTTAAGAAATAACTAATCTT
White Ash	Contig_from_HWI-ST609:156:C0NHEACXX:1:2309:18569:74620	ct	114	133	TGGAGAGGAAGACCATCAAACC	CAACTGTTGAACAACCAAGTGC	59.694	59.077	145	CGTTTAAGATTTGATGAAATAAAAGTGGAATAATCCCTTGATTAAGAGACTTCTCTTGATTGGAGAGGAAGACCATCAAACCCAATTAAACATGGTGGAATGAGAGTTGCTTCCTCTCTCTCTCTCTCTCTCTTGCATAGTAGTTGCTAGCTTGCTACTATGTTTGGTGAAGAAGCAGAACATGCACTTGGTTGTTCAACAGTTGAATTGATGGA
White Ash	Contig_from_HWI-ST609:156:C0NHEACXX:1:2309:4362:90522	ga	151	178	TGGCGTTCACAATTTCTCCC	TTAGAAGACAACCCAGCGCC	58.756	60.321	158	CAATACCAAATACACCTTAGGTCCAAATTCGTTTATAGCTGAGAGAGAGTGGCTGCAGACAGGAGTGGAGGCTGTTGGCGTTCACAATTTCTCCCTCCTCTCCCCTGTTTCTTCTTTAGGTTTTTTTTCTAACTGCTTGGCATCGCCGGCGAGAGAGAGAGAGAGAGAGAGAGAGAGAGGAGCGGCTATTATGGGTAAGGCGGTGGTCGGGGTGGCGCTGGGTTGTCTTCTAAAGGCGACGGGTCGAATTTGCAGTTAGGGTTGAGTTTTGGTCGTTG
White Ash	Contig_from_HWI-ST609:156:C0NHEACXX:1:2310:15433:92584	ag	88	105	TGCCATGTTACTTGAATGTGAGC	TCACACATCTACCCACACGG	59.809	59.394	164	AAGAAAAAATGGACTGTCGCTGCCATGTTACTTGAATGTGAGCGTGTTTCAGTTCAAACACAGATCAAATGTATACATACAAAACAAAGAGAGAGAGAGAGAGAGAACTTTCCTTTTTTCTCTTTCTATATCTAAGTGTATTGTATATATTGCAGATACAGAAGCCGTGTGGGTAGATGTGTGAACAGAGTGGTAAAAGAAAGTGG
White Ash	Contig_from_HWI-ST609:156:C0NHEACXX:1:2311:16631:28937	tg	139	156	GCGTTACAGGGACCATATCTCC	ATTCAGACCATTAACCACTCC	60.289	55.277	184	ATCTTAAAGGAATAATGAATTAGTGACCTTAATTTACACCGCTATGCGTTACAGGGACCATATCTCCATTAGGCAACTTTACCGAAAATGATGAGTATCAATAATCCATGGGATATTTGAAGATCACGAGTGTGTGTATGTGTGTGTGTGTGTGTGAAATAGATAGACAAATATGTATACTAGACATGGAAGACTGAGAATTAATTTTGGAGTGGTTAATGGTCTGAATTTTGTTGGCATAGTGAGGAGCATCCTTGTATTGAAGCAAAG
White Ash	Contig_from_HWI-ST609:156:C0NHEACXX:1:2312:15109:71321	ag	141	160	ACAGCTCTCTTTACCACTCCC	GTCGTTACGAAACATTTCTGATACG	59.097	58.833	186	CCTTTCTTTTTGGTTTTTATCAGTTTGCTACAGCTCTCTTTACCACTCCCCAATAAAATGGTGGGTAATACTTATTAGGGTTTTTTTCTCTTCTCATTTCTTGGAGAAAATATGGTGTGCTGCTGCTTTTCTTTAAACCTAGAGAGAGAGAGAGAGAGAGTCATTCAACAAGGTAATGTGCTAGCATTTTCGTATCAGAAATGTTTCGTAACGACTATTCAAAATCTTAAAATGCTAAATATCTTTTATTAAAGTTAAATATTATATAATATAAATTTAAGTTGTGATTTTTATACGATGTTTCAATCGTGTTTCAT
White Ash	Contig_from_HWI-ST609:156:C0NHEACXX:1:2313:4807:39707	ct	57	74	ACCTCTTGCCTTCTACCTTGC	CTCTCTCAGGTGTAGACGCG	59.996	59.625	152	ACTTATTTCCCTGTACCTCTTGCCTTCTACCTTGCTCCTGATAGATTAATTGTTTGCTCTCTCTCTCTCTCTCTAGATGTCTTTGTCTTGGTGTCGTGCGTGTGCTTTGCCTATATGCTCTTGTTGCATACGTGTTAGTTTTTGTGCGCGTCTACACCTGAGAGAGTGTGTTGGACTAATCCTAAGAAAAGGAG
White Ash	Contig_from_HWI-ST609:156:C0NHEACXX:1:2314:13110:42591	tc	70	87	TTAGCCGGTGAGCTCTATGC	TAAATGAGTGGCAGTGTGGC	59.611	58.466	184	AAGAGGCCGTCGTCTTGTTCGGTGACCGGGTTTTAGCCGGTGAGCTCTATGCCAACAAGCTCAAACAGGTCTCTCTCTCTCTCTCTCAAACATGGTATGGTTCCTTAATTTGCACTTTCAAATGCACCATTTTTCATGCAAAATCCATTCAAATTGTGTGTTCCTTGTTATGTTATTTCTTTTTCTGAATGCTTGTGCCACACTGCCACTCATTTAACAATTATTATGTATATATGTACATT
White Ash	Contig_from_HWI-ST609:156:C0NHEACXX:1:2314:9705:91497	ag	69	90	GCACTTAACTCAACACAATACATCC	CACACGCAACCTGAGAATGC	58.685	60.11	140	AAATTTAAACTAATAAACAAAATCCCGTATAAATATTATGCACTTAACTCAACACAATACATCCATGTAGAGAGAGAGAGAGAGAGAGAGGGCTTGCTTACGGAGAGAAAGACGTGGCTTTGAATACTGGGAAGGGTGTTGCAGAGAGGAGCAGGTTGTGCATTCTCAGGTTGCGTGTGGAGTTTATTTCGAATTCTAAATTATTTTTATAAAATAAT
White Ash	Contig_from_HWI-ST609:156:C0NHEACXX:1:2315:7396:42754	tg	71	106	TGTAGTTAAACCTTCTGTTGGC	CCACACCACTCCCATGTTCG	56.561	60.955	159	TTCTGTATTCCTTAGCATGTAGTTAAACCTTCTGTTGGCTTTTCTAATATATATTGCGGGTAATAATATATGTGTGTGTGTGTGTGTGTGTGTGTGTGTGTGTGTGTATATAAGACATGCATGTATGTGCAGAGATAAGATGTCAGAGTGGGTAGACGAACATGGGAGTGGTGTGGTGAATATGAAATTCAAATTGACTGCACATAT
White Ash	Contig_from_HWI-ST609:156:C0NHEACXX:1:2315:1804:67957	ta	113	130	AGGATCACATGTATTGTTTGGCG	TGCATTGCACGTTACTTAAACC	59.622	58.109	113	CTATGTTTGTCTGTTAGTATAGAAATTAAAGTGGTATAATTGAGGATCACATGTATTGTTTGGCGTCAAGAGAAATTATTTTGAGAGTACAAACAATAAACATTTTTTGGATTATATATATATATATATAATAGGTTTAAGTAACGTGCAATGCACGTTTGCTTAGTTTATATATAATTTTTTTGGTTAAAAATTAAATTTTTATTAATA
White Ash	Contig_from_HWI-ST609:156:C0NHEACXX:1:2315:19478:87025	ct	92	119	TACCGTATTGACACGTGGCG	CATACCCACTGTCACAAACGG	60.456	59.196	137	ATGGATTACCGTATTGACACGTGGCGATAAACTAAATTCAAAAAAATGGTTAGACCCATTATCTCTCTCCCACTATTCTTGTCCACCAAACCTCTCTCTCTCTCTCTCTCTCTCTCTCTCGACCGTTTGTGACAGTGGGTATGTAATTCTCCAAATCGACGATGAATCATACATCCAGTCAAAAGTTAGGAACAG
White Ash	Contig_from_HWI-ST609:156:C0NHEACXX:1:2316:6626:18599	ag	98	123	GTTTCCAGGCTTTGTGGTGG	ACCTCCCTCCACCATCATCG	59.611	61.051	115	ATTTTTTTTTTCTTTTGTGTAGACTATGGAAGAAGATAGATTAACGGTTTCCAGGCTTTGTGGTGGTGGTTGTGACGATTGGCGGTGGTGGAAACCTAGAGAGAGAGAGAGAGAGAGAGAGAGTCTAGAGGAGGAATATAGCGATGATGGTGGAGGGAGGTAGTGGACTTAAGA
White Ash	HWI-ST609:156:C0NHEACXX:1:1101:14347:2852	tc	70	101	AGGCCCAATTTGAAACTGAAGC	TGCTATCTAAGGTAGTTGGTTCC	59.962	57.39	136	CTCTTTTATTTGTTAGGGAAGTTGGGATTTTTGTTTAAATTATGAGGCCCAATTTGAAACTGAAGCAAGTCTCTCTCTCTCTCTCTCTCTCTCTCTCTCTCGTTCAAGCACCTAAATTAACAACTGACAATCAAATCAGAAGTTGAAGTAAGATTATGGAACCAACTACCTTAGATAGCAAAAAGCAAT
White Ash	HWI-ST609:156:C0NHEACXX:1:1101:13449:9244	tg	123	138	ATTAGGAATATTGCTGGGCC	TGAACAATTGCAACCAACG	55.207	55.146	163	TTCTCAAAACAAATAATTAGGAATATTGCTGGGCCTAATTTTCTCCTAATTTAACAAATTGTAACATTAAAAAAAGATCACACGTGACTTCATAATCATTTATGTGTTCGTGTGTATATATATGTGTGTGTGTGTGTGAAAGAAAGAATTAGTTTGTGACGTTGGTTGCAATTGTTCA
White Ash	HWI-ST609:156:C0NHEACXX:1:1101:5089:43848	ga	88	105	AGCCACATCCAATATCAACAGC	AATCACATGCAATTGGAGGG	59.046	56.344	123	AGAAATCAGTTTCGCTTAAGGTCTTATTGGAGTGGTAAAAAGCCACATCCAATATCAACAGCTCCGTTAATTAGCTGGTTGATAAGCGAGAGAGAGAGAGAGAGAAGAGGAGGAGGAGGATTTCATACTTTTGAGTTAGTTTTCCCTCCAATTGCATGTGATTTTGTAATCGGAATCATTTCTTTTAG
White Ash	HWI-ST609:156:C0NHEACXX:1:1101:14260:52535	ag	90	121	CTGATGTATCTTGCCACGCG	ACCATTACCAACCCACTAAGCC	59.421	60.291	129	CGACAGTGATGTTACTGATGTATCTTGCCACGCGTAGCCCATCTTATTGGAGACAAGTGTAAACGATACATACATATACACACAGACACAGAGAGAGAGAGAGAGAGAGAGAGAGAGAGAGGGCTTAGTGGGTTGGTAATGGTGATAATGGCTGGTTAGGTTATTAAAATTTAGAATTCATTATATGAGT
White Ash	HWI-ST609:156:C0NHEACXX:1:1101:3782:66572	ga	81	98	TCCTCTCGTAAGCAATGGAGG	AAACACGCGAAATGCAACC	59.243	58.12	116	ACCCACTGCCACCACTCCTTCAAATATAGAATTCGACTCCTCTCGTAAGCAATGGAGGTTTTGCTGCTTCGTTCTTGTAGGAGAGAGAGAGAGAGAGACGTTAGGGTAAGGTTGTATTTTTTTCTTTTTAATTTGGTTGCATTTCGCGTGTTTTCAGCCCATCCCGTGTTTTTGCCTGGAAATGGTGAAAAC
White Ash	HWI-ST609:156:C0NHEACXX:1:1101:13379:79252	at	92	107	TAAAGGCTTTGGGTCCAGCC	ACATGTAATCACTTTGCCTAGC	60.252	56.765	128	TCCTCATCAAATTATTCCATCCTATTTTATTTTAAAGGCTTTGGGTCCAGCCAGCCCACTTAGAGAACCCTAACACATTTTTCAAACATACATATATATATATATATACACACACAAAATAGCTCAGCTTTTTCATGTGCTAGGCAAAGTGATTACATGTAACACCCCGAAAATT
White Ash	HWI-ST609:156:C0NHEACXX:1:1101:8017:89136	ag	53	78	CAGACGGAACCTATGCCTCC	TCTTCGCCGTCTGTCCATCG	59.895	62.266	140	ATCCATCACAAGCAGACGGAACCTATGCCTCCCTTATACTAACACCGCCTCAAGAGAGAGAGAGAGAGAGAGAGAGAGATCGAGTGAGAGAGGAATGGGTGGAGAGGGTGGAGGCGGCGCTGGGTGGAGGCGCGATGGACAGACGGCGAAGAGGGT
White Ash	HWI-ST609:156:C0NHEACXX:1:1101:16977:98529	ct	92	107	ACTGCACAGATCGGAACAGC	GATTGTTTCGGTGGTGACGC	60.672	60.11	112	TCTCTCTCTCTCTCTCTCTCTCTCTCTCTCTCTCACGGCTCCTCTTTCTCACCTGTGGCGACTGCACAGATCGGAACAGCGCCTCTCACTCCTCTCTCTCTCTCTCTGTCTCTCAGTCATCTCTTTCTCTCAACCGAAACAGCGGCGTAGCGGCGTCACCACCGAAACAATCACCCATCTCTCACCCATCTA
White Ash	HWI-ST609:156:C0NHEACXX:1:1102:20113:3793	ga	121	138	ATGCCGACTTCTCTCTTCCG	TGAGAACAAACACAATGGTCG	59.542	57.039	117	CTCTCATATCATTTCCCCCCATTTCATTTCCAGGCACAGTCGACATGCCGACTTCTCTCTTCCGGATTCGATCTTTCCTCTCTTCATAATCATATGTGTGCTTGTGTTTCATTGAGAAGGGAGAGAGAGAGAGAGAGATTCGACCATTGTGTTTGTTCTCATAT
White Ash	HWI-ST609:156:C0NHEACXX:1:1102:6854:17090	ag	137	152	TGGAGTCAATGTAGCTCAGCC	ACCGGAGTCCAATCTAACCC	59.792	58.799	122	AAAAAAATGCAGAATCGAAAAGGAAAAAGTAATTTTGGAGAATTGGAGGGTTGGAGTCAATGTAGCTCAGCCAAATTTGATGAAGAATACTTGACCGGTGACTGGAAAAGAAGTTTGAGCCTCCTTTATCTCCATTAGAGAGAGAGAGAGAGGGGGTTAGATTGGACTCCGGTTAAGG
White Ash	HWI-ST609:156:C0NHEACXX:1:1102:10294:51250	ac	74	91	ACTATGGATCATGTGTTGAGC	TCAATCTCCACATGTTACATGC	55.749	56.767	106	AAGGAGATATTTGACTACTATGGATCATGTGTTGAGCTAATCATGACTTTAATATATTGGCATGAGTATATATACACACACACACACACACGTCAAGTATGCATGTAACATGTGGAGATTGATTGATTTTGCACTGTAAAGTTGTTCATTTAATTTATTAATAAATTT
White Ash	HWI-ST609:156:C0NHEACXX:1:1102:13224:59642	ag	129	144	CATGAGCCTTATCGAGAATTATTGG	GGTAGAGTCCTGAAGGTCACC	57.93	59.174	139	AATCTGAGAAAGAGTCTAAAGATGAGATTGATATTCATGAGCCTTATCGAGAATTATTGGAAGAAAGTCTTAAAATCAAAAAGTTCAATAAAGTTGTTCTTAAAAAGGTAAACGAACTTGAAAAAGATAGAGAGAGAGAGAGAGAAACTCATAGGTGACCTTCAGGACTCTACCAAAAATCTGAATGAGT
White Ash	HWI-ST609:156:C0NHEACXX:1:1102:3632:66517	gt	36	55	AGTGGATTTGGGATGTATTAGC	GTCACACTCCACATCCTACGG	55.914	60.135	114	TTGTTTTGTCATAGTGGATTTGGGATGTATTAGCAGTGTGTGTGTGTGTGTGTGTCTTTTGGTAAGGTAGAGTATAGATGTCTAGGGGTACATTGGTGATTTTTACCGTAGGATGTGGAGTGTGACATTTGGATCACGGTAAAGATGTGAGCAAATGTTTG
White Ash	HWI-ST609:156:C0NHEACXX:1:1102:13859:73746	ag	116	151	ACCAATGCTATATGACAAAGCC	TGTGATATTGGGCTGTGTTGG	56.81	58.555	132	CAAGTTGATCCAAAGATAGCTATTGTTGAAAATGATGTTCCACTATACCAATGCTATATGACAAAGCCTATAAGGACTATTTGAGTAGAAGAAACACAAAAAAAATATACTGTGAAGAGAGAGAGAGAGAGAGAGAGAGAGAGAGAGAGAGACATCTCCAACACAGCCCAATATCACATCCTTAGGATG
White Ash	HWI-ST609:156:C0NHEACXX:1:1102:4081:97532	ca	92	107	ACGGTCAAATGTCAATCAGCC	GCCTCTGCATGAAATATAGCCG	59.187	59.582	149	ATAGGTATTAGTTGGTGCCAAGTAACGGTCAAATGTCAATCAGCCATTCTTTTGGTGTCTCGTACGCATCTTTTCACAACTCTCTCTCTCTCACACACACACACACAGAGTCGTGAATATTGATGGTACAAAGTCGAATAATATGTCGTAACGGCTATATTTCATGCAGAGGCAAAGCT
White Ash	HWI-ST609:156:C0NHEACXX:1:1103:20768:8085	ga	99	114	TGTTGGTCTGTTCCAGCTGG	CATGTGAAAGGTACATTAAGCAACC	60.179	58.907	139	CTATCTTTATTTATATTTTCTGTTGGTCTGTTCCAGCTGGAAAAAAAGGGATGCGAATTTTTTCTGGAAAATGAATCTAATTAAACTTTAAGTTAATTGAGAGAGAGAGAGAGACGCAGCGAAAATGTGGATTAGGTTGCTTAATGTACCTTTCACATGTTTGTGGAAAAATGATTGATAATTCT
White Ash	HWI-ST609:156:C0NHEACXX:1:1103:9445:22404	tg	109	126	GGATTACGGAGAGTATTCGAGAGG	CCAAGCCGCGTAATTGTTCC	59.845	60.179	158	AAAACGATGAAAATGGGATTACGGAGAGTATTCGAGAGGTTTATAGGATCAAGAGTCAGGCTTATTTAGGTTCCCAATTGAGCATTACATTCGTATATCAACGTGAATTGTGTGTGTGTGTGTGTGAGAGAGAGTTGAGTTTCGGGTAATATAGGAACAATTACGCGGCTTGGAGGG
White Ash	HWI-ST609:156:C0NHEACXX:1:1103:3114:22102	tc	63	90	TCATTCAAATCCTACCTAACCTTCC	AGTGAACGATGTCGGCAAGG	58.34	60.671	124	CTTATAAAGGTAGAAGGCGTAAATTACAACTCAAATTCATTCAAATCCTACCTAACCTTCCATCTCTCTCTCTCTCTCTCTCTCTCTCTCAAGTCTCTCACAGACACGGTCACTTACAGGCGCCGCCCCCTCCTATTTTCCCTTGCCGACATCGTTCACTGATAGTCCACG
White Ash	HWI-ST609:156:C0NHEACXX:1:1103:5050:47224	at	112	135	AAATATCATGCCCATGCGC	GTGTGCAAAGTTATATACTTGACCC	56.8	58.218	138	CAAACTTCCATCTCCTAGTTAATAAGAAAGCAAAAAATATCATGCCCATGCGCAGTTCAAAGTTATACTCAATTGAATTTTAACTGTCTTCTCTTACACACACACACACAGATATATATATATATATATATATATTCTTAATTATATGGGTCAAGTATATAACTTTGCACACCTTGTACAG
White Ash	HWI-ST609:156:C0NHEACXX:1:1103:8162:78068	tc	91	120	CAGTCAATCACAAGCGACTCC	AAAGGAAACCTCCCGACCC	59.271	59.234	156	AGACATCTGATGATCAGTCAATCACAAGCGACTCCACTCATGAACAAGAACTCTTCGAAAAGAATCAACACGAAGGTGGGGAATTGCATTTCTCTCTCTCTCTCTCTCTCTCTCTCTCTCTATGTTTACGTGTTTGTTTTTCTGGTTTTGGGGGTCGGGAGGTTTCCTTTTCCTTGTTTAACTTACGTGTAG
White Ash	HWI-ST609:156:C0NHEACXX:1:1103:16621:95835	at	114	129	GTGAGGAAGTAAATTCGACCACC	GTGATGAGTTAAGACATATAAGGCC	59.317	57.34	119	TGTATCATTAATTTGGTTAATTGACTCGCTTGATTAGTGAGGAAGTAAATTCGACCACCAAAATCTTGATTTCTAATTGTAGTGAAATTCTGATTTCTATTCAGGAATTTATGATATATATATATATATAGGCCTTATATGTCTTAACTCATCACAACTGAAATAAGTGGGGATAAACTT
White Ash	HWI-ST609:156:C0NHEACXX:1:1104:19157:32475	at	38	53	ATGAGGTTGCAAGACATGGC	TGCTCACAAATGCAAGCATCC	58.82	60.067	130	AGGGGCATCTACAAGGTATGAGGTTGCAAGACATGGCATATATATATATATATTCTAGAGTAAGTAGGATATTTTTTGAATTTAGTGTCTGTAAAGTACATATGATTACTTGTGAGAATATAAGTTGGATGCTTGCATTTGTGAGCACAATGGGATACAGCGTATATTTTGATCCTAAGTAATTTTGTTCAC
White Ash	HWI-ST609:156:C0NHEACXX:1:1104:20170:37684	ta	112	133	TCTCATTGGATGGAGTGCCG	GTGTTGAATTTGATGGATGCTGG	59.821	58.821	157	CCTCTCATTGGATGGAGTGCCGACCCCACCAACCCTCCCTCCAATGAAAGAGCGCCAGATGTCCATTATGTAGACTCTTATTTTAGTGATGATGTACCACTAGCATTACCCTATATATATATATATATATATAATTCCAGCATCCATCAAATTCAACACACACTAATTTAAAAAGTTCATTTTT
White Ash	HWI-ST609:156:C0NHEACXX:1:1104:18821:50784	at	69	88	AAGTGTTATGCCCTAGGTCC	TCACCAAGACTTGAATGTAGG	56.603	55.243	160	CTTTAGCACCTAGGTTTTTGTAAGTGTTATGCCCTAGGTCCAATCAATTTTGGACATAAACACTTTGAATATATATATATATATATATAATCAATGCATATGTATGGCAATATCTATTATTTAATTGAATTAATATTCTAATAAATTAAATAATAGAATTCCTACATTCAAGTCTTGGTGATT
White Ash	HWI-ST609:156:C0NHEACXX:1:1104:15692:63654	ca	52	71	TATCGCAGAATTCCAGCACG	AAATTCATGGTCTGCGCGC	58.429	59.863	146	AGCCATAAAATGAATGCATGTTTGGGAGTTATCGCAGAATTCCAGCACGCGCACACACACACACACACACACGAAAAGACTTTTTCATCCCGTGAACTCAAGAAGGCATTATATGCACTATTATATAACTTTAAACTAGTGATTGATCCAGCGAATGCGCGCAGACCATGAATTTTAT
White Ash	HWI-ST609:156:C0NHEACXX:1:1104:11924:82931	ga	64	81	AGAAGGCAAGTGCACTATGC	GTAAAGGCTGTTTGGTGCTCC	58.543	59.73	141	AACAAAGAAATTATCACAAATAAGAAGGCAAGTGCACTATGCAGAATTATACACACACGCGCGGAGAGAGAGAGAGAGAGATGAACCATCAAACTTACAATATCAATAGTGGTATCTTTATTGTCGCATCCAGAACCAAAAAGGAGCACCAAACAGCCTTTACTATTTCAGCTCTTTCTT
White Ash	HWI-ST609:156:C0NHEACXX:1:1105:19508:1935	ag	26	43	CTCTCTCATTCTCTCATTTCCC	ATCCGCGCCAAATTTACTGC	55.703	59.899	162	NCTCTCTCATTCTCTCATTTCCCAAAGAGAGAGAGAGAGAGAGCGACGGGAGGGAAGGGGCTTCGCCCCCTTCCTCCGATTCCACCACACCGCCGACGGCGGTTGGTGGCAGCGCCACCACTTATGGTAGTGGTGGCGCCGGTGCAGTAAATTTGGCGCGGATTGAAGGCTAAATCGAGGTGTTAGGGG
White Ash	HWI-ST609:156:C0NHEACXX:1:1105:6940:16147	ct	55	72	TTCCAACTCCCACCAAACCC	TAGTAGCGTCGCTCAATCCG	60.106	59.693	143	AAATGATTCCAACTCCCACCAAACCCTCAATCTCTATCACTTCTCTCTCTCTCGCTCTCTCTCTCTCTCTCTCACACACAACCACCGAAAAGGAGGAGCTCTATTGCGGCGACGATGATGCTGATGCTGCGGATTGAGCGACGCTACTATGAAGGTGTTCATGCTA
White Ash	HWI-ST609:156:C0NHEACXX:1:1105:9758:19189	ga	51	66	ACCCGAATTTCACACACAGC	TCGTGTACATCGCACTCTCC	59.048	59.549	110	AGAACAAAAGATCAATTCGGAAACAAACCCACCCGAATTTCACACACAGCGAGAGAGAGAGAGAGAGGGGAGAGTGTGTGTGATGACGATGGATAGGGAGAAAGAAAGAGAGATAGAGCTGGAGAGTGCGATGTACACGAATTGCTTGTTACTCGGTTTGGATCCGGCCATAATCGGAATCG
White Ash	HWI-ST609:156:C0NHEACXX:1:1105:2420:36731	gt	54	71	GTGTTTGTCTATCTTCTATTCGTCG	ATGGGCCTCAATAGACTTGC	57.861	57.645	119	ATGTGTTTGTCTATCTTCTATTCGTCGTTTTTTCGCCTTCCCCCTGTGAATGAGTGTGTGTGTGTGTGTGTAAATTTGGACCTCTAATTAAAATTTTCAATGCAAGTCTATTGAGGCCCATTTGACTAGAACTCATTTAATGTAATATTTCTCTCCAATGTTTCATCTTTGG
White Ash	HWI-ST609:156:C0NHEACXX:1:1105:12125:48341	ct	76	95	CCATTATACACCCTACACCTTCCC	TCAATTGTCGCCTCATCATGG	60.202	58.709	126	ATTGATTTATGAATCATTTGATTAAACTCTCATCCTCATCTATTTAAACCATTATACACCCTACACCTTCCCCTACTCTCTCTCTCTCTCTCTCTCAAGTTGAGTCGTAAATCCTAAAAACGTAGTTGTGAAGGATATTTTAGCGAAGTAGTACCATGATGAGGCGACAATTGAATATTATGGACAC
White Ash	HWI-ST609:156:C0NHEACXX:1:1105:16628:60336	tc	77	100	GTAGGTACAGACACAGGGTGC	GTAATACTATTTACCCGGTGATACC	60.067	56.638	121	CTAATTTCGTAGGTACAGACACAGGGTGCATGTAATAATTAAGACAGATAGATTCACATTAGGAGGAGGATTTCAATCTCTCTCTCTCTCTCTCTCTCTCTGGCGGTATCACCGGGTAAATAGTATTACTCAATTATTATTATTATTATTAT
White Ash	HWI-ST609:156:C0NHEACXX:1:1105:18644:82146	ag	87	108	TTGGCACATTGGTAGTGCCC	TGAAACACCCAGAGTAGAGTCG	60.898	59.443	108	AAACGAACAAAGACTTTTGACTAAGGCAGCAACGTTGAAAGATTGGCACATTGGTAGTGCCCTATCCTCTGATAGTTGAAGTACATAGAGAGAGAGAGAGAGAGAGAGACTTAGACTTGGTCGATACTCGACTCTACTCTGGGTGTTTCAAATTTGACTACAGACTTGTGTCCTAGAAATGTAT
White Ash	HWI-ST609:156:C0NHEACXX:1:1106:6150:77456	ga	93	116	TGCAGGCAGTAACCTATCCC	TGGCATAGTAGTGGAGATGTGG	59.163	59.3	110	TTCTTCAAATCAAATTGTTTATTCAAAAACGTGCAGGCAGTAACCTATCCCATATGTACGTGTAACAAAAGATTTAGAGAGGGAGAGGGAGGGAGAGAGAGAGAGAGAGAGAGAGATCACCACATCTCCACTACTATGCCACCAGAATACTTAAAAAGGGAGAGGGCAATGAGAGAGAGAGAGAG
White Ash	HWI-ST609:156:C0NHEACXX:1:1106:7340:94294	tc	67	102	TCAAACTCTCACAAACACAACCC	AGACTACTGGCGACCATCG	59.558	58.892	153	TCCTAATTTTTTTTAAAAAAAAACTCAAACTCTCACAAACACAACCCTAATTCCTAATCGTCAATATCTCTCTCTCTCTCTCTCTCTCTCTCTCTCTCTCTCGATCCTGAATTTTCTCAAATAGTCGATAGTCCACGGTCAGTATTTTCAGTTGCCAGCGATGGTCGCCAGTAGTCT
White Ash	HWI-ST609:156:C0NHEACXX:1:1107:2459:16269	ac	61	94	ACTCTACTTCTCTTATCCCTCTCCC	TGTCTACCTAGTTTGTACACATAGC	60.163	58.14	102	ATCAACAAATTCATTGTTTCCATCAAACTCTACTTCTCTTATCCCTCTCCCTTAACTTGGACACACACACACACACACACACACACACACACACATGAATCATGCTATGTGTACAAACTAGGTAGACAAACTTGCTTTACAAACTCTGTGTTTGCAATATTTAGGTCAAT
White Ash	HWI-ST609:156:C0NHEACXX:1:1107:8648:19638	gt	46	73	TCACTTATTCCATGCAGACGG	TTCGGGATGGGAACTGAACC	58.095	59.673	100	AAATTACATAATAAGAGTCAATTTTCACTTATTCCATGCAGACGGGTGTGTGTGTGTGTGTGTGTGTGTGTGTAAATCAAGTATAGCGTTTACATTCACAATTTGGTTCAGTTCCCATCCCGAATGGACAATTCTTTCCTTACATCGCTAG
White Ash	HWI-ST609:156:C0NHEACXX:1:1107:13409:24521	gt	68	95	GGTTTCGGATGGTCTTCAGC	TGTTGGAGGGCTTCCTTTGC	58.912	60.828	150	CTTTCTTTCTCCTTTTTCCTTTCTTGGTTTCGGATGGTCTTCAGCCTCTATTTTGGTTCCCAGCCTCGTGTGTGTGTGTGTGTGTGTGTGTGTGTGAGTAAAAATGAGAAATGGGTTTCCAATTGCCATATTAATGGGGACACTAACCTTTAATTGCAAAGGAAGCCCTCCAACATTCATATAAGACCC
White Ash	HWI-ST609:156:C0NHEACXX:1:1107:21278:43949	ca	25	40	ACAGGGCAGAGATCACATGC	TAGGCAATCTGAGGAACAGG	60.107	56.619	159	CAAACAGGGCAGAGATCACATGCTCACACACACACACACACTGACACACATGGTCAAAGTAGTTTTTTTAATTTTGTGAAGTTGATTCTAGTTGTAACTGGGGGAATTGACTCCATTACTTGAACATGTAATGTTCTATTGACCTGTTCCTCAGATTGCCTATTGCTTGGCTCAAT
White Ash	HWI-ST609:156:C0NHEACXX:1:1107:3908:45483	at	30	45	TTTCGCCTTATCCACTCAGG	AATGGGCCTCAATTTGGATGG	57.309	58.879	100	CTTTTTCGCCTTATCCACTCAGGCTGTGCATATATATATATATATGTACATAAAACCTAATTATTTTTAATCCAACTAAAGTCCATCCAAATTGAGGCCCATTAATTAATATTTGCTTTCCAAATCCTCAACTCTTTCATAAAATGCAAGTTGGTCCTTATACTTTAGATTTTGCCATTTTTCGGCAC
White Ash	HWI-ST609:156:C0NHEACXX:1:1107:17264:51721	ga	95	126	AATCGATCAAGCAGTACACC	ATTAATTTGCACCGTCCACG	55.563	57.088	138	TAGAAAACATATTCAGTTCACATAAATAATAATCGATCAAGCAGTACACCAAATAAGTCACAAACACTTCAAATTACAAAATACTCAGAATAGGGAGAGAGAGAGAGAGAGAGAGAGAGAGAGAGAAACGTGGGTTTGAATGATTGTACGTGGACGGTGCAAATTAATTGAGTCAGTGATTTTAGTTGATAT
White Ash	HWI-ST609:156:C0NHEACXX:1:1107:5542:58904	tc	36	55	CCTTTGCATTGCATTGTCACG	TCCCTGCAACCAACAAGACC	59.278	60.467	138	CCTTTGCATTGCATTGTCACGTTGTTTTAATTGGATCTCTCTCTCTCTCTCTCTCCCTCCCCGGAGATGTTAATTGACTTCAAAATCTCTTGCAGACAAGGCACCAGCTGCTATTGTAGGTCTTGTTGGTTGCAGGGAATATGAAAAATGTGCAAAAGATCTCTATTGTTTTATTCAGGTAATCTATG
White Ash	HWI-ST609:156:C0NHEACXX:1:1107:9993:65267	ag	67	110	TTGACATGCTGCAAACGACG	TCATTCCCAAATCCAAGCCC	60.041	58.135	122	CGTTGCGATCGGTATGTTTCTTTCTTTGACATGCTGCAAACGACGATCGATGATACTTCGTCGCATAGAGAGAGAGAGAGAGAGAGAGAGAGAGAGAGAGAGAGAGAGAGGTGGAAATTAATATTTAGGGCTTGGATTTGGGAATGAAATG
White Ash	HWI-ST609:156:C0NHEACXX:1:1107:13235:99457	ag	94	119	GGATGGTTTCCAAACAAGAGCC	TGCATTCCATTATGGGCAATAGG	60.029	59.166	103	CGTTGTGCTTAGTTTATCCATTCTTTTTTAGGGGAAGTTTAGGATGGTTTCCAAACAAGAGCCTGTAGCTTTTTTCCAAGGGGGCGCGTGTACAGAGAGAGAGAGAGAGAGAGAGAGAGTACCTATTGCCCATAATGGAATGCAAATGAAGGATTAGTTGTTCT
White Ash	HWI-ST609:156:C0NHEACXX:1:1108:19647:9316	tc	78	111	GCTTTCATAAGACCAATCAGGAGC	TGATTTCTCTCTAGGTTGCCG	59.964	57.473	112	AACCTTTGATAAGCTGATCTTGACTTATCATTCCATCTCGAGCTTTCATAAGACCAATCAGGAGCTTTGTCAACAGATCTCTCTCTCTCTCTCTCTCTCTCTCTCTCTCTCTGTCATTCCTCTCAAAAGAATCGGCAACCTAGAGAGAAATCATAGAT
White Ash	HWI-ST609:156:C0NHEACXX:1:1108:6313:17684	ct	39	56	GGTGTGATTATTGAGAGAAGCAAGG	CCATCACATTCCTGTAGATTTGGG	59.934	59.418	107	CATCTGGTGTGATTATTGAGAGAAGCAAGGACCTAAAACTCTCTCTCTCTCTCTCTGTGTCTTTGTGTGTTGCCTCTGGTAGAAATCCCCCAAATCTACAGGAATGTGATGGACTACAGTTTATTTGGTGGAATGTCATTTAGTAGTTGACACAATAATCTAAATCCCTACCTGTATAGATTATG
White Ash	HWI-ST609:156:C0NHEACXX:1:1108:10094:26009	tg	70	87	ATGTCATGTCACTTGGATGC	AGGTTTGGTCATTGAACGTGC	56.104	59.663	117	ACCACCTATTCTAGTATGTCATGTCACTTGGATGCTTAGATCAAACTAATTATCGGTGCTTAGGAGATCTGTGTGTGTGTGTGTGTGTATTATACATTTATTCAAGTCGTGGCACGTTCAATGACCAAACCTATAAGATCTTGGTTTTGTTCTTCTACATCTACAAACATATATTAAATTATACAGCAT
White Ash	HWI-ST609:156:C0NHEACXX:1:1108:2062:28333	ca	49	64	TGAATGCATGTTTGGGAGTTATCG	ATATAATGCCTTCTTGAGTTCACGG	59.904	59.24	100	CATAAAATGAATGCATGTTTGGGAGTTATCGCAGAATTCCAGCACGCGCACACACACACACACACGAAAAGACTTTGTCATCCCGTGAACTCAAGAAGGCATTATATGCACTATTATATAACTTTAAACTAGTGATTGATCCAGCGAATGC
White Ash	HWI-ST609:156:C0NHEACXX:1:1108:9585:34965	ta	78	101	TGGAACAATGCATGGGCG	CGTGATTAAGATGTTGACTACG	58.714	55.094	148	ATTTACAATACTATGGAACAATGCATGGGCGAAATTACATATTTATTCAAATTGTTTTTGTCATCTTATTTTAATTTTATATATATATATATATATATATATTTGCCGAAAGATAATATAAATATGGACAAATTAAATACGTAGTCAACATCTTAATCACGTTATCGTTGAC
White Ash	HWI-ST609:156:C0NHEACXX:1:1108:8685:50204	ga	27	62	TGTTCGTTCTTCATCTTGTGC	TGTCGTTCTTGAATACCATTTAGCC	57.122	59.647	166	CATCTTGTTCGTTCTTCATCTTGTGCGAGAGAGAGAGAGAGAGAGAGAGAGAGAGAGAGAGAGCTTGTTGTATGAAAAAAGAAGCTTGGTATATCTATATCTATATATGAAACTGCATGTAAAGAGAAAGAAGTTGAAATCTGTTAGGCTAAATGGTATTCAAGAACGACAAAGTCGACCAAAAGACTAAT
White Ash	HWI-ST609:156:C0NHEACXX:1:1108:6945:59183	ac	99	132	CGTGATCCAAATGTCACACTCC	TGCCATAGTAGATTTGGGATGC	59.583	58.245	150	CACCTCTCCACCGTGATCCAAATGTCACACTCCAAATCCCTTGGTACAAACCACCAATGTACCCCTAAGTATCTATACTCCACCTTATCAAAAGACATACACACACACACACACACACACACACACACACACTGTTAATGCATCCCAAATCTACTATGGCAAATCAACACCTTT
White Ash	HWI-ST609:156:C0NHEACXX:1:1108:13394:65509	ct	54	89	TGCATTGACACTCCAGGTCC	TCAAATGTAGTTTAGCCGCC	59.963	56.132	111	TATGCAATTTCTTGGTGACAAAGCATACGAGTGCATTGACACTCCAGGTCCTCCTCTCTCTCTCTCTCTCTCTCTCTCTCTCTCTCTCTCAAATAAAAAGTAGCAATTCATTTATTTCTTCTGGCGGCTAAACTACATTTGATAGGCATATATGAAATAAAATGAACCTTAAGGTGT
White Ash	HWI-ST609:156:C0NHEACXX:1:1108:1419:70209	ga	92	129	TCGGGTGAGCTCATTCTTGC	AGCCCGTCTGTCTTGACACC	60.392	62.101	148	GATCTTAGATTTTTTCCCTCTATTTTCGGGTGAGCTCATTCTTGCTGATAACATATAGAACTATAGATAGAGACATAAAATTAGAAAATATGAGAGAGAGAGAGAGAGAGAGAGAGAGAGAGAGAGAGAGTCAAAATTCAAGTGTATACTAGAGGTGTCAAGACAGACGGGCTGGCCAG
White Ash	HWI-ST609:156:C0NHEACXX:1:1108:19469:78152	ag	72	87	AGCTCAGTGTATTTATAGACGCG	TTGATAGCCTCCTTTAATGGC	58.462	55.705	141	GATCTCGAAGAGAAAATTCAACGTAAAGACGACGACAAGCTCAGTGTATTTATAGACGCGTATACATTTTTAGAGAGAGAGAGAGAGAAGTTGAGTAAAGGAAAAACAATCGTGAGTATAGGACTGTTTCAGTCTGTTTCAAGTCATCTCATTACTTGCCATTAAAGGAGGCTATCAATTATCGTATGA
White Ash	HWI-ST609:156:C0NHEACXX:1:1108:11923:79868	ag	107	130	GGGTGTAAAGGTAATGGTCACG	TTTATGCGTGTTAGCTCCC	58.995	55.302	119	AAAAGAAAAGCTTCCCAATTGTACAATTTATATCTGGGTGTAAAGGTAATGGTCACGTATATGTCGTATATTTCAATGTCTAGTTGAGCTAGATCAAGCTCTCAAAAGAGAGAGAGAGAGAGAGAGAGAGATGAAGGGAGCTAACACGCATAAAATTTTGTAA
White Ash	HWI-ST609:156:C0NHEACXX:1:1109:17158:26426	ac	41	60	TCTTTCTAAGTCGTCCTCCCG	CGCAGTTCAATTACACATACACG	58.91	58.677	179	ATCTTTCTAAGTCGTCCTCCCGTCACTGAAAGACAGACAGACACACACACACACACACACATCCTTGCTTCAATCACCATAAACGCAAGATACATACATATACAAAACTGTATGTTATATCTGTGTTGTGTACTTGTTCGCGCTTTGTTTATTTATACGTGTATGTGTAATTGAACTGCGGGTATTGAAT
White Ash	HWI-ST609:156:C0NHEACXX:1:1109:21242:38462	ac	106	121	TGAATGTATGAATGCTCTTGCG	TCCTCAACTGGGTTAAATTTGGG	57.459	58.844	111	ATCGAAATTAACTTTATACAAATCTAGGTCAAATGAATGTATGAATGCTCTTGCGAAAACATGATTTGTATAAAGAATATTTGATTATTTTGAAAGAATGAGATTACACACACACACACACCCCAAATTTAACCCAGTTGAGGATAGTAATTCAGAATGAAATAAATGCAAAATAAACTCAGAAAATCT
White Ash	HWI-ST609:156:C0NHEACXX:1:1109:16839:54251	tc	83	106	TTTGTTCAACGCTTGGAGAGG	TTTATGAGTTGCACGCGC	59.053	56.855	100	CTTGCCCGTTGCAGAACACGGACAAGTACTGTCATTTTGTTCAACGCTTGGAGAGGACATCATTGCAGCGAGCATACAAGGTTCTCTCTCTCTCTCTCTCTCTCTCTGGGAGCGTGTGCGCGTGCAACTCATAAAAACTTGTGTAGGATATCACAACAGGGTTATAAGGT
White Ash	HWI-ST609:156:C0NHEACXX:1:1109:5033:59101	ag	109	132	ACATCTACGCACGCAGATGC	TCCCTGGAGTTGGATTCAGC	61.148	59.379	103	CTATGAAACTTCACAGTTCAAACTGATTCCAGCCACTAAAAAATACTCCATATATGCACACATCTACGCACGCAGATGCATATATACATAATAGTTGTGTGTATGTATAGAGAGAGAGAGAGAGAGAGAGAGGAACACACTTGCTGAATCCAACTCCAGGGATTCTCAT
White Ash	HWI-ST609:156:C0NHEACXX:1:1110:4578:10431	ca	73	88	GGGTCGGGTATGAGTTAGCC	ACATGAACAACTATGTCCACGC	59.608	59.258	128	AAGAGTGAAAAATTTGACTACATTGGGTCGGGTATGAGTTAGCCATTATCCTGATATGCTGGTATGAGTTTTCACACACACACACACACGTCGAGTTTTGCATATAATACGTGGAGATTGATGCTATTTTGCGTGGACATAGTTGTTCATGTGGTCTTTTACTAAGCTCCAATCTCTAGAC
White Ash	HWI-ST609:156:C0NHEACXX:1:1110:14643:29818	ag	73	88	GAGTGACTTGGGACGGATCG	TCATGTTGATGAATTAGGCCAACC	60.179	59.598	127	ATTTATAATTGGCTCATTAGAGTGACTTGGGACGGATCGTGTTAGAATGTTATTGCAGTTGTATGTATATAAAGAGAGAGAGAGAGAGATGAAGTAACTTCTGTAGGTAAACTCCAAATTTAGGTTGGCCTAATTCATCAACATGAATATATATTCATTTTCTTAACCTACAACACTTAAAACGCTCTCACT
White Ash	HWI-ST609:156:C0NHEACXX:1:1110:4952:54572	ga	121	144	ATGTGAAGTGCAATGCTGGC	TGATTCCCTATTGCCATCTCG	59.754	57.593	111	TTCATCTTCTTCAGGAGACCACAGTCCTTTTCTTAATTTCTGCTTGTAACAACAAGAATGCCTACCCATGTGAAGTGCAATGCTGGCAAGCAAATGTCAGCACAAAACACAAGTTTTTGTGAGAGAGAGAGAGAGAGAGAGAGAAGAGACTGGAAAACGAGATGGCAATAGGGAATCAAATTAATT
White Ash	HWI-ST609:156:C0NHEACXX:1:1110:2788:64678	ag	123	142	GGGATAGATCTTCAAGATTCCAAGG	TCAAACTAACACTTCCCAATGC	58.763	57.153	104	TCAATGAGATTTCTTCCTTTCCACAACTCATATTCATCACTTATTACTTTATGTTAGTGGGGTACAAGGGATAGATCTTCAAGATTCCAAGGAAGAAAGTGTGTGTGTATATATACATATATAGAGAGAGAGAGAGAGAGAGCATAAATGCATTGGGAAGTGTTAGTTTGATGAT
White Ash	HWI-ST609:156:C0NHEACXX:1:1110:19918:75005	at	91	114	AGGACTGGTGTATGTCAAATCC	CACATGTCACAGAATTGGTCGG	57.778	59.84	121	ATCCTAAAATTTTTTAGGACTGGTGTATGTCAAATCCATATCCTATGATCAAATCAATGGTCATATCTATTTAAACACACACACACAAAGATATATATATATATATATATATATCCGACCAATTCTGTGACATGTGGTAATTCTCTAGTATACCAAAATACTAAATCATCTAGTGATCCATAG
White Ash	HWI-ST609:156:C0NHEACXX:1:1110:16086:82372	ac	95	122	ACAGTGCTCGGTAGATCATTTCC	CCCAGTGACCGTAAGTATCG	60.431	57.513	100	CACCATGAACTTATTCACCAAATAATTGATGTACCGTGTTATTGTTGCTTAGCTAAGCAACAGTGCTCGGTAGATCATTTCCATCACTCTCCATACACACACACACACACACACACACACACATACGCACACAAGTACTCGATACTTACGGTCACTGGGGTCTCC
White Ash	HWI-ST609:156:C0NHEACXX:1:1110:4105:86445	ct	52	73	TAGCCATGTTCATCCACCGC	TCCCATCAAGTGTAAGTGAGG	60.464	57.019	119	TCTCTCTTTGAAGCTTCTTCTTTAGCCATGTTCATCCACCGCACCCCAGAACTCTCTCTCTCTCTCTCTCTCTGGGTGTGTGTGTGTATATATATATATGGGTTATACTAAACGTGTTATCCTCACTTACACTTGATGGGAAAAGATTGTTTAGCAGCTTTCCAACTCAAAATGACTCCTAATTCTTTT
White Ash	HWI-ST609:156:C0NHEACXX:1:1110:13024:87947	ag	43	70	CAGTCAATCCTTCTCTATCAATACC	TGAACGATGCAGATGGGACG	56.806	60.46	105	CAGTCAATCCTTCTCTATCAATACCTTAACAAAAACAAAGAAAGAGAGAGAGAGAGAGAGAGAGAGAGAGAATTGGATAGTTATACGTCCCATCTGCATCGTTCAAATTGTCAGTCAAAGCATGTTATTTGGCATGGAAAACTTTTACTCAAACAAACAAGCCTTTGGGATAATGTTTAATTGACCATATGC
White Ash	HWI-ST609:156:C0NHEACXX:1:1111:10614:27193	ga	121	140	GCGTTCACTGTGATCACTGC	TCTTGGTGTGGCAAGAGTCC	59.835	59.891	101	GATTGCTTTTGCTTTTTGCAATTTCTATTCTTTCGGAGTTCCGAGCCCTACATACTTTAGTCATGCGTTCACTGTGATCACTGCTCAAAAAGGAGTCTCTCTCAGTCCCTCTGTGTATGTGAGAGAGAGAGAGAGAGAGAGTACAGGACTCTTGCCACACCAAGAAAAGCTATTGCCAGGAAAACTGGAAG
White Ash	HWI-ST609:156:C0NHEACXX:1:1111:4480:43827	ag	115	136	ACCTTTCTCCTCCCTTTCCC	GAACACTTTCCTGTCCTTGG	58.626	56.26	110	AGAGAGATTTCCTTGTGAAAATAGCAAAGTAGAGTTCTCACAAGACATACCTTTCTCCTCCCTTTCCCCATGTAGTTGTTTGTGTGTGCCTGTGCGAGAAAGGAGGGGGAGTGAAGAGAGAGAGAGAGAGAGAGAGATCCAAGGACAGGAAAGTGTTCCATTAATTATATCTGTCTCACCTTACATAT
White Ash	HWI-ST609:156:C0NHEACXX:1:1111:18401:47294	tc	65	102	TGCCAAGATTCTCAGTCACCG	TGCCACTCGTTTGTAGAAATTTCC	60.338	60.024	140	ATGATTAAGCATGCCAAGATTCTCAGTCACCGTGAACACTCAGAATTATGAACTTGAGAGTAAGTCTCTCTCTCTCTCTCTCTCTCTCTCTCTCTCTCTCTCGTGAAGGTTGGTTGGGGGTTCTCATGGAAATTTCTACAAACGAGTGGCACTAATTATAAGCATGTTTGGCAAAG
White Ash	HWI-ST609:156:C0NHEACXX:1:1111:19624:71973	ct	33	64	CAATCCCACAAACCCTTGGC	AGAATGGTGGATATGAACTAATGGG	59.679	58.454	107	CAATTACAATCCCACAAACCCTTGGCAGCCGACTCTCTCTCTCTCTCTCTCTCTCTCTCTCTCTTTCCTCAATTCTTTCACCATTTTTCCCATTAGTTCATATCCACCATTCTTAATAACCAAATCAACGTGTTCCCCAATTTTAGAATTTCAAGAATATGAGAATTAGCAATAAG
White Ash	HWI-ST609:156:C0NHEACXX:1:1112:4591:10509	ga	122	139	GTCCATTGGTACTGATTCAGC	GTGGCTTCTATTATATATGTCCTGG	56.682	56.675	172	GTCCATTGGTACTGATTCAGCAGTACAAATACTAGTTTTTCGAATATCAACTAAGGTCATTTTCAAGAAATTTAGTAACTCGTTAGTCATTCAAACAAATTTCTCTTTTTCTTTAGTTTTGGAGAGAGAGAGAGAGAGAGGTACAAACCAGGACATATATAATAGAAGCCACAACAATTGTCCAA
White Ash	HWI-ST609:156:C0NHEACXX:1:1112:18081:37108	at	83	100	CGAGGAGTTTACAAGCATGTTCG	TGAACTCCAGTCTCTTACTCC	60.182	56.125	108	AATAAATATGTTCATTTCGAGGAGTTTACAAGCATGTTCGTACTGGTAAACCAAATTGAACAAACTAAAACCCAAAAATCCAATATATATATATATATATAAAAGGAGTAAGAGACTGGAGTTCAAAATATTCATGTCTATCAAACACATAATACATGCACGATTTTTATAAATAG
White Ash	HWI-ST609:156:C0NHEACXX:1:1112:18157:82728	ca	88	107	TGCTATTTGGCTTGTTCTTCCC	CAGTCTCAAGCCTGGATTAATAGC	59.174	59.246	103	GGCTAAAGTTTATGTTTGTCTTGTTTTGGTGTTTTTGGCATAAAATATATGAAATGGGAACTGCTATTTGGCTTGTTCTTCCCAGTCCACACACACACACACACACACCTCAAAAAAGTGGTTGGGGAGCCTTGTCGAAAGCTATTAATCCAGGCTTGAGACTGTAAC
White Ash	HWI-ST609:156:C0NHEACXX:1:1112:16816:96617	ta	108	129	ACTCGAATCAAATAGGCTTCG	CTCGTGATGAGTCTCCCTGC	56.159	59.898	116	ATGACCATAGGCACCAGGTTATGAGAAACCCCTCGGACTTAATTACTCGAATCAAATAGGCTTCGAATAAAAGTATAAGATGAACCAAACATGTGTGTGTGTGTGTTTATATATATATATATATATATATTTTAAACAATGCAGGGAGACTCATCACGAGATAGGCCATCTAGATATAGGTCAATTCAC
White Ash	HWI-ST609:156:C0NHEACXX:1:1113:5266:34281	ct	90	109	TGGGACTTAAGGGATAATTTCCG	CTCTCCCTCCTCTCTGAACG	57.956	58.611	101	CTTTTGGGACCAAAATAAACAACTTTTAAAACTTGGGACTTAAGGGATAATTTCCGAAAAAATCAAAATAAACAAATATATTTCACTCCCTCTCTCTCTCTCTCTCTCTCATATCGTTCAGAGAGGAGGGAGAGCGACGGGAAGGGGCTC
White Ash	HWI-ST609:156:C0NHEACXX:1:1113:17352:34764	ct	129	144	TGAATCACATCCACATTCAACG	CCCAAATTTGATGACAAACGCG	57.316	59.592	150	AAATCATTTTCAATAAAGGTTTGAATCACATCCACATTCAACGAAAAAGTTTTAAAGCTAAATAAATGCCTCTTCTAAAAACTTATCCCCATAAAAATATATTGACAGAGATCAACTCCTGAACAACGCTCTCTCTCTCTCTCTGTTCACGCGTTTGTCATCAAATTTGGGGCTGTCA
White Ash	HWI-ST609:156:C0NHEACXX:1:1113:4590:45808	tc	70	107	CAGTTCTGCCATTTGCGGG	AAGTTGAACTCCACATGCGC	59.786	59.407	126	TCCTCGCTCTGTGTGTGTGTATGTAGCATCTTTCATTACAGTTCTGCCATTTGCGGGTTTTCTCTGTCTTCTCTCTCTCTCTCTCTCTCTCTCTCTCTCTCTCTCTCACACAGACACACACCAATGGAGGTGATGACACCATCAGCGCATGTGGAGTTCAACTTTGACAGT
White Ash	HWI-ST609:156:C0NHEACXX:1:1113:20935:53557	ta	127	142	TCTTGCAACACACAGAATGGG	CCCTCAAGCTGAAGTACTTTCC	59.044	58.661	142	CCTCTAACATTGCAAGCTACATTTCTTGCAACACACAGAATGGGGGTTGTTTTATTGGCCTGTGGAATATAATTTTGAATCGTGTCATCTATTGAATGCGCTTAGATTTCCATAAATTTAAAAAATTATATATATATATATATGGAAAGTACTTCAGCTTGAGGGGCATAATATGGAGCAAATGC
White Ash	HWI-ST609:156:C0NHEACXX:1:1113:7348:57482	gt	95	112	GTGGGTTCGTGATGCATTGG	CCACATCCCACGGTACAACC	59.829	60.676	105	CTTGTTGGTGCGTGAGTCAATTTAAATTGAGCCCTAACCTTTGTGGTCGCCAAAAGGTGTTGATTTGCCATAGTGGGTTCGTGATGCATTGGCAGTGTGTGTGTGTGTGTGTATGTCTTTTGGTAAGGTGGAGTATAGATGTTTAGGGGTACATTGTGGTTGTACCGTGGGATGTGGAGTGTGA
White Ash	HWI-ST609:156:C0NHEACXX:1:1113:19132:82255	ct	97	114	CATGCTATGTAAGTAGATTTCCTGG	TGATCCTGCAACATGATTAAGGC	57.336	59.366	106	ATCTATATGCATTATAGTATGCTTAAATTTGTTTCTCAGAATTCCTTTTCTACATGCTATGTAAGTAGATTTCCTGGAAAGTAGCTTTTCTTCTTCCTCTCTCTCTCTCTCTCTTTTCCCCTCTCCTAATCTGATGCCTTAATCATGTTGCAGGATCAAATCAATTTATCT
White Ash	HWI-ST609:156:C0NHEACXX:1:1113:10605:85736	ct	111	132	CTTTCCTCTCGTCTCTCCCG	CCAGTGCTTATGGGAAATTCTGC	59.264	60.181	113	GTTGAAGTTTTTCTATTTTCAAACAAATTGAAAACCCTCGTTTCTTTCCTCTCGTCTCTCCCGTCCCGTCTCAGCGCCGACCGCCGCACCGCACCATTTCAGTCTCCATCCTCTCTCTCTCTCTCTCTCTCTCGCAGAATTTCCCATAAGCACTGGAAGAAAACCCTTAGCTTCTTCGTG
White Ash	HWI-ST609:156:C0NHEACXX:1:1113:6037:87216	ta	90	109	TGGCACTTTAAGTCCTTCGGG	TCAAAGGTTCGACATGCACC	60.271	58.765	112	ATCCATATAATGATCTTTGAAATTTAATTGAAAACATAGTTCTTGACATTTATCATTTATTCTTGGCACTTTAAGTCCTTCGGGGACTTTATATATATATATATATATATCACTATTAAGTGAACCATACAAATAGGTAGTTACTACATCCATAAGGTGCATGTCGAACCTTTGAATTTGAAAG
White Ash	HWI-ST609:156:C0NHEACXX:1:1114:18113:1999	ct	52	85	GCTTCACCTAGCTGAAGTACG	TCAGAAGTAGGAACCGTCGG	58.469	58.829	132	CTCAGAACTGGTAAGAAGCTTCACCTAGCTGAAGTACGTCATTTTATTGTACTCTCTCTCTCTCTCTCTCTCTCTCTCTCTCTCTTCCCTTATTGGGTGAATGGCTACTGTAACTTGCCTTTTCTTTGTCCGACGGTTCCTACTTCTGAAAGTCCAGGAGATACAA
White Ash	HWI-ST609:156:C0NHEACXX:1:1114:14408:6608	ga	58	87	AATTCTAGGGAGTGGGCTCG	CAGATACAGTCACAAGCCACG	58.876	59.005	171	CTTATAAATTCTAGGGAGTGGGCTCGCAAAAAGAAAGAAGAGGAAGAAAAACGAATGGAGAGAGAGAGAGAGAGAGAGAGAGAGAGAAGGCACGTCCATAATTGCTTTTTGTATTTACAAATTACCAACTCTTTAGAAAAAAAATAGATAAATACTCGTGGCTTGTGACTGTATCTGCATCAAATTGTTT
White Ash	HWI-ST609:156:C0NHEACXX:1:1114:17147:21627	ag	53	68	AGCCTCTAGATTACTACAGTTTAGC	CGACTCTACCCATTGCCACC	57.72	60.462	110	ATTTTTAACAGACAGCCTCTAGATTACTACAGTTTAGCTTGTTATCTTGATTAGAGAGAGAGAGAGAGTGATGAAATTAGGGTTATGTTTGGGTAATTATAGTGGTGGCAATGGGTAGAGTCGAGCCGGCTCGGCTCGTTGG
White Ash	HWI-ST609:156:C0NHEACXX:1:1114:11566:50339	tc	84	117	ACCAACCACATCTTTCAAGATCC	GACAACAGTCGATGTGAGGG	58.918	58.285	112	ATATATGAAACATATGCACGCATTTTAGAATGTGAAAATTACACCAACCACATCTTTCAAGATCCAATTTAAAAAATCAGATGTCTCTCTCTCTCTCTCTCTCTCTCTCTCTCTCTCCCCGTTCTATCTCTTTTCCCTCACATCGACTGTTGTCGT
White Ash	HWI-ST609:156:C0NHEACXX:1:1114:11913:68686	ta	42	57	AACCTAATTACACCCACATACC	TCCTGCCATAACGTTCGTCC	55.5	60.109	163	AACCTAATTACACCCACATACCAATTATTTTAGCTTTGTTTTATATATATATATATATTGTAAAGTATACAAAACATTTTGTAATATTAAAAACTTATTATTGTATATTATTGCTTTAGGACCGTACCCAAATAGTATCGCGAGGACGAACGTTATGGCAGGAATGATATTGGATATAGCTGCAGCAAAT
White Ash	HWI-ST609:156:C0NHEACXX:1:1114:18034:76181	at	51	80	CAAGGTTAGCCGATATCATAACG	GTTGAGCAGCCTGATCTTTCC	57.237	59.258	153	CAAGGTTAGCCGATATCATAACGTTCTTTTTTGTGCCCTGCAATCTATACATATATATATATATATATATATATATATATGTTCTTAAATTGTGAGAATTTCGTGATGTCCAGGTTATGAGCAGACATTCTTGGAAAGATCAGGCTGCTCAACCTAAAATAAAGTATTTTA
White Ash	HWI-ST609:156:C0NHEACXX:1:1114:18566:77839	ga	113	144	CACCGTATGAGATCTGGAAGGG	TCACTCTTGGAATCAAACTTTCCC	59.964	59.173	136	TCAATAGATTTTATCTTAGACCAAAAATTGACATGACACCGTATGAGATCTGGAAGGGTAAACAACCTACTGTCAAGTACTTTCGTGTGTTTGGCAGCAAGTGCTACATTCTGAGAGAGAGAGAGAGAGAGAGAGAGAGAGAGAACTTGGGAAAGTTTGATTCCAAGAGTGATGAAGGTAT
White Ash	HWI-ST609:156:C0NHEACXX:1:1114:3862:94280	ga	82	101	GCAGAACCCTAGGCGAAACC	GGCCAGGTAACCATAGTCTCG	61.025	59.931	128	CTAAATAAAGCAGCATGACTAAAGTTGTGATCGGCCATGACTGCCGAGGCAGAACCCTAGGCGAAACCATAGAGCAAAATTGAGAGAGAGAGAGAGAGAGATCTATCTTTACCTCTTTTGGATCTTTAGAGCAATAAACTCAACAAGCAAATGAACGAGACTATGGTTACCTGGCCAATATGGTTTACAG
White Ash	HWI-ST609:156:C0NHEACXX:1:1114:3024:96983	ta	91	106	CCACTGCAACAGTTCATCCC	ACAGCTTTAAACTCTGAAATCTCGC	59.116	60.107	128	AATTTATTTTCTTTAATTTCATCATCATCTTCTTCTAATCCACTAACCCACTGCAACAGTTCATCCCTTCTCGAGTTTCACGTTGCAATTTATATATATATATATATGCACACACACACATATGTATAAAAAAAAATGAGGATGTAGAAAGCGAGATTTCAGAGTTTAAAGCTGTAAATCGAGTTT
White Ash	HWI-ST609:156:C0NHEACXX:1:1115:21011:19606	ga	134	153	ACACGGATCGATCTTATTAAGG	ATTGGCTTAGCTACGAATGG	55.534	55.604	143	TATTAAATTGTGGGGCATAATTATTGATGATATTACACGGATCGATCTTATTAAGGATAGTTCAGGAATTTCATACTTGTAATTTTATTTTTGCCCTAATTTTTCTCATAAATAGGGATATGTCATTATGTGTGAGAGAGAGAGAGAGAGAGAGCATCCATTCGTAGCTAAGCCAAT
White Ash	HWI-ST609:156:C0NHEACXX:1:1115:13438:23491	gt	64	79	GGCTCAAAGAATTGCTCTGTCC	TGGATAACATTCAATGCACGC	59.837	57.581	145	AAAAAAAAATTGAAAAGCTGGCTCAAAGAATTGCTCTGTCCTTTTGAGAGAGAGAGAGAGTGAGTGTGTGTGTGTGTGTGAGTGGATATGTGAAATGTGACATCAACGTTTATTAGTAGGGACAAAAGTATATTCTTATAGAAGCGTGCATTGAATGTTATCCAATTGTTGTTCG
White Ash	HWI-ST609:156:C0NHEACXX:1:1115:17130:70521	tc	81	102	ACATCTTGATGAAACCATGTGGG	TCCTTGAATGTAGGTAGGAATGG	59.234	57.37	137	CCTTGATAACAATCAACATCTTGATGAAACCATGTGGGGAGTGATTTAGTAATGAGTATCAAACTTAATGTCTGAATTGTTCTCTCTCTCTCTCTCTCTCTCATTCATTTTGTACTTAGATGTCACTCTCCATTCCTACCTACATTCAAGGAAGAGACTTTTCTCTCTATATGCAAACTAATGGCTGTATA
White Ash	HWI-ST609:156:C0NHEACXX:1:1115:3229:79034	at	93	110	GGCCGAAGATTTACTAGTTACATGG	CTTCTCCCATTTGACCCTTGC	59.534	59.179	143	CTATAAAAAAAACAAGTTTTGGGGCCGAAGATTTACTAGTTACATGGTTTTTATGTATATGGTTTTAAAAGTTATGCATTCAAGCGAAAAAAATATATATATATATATATTATCATGCCATGTTATCATTTTCACAATTTTTATGCAAGGGTCAAATGGGAGAAGAAGCAATAACTATATATTCATT
White Ash	HWI-ST609:156:C0NHEACXX:1:1115:3590:88831	ct	42	59	ATCAGATTCACATGCCATGC	TGGGTTCAAGTGCAGAATAAAGC	56.533	59.744	135	AGGAATTTATGCATGTCTAAATCAGATTCACATGCCATGCACTCTCTCTCTCTCTCTCTCGACAGCTAGATTTCCATTAACTTTTCCTATTTGTGATTTGATTAGCATTTTACCAATTTTGGGAGATTTTCAGCTTTATTCTGCACTTGAACCCATTTTTAGCCCATAGATGTCTCCTTG
White Ash	HWI-ST609:156:C0NHEACXX:1:1115:17227:94319	ag	63	94	CGAATGGTGGAGCATTTGATAGG	TTTCTCCTCCAAGTCCGC	59.748	56.561	103	TGTCTAATTCTTGAAAATATGGAGATTTGGATTAGAATCGAATGGTGGAGCATTTGATAGGTAGAGAGAGAGAGAGAGAGAGAGAGAGAGAGAGAAGATGGGGTTCTGAGAGTGTTGGGGAGTGCGGACTTGGAGGAGAAAAAGAAAGGAGTGTGGATTTTTGAGATTATTG
White Ash	HWI-ST609:156:C0NHEACXX:1:1116:5101:28865	tc	45	74	ACGGATGACAGCTGCTCAGG	GAACCCATAACCCGGTGACC	62.236	60.393	126	TAGACCCTCGAAAACGGATGACAGCTGCTCAGGCTCTATGTGAGTCTCTCTCTCTCTCTCTCTCTCTCTCTCTCATAGTTTTGAAGCCTGACCTGTCTATCGACCCAGCTACAGCACTGGGTCACCGGGTTATGGGTTCAAATGATTGATCACCAGTTTAACTGGGGGGTCACTGGTTAG
White Ash	HWI-ST609:156:C0NHEACXX:1:1116:19822:31103	tc	53	68	AGACACAGTCAGGATCTATCTTCC	CATGCTTCCCTCAACAAACCC	59.107	59.727	158	CTATGAAAGACACAGTCAGGATCTATCTTCCTACCACAACTAGTGATTGAGGTCTCTCTCTCTCTCTCATGTAGAAACATGGTTCTTTAGGGGTATAATATATTGTCATTCGAGCTTACTCCTTCACCAATTTATGCATCTTTAGGGTTTGTTGAGGGAAGCATGCTTAGATAATAAACTGTTTA
White Ash	HWI-ST609:156:C0NHEACXX:1:1116:4358:37765	at	142	161	TGTGAAGGGAGTTAAGATGGG	ACTTGGAGTGTATTGAACGAACC	56.999	58.937	168	ATAAATTCAATGTAAATGTGAAGGGAGTTAAGATGGGAGAAAACCTTTTCTCTGCTAGTTCAATATTTCTCTTTGTATAATTCAATCATTATTTCGAAATTATTTTCATTAAGGTGTCCTAATATATATATGGTTCGTTCAATATATATATATATATATATGGTTCGTTCAATACACTCCAAGTGTACTAGT
White Ash	HWI-ST609:156:C0NHEACXX:1:1116:13186:38365	ct	47	68	TCAGACATTGTAGCTCTGAATGC	GGCAATTAGTCTTGAATTCAATCGC	58.813	59.543	137	ATCAGACATTGTAGCTCTGAATGCTCAGTATATGGTTATGCCAAAACTCTCTCTCTCTCTCTCTCTCTCAACAACCATGATTTTGACAAACGTGTGAATATATTATTATGAATGCGATTGAATTCAAGACTAATTGCCATACTTGTCTTCGTTTTAATTAGTTTAGAATTAGCAACATACTCTTTTTTATG
White Ash	HWI-ST609:156:C0NHEACXX:1:1116:7932:51097	ac	73	104	ACTCGATATGCGCCTTATGG	CGCAATTTAAGTCCATTGATTCTCC	57.63	59.026	132	CTGTATCACAAAAACTCGATATGCGCCTTATGGATGTAGTGACTATCTATTTTTATAGTTCATTTGATAGTGACACACACACACACACACACACACACACACACATGAAAGTCATTATATGGAGAATCAATGGACTTAAATTGCGAGAAACAAAT
White Ash	HWI-ST609:156:C0NHEACXX:1:1116:4366:53704	ag	104	121	TGAGGATGTGATTCGTGAGGC	GGTAGAATCCTGAAGGTCGGC	60.135	60.203	150	ATGAGGATGTGATTCGTGAGGCTTATCAAAAGTTATTTGATGAGAGTCTTGAGATAAAATAGGTCAATAAAGTCGTATTGATGAAGTTTAATGAACTTGAGATAGAGAGAGAGAGAGAGAGAAACTCATAGCCGACCTTCAGGATTCTACCAAAAATCTGAGTGAGCTGATAGTTGAGAAT
White Ash	HWI-ST609:156:C0NHEACXX:1:1116:2408:56648	ga	56	75	AGAGTCTAATACACCAAGAAATGCC	TGCATAACATTCGGTCTACTCTTCC	58.884	60.681	100	GAGCTTCTCAGTGACGTAGAGTCTAATACACCAAGAAATGCCATACCCTCCAAACGAGAGAGAGAGAGAGAGAGAGTAATATATGGGGATATGGAAGAGTAGACCGAATGTTATGCAATTGAACTGTTACAGTTGGAAAAACACTACCATAGCAGGAGA
White Ash	HWI-ST609:156:C0NHEACXX:1:1116:17726:66969	ga	89	106	ACATGACACCGTATGAGATCTGG	TCACTCTTGGAATCAAACTTTCCC	59.931	59.173	103	ATCAATAGAGTTTATCTTAGACCAAAAATTGACATGACACCGTATGAGATCTGGAAGGGTAAACAACCTACAGCAAGTGCTGCATTTTGAGAGAGAGAGAGAGAGAACTTGGGAAAGTTTGATTCCAAGAGTGATGAAGGTATATTCTTAGGATATTTCAAGAATAGTCGAGCTTATCGAGTG
White Ash	HWI-ST609:156:C0NHEACXX:1:1116:15439:72883	tc	32	47	AAAGAGACAGGAGTCCACCC	CAGGAGAGACATACACGCCC	58.647	59.897	102	CTCACCAAAAAGAGACAGGAGTCCACCCAGGTCTCTCTCTCTCTCTCTGTGCACGCGTTCACGTGCACACATATATCTGAGTGTCTGTGTGGGCGTGTATGTCTCTCCTGAATGTGTTGGTGTGTTTGCGCATTCAAAATTCTGAAGGGTAGAATGCACATTTATTTCCCTGTATGCTTGTGTATTTTGAAC
White Ash	HWI-ST609:156:C0NHEACXX:1:1116:8910:75439	tg	104	131	ACAATCTCAACCAAACAGGG	ACCCTGCTTTATGTCCTTCCC	55.839	59.715	151	AATTTATTCTCAAAACAATCTCAACCAAACAGGGGCTTACTAACCACCCCCTACGCATACATAATGTCTACATTCACCTACACAAAATATTGGCTGTTGATCATGTGTGTGTGTGTGTGTGTGTGTGTGTGGATATTATTTCTAGGGAAGGACATAAAGCAGGGTCTTTACACTTCGAGTAAGCTTG
White Ash	HWI-ST609:156:C0NHEACXX:1:1116:14944:78902	ac	105	126	GGTTCGACTCGTTGAAATAGAGC	CCACATGTAAATCCTAATGTTTCCC	59.696	58.194	112	CGGGCCCAAAAAGCTCGAGCCCGAGCTTTTCTTTTTTTGCTCGGGCTCGGTTCGACTCGTTGAAATAGAGCTAAGTCCAGGACTCTCTCTTTCACTCTCCTCTGACACACACACACACACACACACAATCAATCAGGGAAACATTAGGATTTACATGTGGTTTAAAATGGTACCTGACCTC
White Ash	HWI-ST609:156:C0NHEACXX:1:1116:3842:81204	ga	76	101	GACCAAGTGTACAAATATCTAGAGG	GCCTATTCGCCAACTCTTTGC	56.756	60.202	106	AGATGAACAAATTGTACAATATCATAGTTGAAGGACCAAGTGTACAAATATCTAGAGGACTTGTATGCACGGAGGGAGAGAGAGAGAGAGAGAGAGAGAGACCAATGGTTTGGTTTTGGCAAAGAGTTGGCGAATAGGCACCATTTTTAATTAAAAAAACAATTTGGGACCGTTTTTAATGTT
White Ash	HWI-ST609:156:C0NHEACXX:1:1116:15702:88332	tc	92	119	ACAAGATCTCCTCAGTTGAAATGC	GGACACCCAGAATGCTCAGG	59.301	60.394	156	ATATTACAAGATCTCCTCAGTTGAAATGCTTCATGAATAGTTTGACTAATTTTGTGGATGATTGTCTTCTTGGAAACATTTTGCCATTTCTTCTCTCTCTCTCTCTCTCTCTCTCTCTCCTTTCACATTGCCTTCTATCATCCTGAGCATTCTGGGTGTCCTTGGGTTC
White Ash	HWI-ST609:156:C0NHEACXX:1:1116:16428:88485	ct	54	69	CTTTCCCGTCTTCTCCCTCC	CCACCGCGATTCAGATCTGG	59.462	60.878	128	CTCTTCTTTCCCGTCTTCTCCCTCCAGGCCATTCCCATCGCCGCCTCTACCCCCTCTCTCTCTCTCTCTCCTTTCCCCGATAGAAATGGCCATCCCAGCCGCTTCCTTGGCCGCCAGATCTGAATCGCGGTGGTGGT
White Ash	HWI-ST609:156:C0NHEACXX:1:1116:17615:90930	ga	89	104	TGACAGATCCAGAGTAAGCCC	CTTGGCTCTTGGTGTTTCTGG	58.889	59.389	115	ATTGACAAGAACACACGACACTATTACAGTGACAGATCCAGAGTAAGCCCTAATCTATACTCAGAGAAAAGGGAGCCCAGAGAGAGACGAGAGAGAGAGAGAGAGTAGAATAATCTCGAATGTCCAGAAACACCAAGAGCCAAGTTATCAAGCAATGTGAAC
White Ash	HWI-ST609:156:C0NHEACXX:1:1201:19109:9563	ga	91	112	TCCTTGGAGCCATTTCTCTACG	AGAATGAATCTTAACCTCATGCAGG	59.831	59.173	112	AAATTTAATCTTCACCATTCAAGTAGTCCTTGGAGCCATTTCTCTACGAAGTAGCTAGCTCTCACCTATCCACAACACACTGTACACATCGAGAGAGAGAGAGAGAGAGAGAGCCTGCATGAGGTTAAGATTCATTCTAACTCTATCCAGAATTTTATACTTGCAATAACAGTTATCATGGTTATTGCCCCT
White Ash	HWI-ST609:156:C0NHEACXX:1:1201:4203:25638	ag	71	88	ATTGTAAGACCAACGGCTGC	GGGCATGAAGTTGCTTATGGC	58.835	60.202	110	ATTTCTAATTTGCTATTCGAAAGGTTATTGTAAGACCAACGGCTGCAAGAACACACCAAAAGAAGTTGGTAGAGAGAGAGAGAGAGAGACCCGAAGAAGGTCTTCAGCTGTTAACGCCATAAGCAACTTCATGCCCCAAGATTTTCTGTAGGTATCAGACCAAATAGGTTC
White Ash	HWI-ST609:156:C0NHEACXX:1:1201:10566:67166	ag	102	119	TCATAAACGTGGTGCCATCC	GCTGAATCAAATTTGGATGAGACG	58.255	58.967	111	AGAGAAGCAATCATAATGAAACAACAAAAAAATAACACTTCTCTAACTTTTCATAAACGTGGTGCCATCCACACAAACAAAATATTGGCAAAAGGGGTACCAGAGAGAGAGAGAGAGAGATACATTAAAGAGTTGTACGTCTCATCCAAATTTGATTCAGCTGGAGATATGTTGACAAA
White Ash	HWI-ST609:156:C0NHEACXX:1:1201:1430:74158	ct	36	51	AATAAAGATGCTCTCTGTCGG	GACAACCAACGAAGTGCAGG	55.499	59.692	121	CCACAAATCCATGTAATAAAGATGCTCTCTGTCGGCTCTCTCTCTCTCTCTGATACATTTTTAGTTTGCGATTTTTCTATGTTACTTGCTATTAGGAGTGCACCTTAGTTATGGACCTGCACTTCGTTGGTTGTCACATTGTGGACGTTGTTTAAGGACAGATTTTCGTGCTTCA
White Ash	HWI-ST609:156:C0NHEACXX:1:1201:1612:78157	ag	71	86	ATGGCTCTTGGGTGACTTGG	ACAAAGGCAGCAAATCCTAGC	59.961	59.179	114	ATGGCTCTTGGGTGACTTGGACAGTTCATTATTCTGGAGACTTCTGGAGCTCCTGCGCGTTGAGAGAAAAAGAGAGAGAGAGAGAGGAAGAAAGCTAGGATTTGCTGCCTTTGTTTTGATTCACTTAAAATCAGAGATTTTAAGTGTTGTGTGTGATAG
White Ash	HWI-ST609:156:C0NHEACXX:1:1202:14060:3022	ga	90	107	ACATGGAAGATGCATATGTGTGC	TGGATGATCATACAGAGACACGC	59.683	60.244	104	CTGACATTATATTTTACACATACTGCACATAACATGGAAGATGCATATGTGTGCAGGCATGTGAGTGTGTCTGCAGAGAGAGGGAGGGGGAGAGAGAGAGAGAGAGAGTTTTGCGTGTCTCTGTATGATCATCCA
White Ash	HWI-ST609:156:C0NHEACXX:1:1202:1766:31514	ga	66	99	TCAAATCTTGGTACTCCTGGC	CTTTGATGCTTGTGATTCTTCC	57.65	55.967	143	ATGTTTAGTAAATAAAGAAAATCAAATCTTGGTACTCCTGGCTGAACTAGACTATACCAAGGAGGGAGAGAGAGAGAGAGAGAGAGAGAGAGAGAGAGAGTTGACAATTGGATCTGCTCTCTTAAATGAAGTTCTCAACTATGGAAGAATCACAAGCATCAAAGAAGGCTT
White Ash	HWI-ST609:156:C0NHEACXX:1:1202:10997:58393	ta	98	117	CACGCTAACCAAACAGACCC	AACCAACAGCCCTTAAATGC	59.128	56.872	155	ACCCCCACAGCAACACGCTAACCAAACAGACCCCAGAATGGGAAATAAGAAAAGAAAAAGAAAAAGAAAGATCAATGGGAAAGTGTCTGTATCTGTTTATATATATATATATATATATGTCTGTGTGTATTCACAGGGTTTATCCTTTGCATTTAAGGGCTGTTGGTTTAATTGAATGG
White Ash	HWI-ST609:156:C0NHEACXX:1:1202:10337:74254	gt	101	116	AGGCATCTCTCTGAAGAACCC	TGTTCAAATTCTGGTCCTTGC	59.163	56.992	143	CTAATCTACAAGAATAAGGCATCTCTCTGAAGAACCCTGAAGGTTGGAAGAATCTTGAAAGGCAGAAGAATGCAAAATATCCAGCACTTTGCAAGTGTAAGTGTGTGTGTGTGTGTCACACAGCAATAAGGCGAAAATGCAAGGACCAGAATTTGAACATGTGT
White Ash	HWI-ST609:156:C0NHEACXX:1:1202:4995:78978	ct	32	55	TGGCAGTTGTGTAAGAACCC	CATCTCGCATCTACCAACGG	58.024	58.508	192	TGGCAGTTGTGTAAGAACCCAACAACACACACTCTCTCTCTCTCTCTCTCTCTCTATTAGACAAACGATTCCGTATTATATTTGCAAAATATAGAATAAAAATGGAGATCCATTCTGAGACTGAAAAAGAAATCAAAGAGATTGCACGATTTAGCAGTGAATAATATTTTCACCGTTGGTAGATGCGAGATG
White Ash	HWI-ST609:156:C0NHEACXX:1:1202:3220:82076	ta	61	84	GGAATGTTCGTCTTCGTTCAAGG	AATGTTGATGCCACAGCTGC	60.121	59.754	139	TAGTATCCCTGGAAAACACGCCGAACCAATATTAATTGGAATGTTCGTCTTCGTTCAAGGTATATATATATATATATATATATATGCATGCTAATTTTTTTACAATATCACATTAATCTGATTTCTCGTGACGTTGCTGACTGATGTGTGTATTTTGCAGCTGTGGCATCAACATTCATACGATTCCTT
White Ash	HWI-ST609:156:C0NHEACXX:1:1203:21004:10565	ct	61	76	TGGTAGAGAGGCTTTGAGGG	AGTTGTTGTCTGTAAGCAGC	58.427	56.285	119	AGAAACTCTCAATGGTAGAGAGGCTTTGAGGGGGTGGGCAAGGGGTATTTTTTTTATATACTCTCTCTCTCTCTCTGTATATATCAGTTGTGTGTATATTTACATATATTTGCTGCTTACAGACAACAACTTATGGGCCCACAGGGTAATAGTGCTATCAGTTGTGTTTTGTTTGGTCAAAAGTGAAAATA
White Ash	HWI-ST609:156:C0NHEACXX:1:1203:15320:22877	ac	117	134	AACACCACTGAGATGGCACC	TGATAGCACTTAGTGGACAGG	60.251	56.828	160	CCCAAACACCACTGAGATGGCACCCATCTACTCCAATGAATTTTCTATACCCATGTTGAAATCCTAATTTGCAAGCATTGAAACACACACACACTCACACATATATATATGTATGTACACACACACACACACACCTTGAAAAACCTGTCCACTAAGTGCTATCATAATTGTGGATCCTAGATTGATC
White Ash	HWI-ST609:156:C0NHEACXX:1:1203:3370:25540	ta	82	101	ACTCATTTCTGGGTCAATCC	AACCCATTATTTAGCTGGCG	55.015	56.166	154	CATTATTTTCTGTGTAATTCATAATACTCATTTCTGGGTCAATCCTAATCTAAAAACAGAATAAACAACCATATGTATATGTATATATATATATATATATACACTGCAATTTAGAAATATAATTTTGATCTTTTTGAATGCGAATTTTCTTTAGTTTCACGCCAGCTAAATAATGGGTTAATTAC
White Ash	HWI-ST609:156:C0NHEACXX:1:1203:15142:41505	tc	84	103	CGCAAGTGAAATTACAACAAGGC	GTCACACCTCCTCATGCTCC	59.575	60.108	122	ATACTGAAAACTCCGCAAGTGAAATTACAACAAGGCAGATCTGAAGTAGAGATACAATAATGTTTATGTATGTATATGATCTGTCTCTCTCTCTCTCTCTCTCTATCTGTCAAGAGGAGCATGAGGAGGTGTGACATTATTATTATTATTAT
White Ash	HWI-ST609:156:C0NHEACXX:1:1203:6269:72016	tc	82	101	TTCCGTTGTGATCGTCCACC	ACTTGAACTCTGCTCATATTTGTCC	60.32	59.355	152	ATTCAAACATTCACCTAAAGAGTCTGTTCCGTTGTGATCGTCCACCAAATGCCATAAAAAATGCTTCTAAGACTACTGTATTCTCTCTCTCTCTCTCTCTCTTTTTCTTGCTTACCACATCCAACAATTAGTATTTTCACGATGTTAAGACTTGGACAAATATGAGCAGAGTTCAAGTCTGAG
White Ash	HWI-ST609:156:C0NHEACXX:1:1203:6490:92348	at	107	122	GAAGCTGAAGGGCGAACTGG	CATGGATTTCGGGCCTTTGG	61.302	59.539	143	CTAGAAGCTGAAGGGCGAACTGGCGAAGACAAAGATGATCTCAGGTTTTGGGTTTGGGCCTAATTTTTTTTAAAAGTTTAGCCATTGTTTTGGGCTTGGCTTTAAAATATATATATATATATAGGCCCAAAGGCCCGAAATCCATGATGATGGATATATATAATATATA
White Ash	HWI-ST609:156:C0NHEACXX:1:1203:9268:93105	ag	71	100	AGGCGACAAACCCATTAACC	GCCTTAGCCAATCTCCTCCC	58.459	59.89	134	GGTAAATGGGGGCCAAACATAGGCTATAAATAGGCGACAAACCCATTAACCACAACATCTTCATATAAACAGAGAGAGAGAGAGAGAGAGAGAGAGAGAGATGGGAAAATGCAAAGTTTTGATCGTTGGGGGTACAGGGTACATAGGGAGGAGATTGGCTAAGGCTAGTTTAGCTCAAGGTCATG
White Ash	HWI-ST609:156:C0NHEACXX:1:1204:7131:54216	tc	83	106	TCAATCAATGATCTGCAACACC	GGAAATGAGTCTTGGAGCTTGC	57.293	59.837	137	AGTTTCATTCTAATTCTTCCAAATTCAATTTCAATCAATGATCTGCAACACCAAAAGCATATTCCACAATTCATTCAATAAATCTCTCTCTCTCTCTCTCTCTCTCGGCACAAATTCACCTAATCGTCCTGTGAACTCTTCAGAAGCAAGCTCCAAGACTCATTTCCACAGCATCACAGTTTT
White Ash	HWI-ST609:156:C0NHEACXX:1:1204:21308:68302	ag	104	119	TGGACGCGTGATTCAGTAGC	TTCATGATTTATTGGCGGCC	60.458	56.824	122	AAATGAATTCCCTATTTTCATGGAATTTGGACGCGTGATTCAGTAGCCAAGAAAACATTTTAGGTGAAAAATTTGGCTTATCAAACAACCCAAAAAAAAAAAAAGAGAGAGAGAGAGAGAACACGGTTTGGCCGCCAATAAATCATGAATTGGCACACTAACTACATG
White Ash	HWI-ST609:156:C0NHEACXX:1:1204:2395:72567	tg	82	107	TCTGGGAAGCATATTTACCTGC	ACCTCTATATGCTGTGTGTGC	58.179	57.815	105	ACTTGTGTGTAAATTCTGGTGATTGGATTCCATGTGACTGATTTGTAATCTGGGAAGCATATTTACCTGCATATATATATATGTGTGTGTGTGTGTGTGTGTGTGTGCATTGCCTAAATTTGAATCACACTTGCACACACAGCATATAGAGGTT
White Ash	HWI-ST609:156:C0NHEACXX:1:1204:3640:90802	gt	69	84	ACATGAACAACTATAGCCGTGC	CTGGGTCAGGTATGAGTAAGCC	59.064	59.897	130	AGACCACATGAACAACTATAGCCGTGCAAAATTGCATCAATCTCCACGTGTTATATGTAAAACTCGACGTGTGTGTGTGTGTGTGAAAACTCATACCAGCATATCAGGATAATGGCTTACTCATACCTGACCCAGTGTAGTCAAATTTTTCGTTCTCATC
White Ash	HWI-ST609:156:C0NHEACXX:1:1205:13675:66002	tg	45	66	GCAGTTGACCAATCACTTGTCC	AGGTGTAGAAATTGAAACACAGCC	60.031	59.722	100	AGTCCAGATGCAAAGAAATGCAGTTGACCAATCACTTGTCCCTCTGTGTGTGTGTGTGTGTGTGTGGTGGGAGTGGTAAGTAGAAATAATTAGGTGGCTGTGTTTCAATTTCTACACCTGAAAAGTTAGTTGGGAATGGTAAATTGAATTATTGCAGCTTAACATTT
White Ash	HWI-ST609:156:C0NHEACXX:1:1205:15548:91835	ca	91	118	TTGTCTTTGATCTGTGGTGC	TCATGACCACATTCAAGACAACC	56.263	59.18	127	ATGTTAATCAGGAATATTCAGGTCTTTCCAAAATCTTATAGCTTTCTCATTTTTGTCTTTGATCTGTGGTGCAATATCGATTTAAAGTATCACACACACACACACACACACACACACACTTATGGGTCCATACCTATGTGGATCATCGATGAAAAAGGTTGTCTTGAATGTGGTCATGATAAGGAGAAAAAA
White Ash	HWI-ST609:156:C0NHEACXX:1:1206:11653:8516	ga	55	80	TGAGGAGAGAAGGAAGATGATGG	CTAACTCCCACCCAAGCACC	59.034	60.323	111	CTACTCCACGTTGGCTGCCGGTGAAAAATGAGGAGAGAAGGAAGATGATGGATGGAGAGAGAGAGAGAGAGAGAGAGAGAATGAGTAGTGAGAGAAAATTTAATTACAGATTTTGAAATGGTGCTTGGGTGGGAGTTAGGTGAGGTGAATATGTAGATATTAGGTTTAGGCATTGTTTGCGGGTCC
White Ash	HWI-ST609:156:C0NHEACXX:1:1206:14914:11404	ga	27	56	TGTTCGTTCTTCATCTTGTGC	TGTCGTTCTTGAATACCATTTAGCC	57.122	59.647	166	CATCTTGTTCGTTCTTCATCTTGTGCGAGAGAGAGAGAGAGAGAGAGAGAGAGAGAGCTTGTTGTATGAAAAAAGAAGCTTGGTTTTTCTATATCTATATCTATATATGAAACTGCATGTAAAGAGAAAGAAGTTGAAATCTGTTAGGCTAAATGGTATTCAAGAACGACAAAGTCGACCAAAAGACTAAT
White Ash	HWI-ST609:156:C0NHEACXX:1:1206:11075:36655	ct	124	141	CATCGCCGTTGAGGAATGC	CTACTCAATGGTGATGGTAGC	59.647	55.851	166	CCTTTCCCTCTGCCATCGCCGTTGAGGAATGCCCACCGCTGGAGACACCTCCTACCCCCGCTACAAAGCTACGTTTGATGTAAGATCGAGTAGCGATTCTCTCCTTTCTTCTCTTCATATCTCCTCTCTCTCTCTCTCTCTTGCTCGCTCTCCCTCAAGCTACCATCACCATTGAGTAG
White Ash	HWI-ST609:156:C0NHEACXX:1:1206:4005:80771	ag	31	50	ACCATAGTATGACGTGTTCGGG	CTAAAGTCACACAACTATACGC	59.9	55.002	127	GTTACACCATAGTATGACGTGTTCGGGAAAAGAGAGAGAGAGAGAGAGAGATCAAATGAAAAAAACCATCTTCATTCTTGGAGGGAAGAAGAACGATAAAATTGAAATGTGCGTATAGTTGTGTGACTTTAGAAATTCATGTCCTTTAATTCA
White Ash	HWI-ST609:156:C0NHEACXX:1:1206:11005:84342	ct	56	73	CCAAACCGAATACGCATCCG	GTTCTTTGACGGTGGTGCC	59.697	59.347	100	CTCTTTACTCCCAAACCCAAACCGAATACGCATCCGCCTCGCCGTTGCAGCTCTCCTCTCTCTCTCTCTCTCTCGTCGCCTTCACAACATTTGAAGCGGCACCACCGTCAAAGAACCC
White Ash	HWI-ST609:156:C0NHEACXX:1:1207:6614:12418	ga	60	93	AAGGATTACGCCGTGATACG	TCCCGAAATGTTTAAAGACGCG	57.87	59.842	121	AAATTATCTGCAAATGACATGTTCAAAAGGATTACGCCGTGATACGACTTTATGATCATGAGAGAGAGAGAGAGAGAGAGAGAGAGAGAGAGAACTGAATGAATTTGTCTATTTCGTGTAGTTAACGCGTCTTTAAACATTTCGGGAAATTTCACTATAAGTCACTTAATTTACAAGCTCATTTCATGTTG
White Ash	HWI-ST609:156:C0NHEACXX:1:1207:14568:19655	at	78	95	CCGAGGGCCTTGTTCTATCC	ATGGGTTCAACTTTACGTTTGGC	59.893	60.244	100	AATTAAAATTTTTAAAACATCCGAGGGCCTTGTTCTATCCCAATCTCACTATATTGAGAGTGTACTTAAGATGTTTCATATATATATATATATATTGGCCAAACGTAAAGTTGAACCCATATCTCAATTGGAGTATTCTCGGATAATA
White Ash	HWI-ST609:156:C0NHEACXX:1:1207:2580:24669	ag	64	83	TTGATGCGATCGTCAACG	TCAAATAATAAGGCGTGCAACG	55.951	57.99	145	ATAATATAATTGTTCATTGATGCGATCGTCAACGAGGATTGAGTTGTAGAAAAAAGAAATGGTAGAGAGAGAGAGAGAGAGAGTAGAGATAGAAATTATAATATAATCAAAATTTTAATATACTAGTAGTAAGTACGAGCGTTGCACGCCTTATTATTTGATGAATGATATGCGTAATGTTTTA
White Ash	HWI-ST609:156:C0NHEACXX:1:1207:15069:39729	ta	110	127	ACGCTATAATGGTTAGGTGAGGC	AAGAATACACCACTGTCTTCC	60.244	55.24	111	AGCTAAGTTGAATTGTTAGTTTCAGATTCTCAATTTCTATAGTTTAGAGCATTAACGCTATAATGGTTAGGTGAGGCTCTTAAAAGAAGAAACAGCCTTAGTCTCTGTCTATATATATATATATATATTATTGTAAACAATTGTGGAAGACAGTGGTGTATTCTTAATGTTATGCTTT
White Ash	HWI-ST609:156:C0NHEACXX:1:1207:6162:41704	ga	87	122	AGTCAGCCATTTAAGCACCC	GCGATGGCTCAAGGTAATCC	58.161	58.77	112	CAATAAGATTTTCTTCACTTGTAGTTGTATTGAAGTCAGCCATTTAAGCACCCTGTAACATTAGTCACCATTGATATTTTATAAGTGAGAGAGAGAGAGAGAGAGAGAGAGAGAGAGAGAGAGCTGGATTACCTTGAGCCATCGCTCTCTTTAG
White Ash	HWI-ST609:156:C0NHEACXX:1:1207:16906:77040	ac	43	58	CACTTCTTCTTGATACCACCATCG	ATTGGGTGCCGACCGTATGG	59.432	62.603	128	CCATTCACACTTCTTCTTGATACCACCATCGTGTGTATATATACACACACACACACACGCACTATCTACTTATCGTCAGTACACTTCTTTCTTAACTAAAAGTAACCCATCAATACCATACGGTCGGCACCCAATGAG
White Ash	HWI-ST609:156:C0NHEACXX:1:1207:10321:94002	ta	48	71	AGAATAAGATGAACACCGGTGC	AGTCCATGTCCATTAAAGCTTCG	58.729	59.059	101	CGGTGCTTAGAATAAGATGAACACCGGTGCTCATTAGATCATTTCTGTATATATATATATATATATATATACACACACAGTGCTTTCGAAGCTTTAATGGACATGGACTGAACTGTAAAAAG
White Ash	HWI-ST609:156:C0NHEACXX:1:1208:13379:9250	ag	31	48	AGGGAAACTCTACGATTGAGC	ACAACCATGGACGGAACTCC	57.471	59.964	177	CAAGGGAAACTCTACGATTGAGCTTGGTATAGAGAGAGAGAGAGAGAGACGGCATCTGTTGGGAAATCGATGTAGTGGGAAATGAAGATAGTGTCGTCATATGTGTATGAGTATCCCTAGTTGAAGAGCCTTGTCACCGAAAAGTCATCTTCCATTATCGGAGTTCCGTCCATGGTTGTCGCAGC
White Ash	HWI-ST609:156:C0NHEACXX:1:1208:10421:33833	tg	97	116	CGAGGTGGAGGTTTGCTAGG	CGTGTGTACATTATGATAGTAGGGC	60.108	59.138	135	CTGTATTGGCATCGAGGTGGAGGTTTGCTAGGTATTTTAATACCAAATAAACTCGGGGCGATAATGAATTTGTCTGATTGGATTAATTCATATATATGTGTGTGTGTGTGTGTGTGTTATTTGCCCTACTATCATAATGTACACACGGTTGAACCCTTGAGCCCCTTTTAAGAGAAAACTTACGGATGCTTC
White Ash	HWI-ST609:156:C0NHEACXX:1:1208:18410:60025	tg	84	99	TGCAATGCCATATTAGCACTAAGC	GATATCATGGAAGCTTTGAACC	60.023	55.216	125	CTTAAAAGTTTATTGAAAATGATGAATGCAATGCCATATTAGCACTAAGCGAGCTTGAGAAACTTGAGAACACATAATACTTTTGTGTGTGTGTGTGTGTTCTTACCGGTATTGTCATATGGAATAATTGGTTCAAAGCTTCCATGATATCTTTAATTTTGACTTTACTTTGTTTGAATTACACTATAGTT
White Ash	HWI-ST609:156:C0NHEACXX:1:1208:16064:60891	ag	80	109	ACGGGTTCTCCAAATGGTAGC	AGAATGGACGGCTGTAATTTGC	60.34	59.576	150	CTGTCTCTCGACTTTGGAAAGAAAACGGGTTCTCCAAATGGTAGCATAAACTAGGAGGAAGAGAAGAATGAATAACGGAAGAGAGAGAGAGAGAGAGAGAGAGAGAGAGCACTTTGTATTTTCAAATTTTGAATTTTCATTTTAAACAAATAGCAAATTACAGCCGTCCATTCTCTTTT
White Ash	HWI-ST609:156:C0NHEACXX:1:1208:18417:60951	tc	34	49	AGTCGACATTCCCTAATTGC	TCGATTGGCTCCCATGAACG	55.534	60.462	119	CCAAAACTGATAGTCGACATTCCCTAATTGCAATCTCTCTCTCTCTCTCCAGACCGATCATTTCTCTTCTTCTCTCTCGATCTTGAAAGAAATCAGAAGGAATTGAGATGCGTTCATGGGAGCCAATCGAAATGGAGATCGTGGATAG
White Ash	HWI-ST609:156:C0NHEACXX:1:1208:6874:68420	ta	116	135	TCACCAAGACTTGAATCTACGG	CCATAGGTCCAATCAACTTTGG	57.812	57.011	150	CACAACTCCTTGTGATTAACAAATCACCAAGACTTGAATCTACGGATTCTATTATTTAATTTATTAGAATATTAATTCAATTAAATAATAGATATTGTCATACATATGCATTCATTATATATATATATATATATATTCAAAGTCTTTATGTCCAAAGTTGATTGGACCTATGG
White Ash	HWI-ST609:156:C0NHEACXX:1:1208:9206:69865	ct	59	92	TTTCTACCTTCGGGAGCTCC	TTCACAGTGTCTGCAAATCC	58.808	56.263	163	CCCATAAACAGAACCCGACATTTTTCTACCTTCGGGAGCTCCTAGAAAAAGTAAGAAACTCTCTCTCTCTCTCTCTCTCTCTCTCTCTCTCTGTATATGTGTGAGTGGAGAAATGCTTAAACTGATGAATCTAGAATTTTGACTATCGAGTCTAATTATAGAATTGGATTTGCAGACACTGTGAATTCTTAT
White Ash	HWI-ST609:156:C0NHEACXX:1:1208:14281:71507	at	77	106	CACACCACACTCTCTCAATGC	CCGCCATGCTAGAAGTTTCC	59.197	58.983	136	CATACTCACTGCTCACACCACACTCTCTCAATGCTTACTCTTTCTTTCTCTTTACACACTTACATACACACATCAAATATATATATATATATATATATATATATATACACACACACATGCAAAGTCGGTGGAAACTTCTAGCATGGCGGTGGAAATGGTCTT
White Ash	HWI-ST609:156:C0NHEACXX:1:1208:12843:95197	at	120	139	CGAAGGATGTAGTTCGAGCC	ATCCCTTTCGAGACTTGTGG	58.159	57.23	107	ATGAGATGAGAAATATACTATGTATATATCCATCAGAATCTGTAAAGGAAATTTCGATGCTACCGAAGGATGTAGTTCGAGCCATCGAACGATATTGTCAAGTTCTTAAACATAAGAACATATATATATATATATATATTAGATTTTTCTCCACAAGTCTCGAAAGGGAT
White Ash	HWI-ST609:156:C0NHEACXX:1:1208:16729:95950	ga	51	72	AAATTGTTTATGCCGGCGCC	CAAGTAGGTTAACTTTGCAAGC	60.459	56.181	115	AAACTAATTAGGTTTAATTAGAAATTGTTTATGCCGGCGCCAGAAACCATGAGAGAGAGAGAGAGAGAGAGAACCTACAATGATTGGGGAGTTAAATTTTTTCTCTTTACCTTTGCTTGCAAAGTTAACCTACTTGTTTTCAAATATCATAGTTTGTGC
White Ash	HWI-ST609:156:C0NHEACXX:1:1209:8181:14293	tc	80	117	CCGGGACTTCAGTTATCTTGG	CAAGTATAGTTGTGTTCCTAGATGC	58.094	57.53	145	AAAGGCCGGGACTTCAGTTATCTTGGACCAATTTTGTTTACTAGCCTTATTGTATTGGTTTTTACTGGTTTTATCCAGGTCTCTCTCTCTCTCTCTCTCTCTCTCTCTCTCTCTCTCTGTTATTTGCATCTAGGAACACAACTATACTTGTCATTACGTAATCTGATAAACCTTTT
White Ash	HWI-ST609:156:C0NHEACXX:1:1209:11864:49033	tc	69	92	ACCCATTTAATCCTTCTTGAACCC	TCGATAACCCACTAGTTGCG	58.977	57.428	114	CCAACCCATTTAATCCTTCTTGAACCCACAAAACTGAGACTTGAATGTTTATTATTTTTTTAATTGTTTCTCTCTCTCTCTCTCTCTCTCTCGACATCGCAACTAGTGGGTTATCGAAATTTGGGGCCAAAGGC
White Ash	HWI-ST609:156:C0NHEACXX:1:1209:12034:88095	at	87	102	AGACAAATAGGGAAAGATGTCG	AATGATCTAAAGAGCACCGG	55.9	55.233	100	TCTATTAATTGATCCTTAATTTTGTCTTGACATTCCAAAAGAAAGACAAATAGGGAAAGATGTCGTGTAAACACAAGATAAATAACATATATATATATATATTCAGAAATGATCTAATGAGCACCGGTGCTCTTTAGATCATTT
White Ash	HWI-ST609:156:C0NHEACXX:1:1210:16548:7749	at	88	107	ATTTAATCTTCGACGATCTCCG	ACTTCTACCACGTCTTGCACC	56.179	60.27	100	ATAATAATATAATCGTAATTTTTAACGATCTCCGAAATCTTATTTAATCTTCGACGATCTCCGTAATCTTATTCAATCTCATTGACAATATATATATATATATATATGAAGTATCAAGGGGGTGCAAGACGTGGTAGAAGTCTTGATGTTGAAGGAATTGGACGGTAAAATGAAAAGTTTCCCAAGCAT
White Ash	HWI-ST609:156:C0NHEACXX:1:1210:9673:22024	ag	58	101	AGATAACTTTCACTCCACACC	TCTTCGTGAGTACCCATAGACG	55.24	59.059	125	TTATAGATAACTTTCACTCCACACCATTTTCATTGAAGAATATTTTGTGGATCTGAAAGAGAGAGAGAGAGAGAGAGAGAGAGAGAGAGAGAGAGAGAGAGTTTTCACGTCTATGGGTACTCACGAAGAAGAG
White Ash	HWI-ST609:156:C0NHEACXX:1:1210:12712:59922	at	63	80	TCCATGGCTTGTATTGTGGC	AGTTTGTGTCCCAATTGCCC	58.527	58.952	156	CTTGTTCCATGGCTTGTATTGTGGCTTAATTCACCACAATTCAAAAATAAATAAATACATACATATATATATATATATATGAGATAAGTAGTTTGTTGAGAATGAATATAAGTTCATCAAATGTCAAAAGGGCCCAAAAAAGGGCAATTGGGACACAAACTTAATCTCTTAAGGGA
White Ash	HWI-ST609:156:C0NHEACXX:1:1210:12664:62114	tc	70	91	GCAGGCTCAGATTTGCTGC	GCAGAGTATATGATGCTGACTAACG	59.861	59.429	132	CATGGGAGAAAGTAGATGTCAGCTTCCACAGCAGCAGGCTCAGATTTGCTGCCCATAGTGTCATTCAGGTCTCTCTCTCTCTCTCTCTCTCCCCCTCAAGATTTGATAGTTGATGCACACATCATTACATCTTTTCTACACGTTAGTCAGCATCATATACTCTGCATTATGGAAATATAGAG
White Ash	HWI-ST609:156:C0NHEACXX:1:1210:8518:73597	ct	71	100	TGTGGTTAGAGAGGTCCTCCC	TAGAATGCTCGTATGCTCCC	60.273	56.891	102	CTATGCTGTCCTTTGCTTTTGTATATCCTGATAAACGTGGTCGTTTTGTGGTTAGAGAGGTCCTCCCTCCCTCTCTCTCTCTCTCTCTCTCTCTCTCTCTCATGTCATCACGTGTCTGCTTTGGAAAGGGGAGCATACGAGCATTCTATGTGATGATTGTATCT
White Ash	HWI-ST609:156:C0NHEACXX:1:1210:11522:86061	at	69	92	TTCCTCCTTGTGCATGTCCC	ACAAGATCTGTGGCTCCAGG	59.962	59.383	100	TATTTAGATTTTCTTACATGATGGTTCTATACAGATCTTGCTAAAGTTCCTCCTTGTGCATGTCCCAGATATATATATATATATATATATATGTTTATCTAAAGTATTTTTCACTTCCCACAGGTACCTGGAGCCACAGATCTTGTGGT
White Ash	HWI-ST609:156:C0NHEACXX:1:1210:19808:88191	tc	78	109	GTCAATGAACTCTTTAGGAGCGC	ACATATACACGTACACTCGACC	59.937	57.457	115	AGCTCAATTGCAGTTTTTAAGATCTTATTGTCAATGAACTCTTTAGGAGCGCTGTTCATTCTAGAAATTCTTATTGTTCTCTCTCTCTCTCTCTCTCTCTCTCTCTCTCAATTGTCTGTTTTGGTCGAGTGTACGTGTATATGTTACTGGAACCTTGCGGGTTACACCATTTTCACTA
White Ash	HWI-ST609:156:C0NHEACXX:1:1210:1482:99601	ag	97	120	GAGATATCACCGTCGGAGGG	ACAGTTAAGAAATACGCCCTATTGC	59.118	59.704	128	GAATAAAAAATTGCAAGAAATTTAGGCGGAAACCCTCCTTTAATTTAGAGATATCACCGTCGGAGGGAAAAGAGTGATCCCAAAGATCATACTTTTAGAGAGAGAGAGAGAGAGAGAGAGAAGGTATATTTAAATTCTTGATTTTCTAATGCAATAGGGCGTATTTCTTAACTGTTAATCTTAGATTTG
White Ash	HWI-ST609:156:C0NHEACXX:1:1211:9698:6483	ag	84	99	GACCGTTGGCATTGGAAACC	GCTTGGTCAAACATTCAAATTGGG	60.039	59.786	118	AAGAAAAACAGTTCATTTAATCAAAATAAAAAGAACAAATAGTTCAGGACCGTTGGCATTGGAAACCTGACCCTGCGCGCGACAGAGAGAGAGAGAGAGTTGCAAGTTTGCCCCCGTTATTTAAGAAACGTGCGTACCAGCCCCAATTTGAATGTTTGACCAAGCTTAAAAGAT
White Ash	HWI-ST609:156:C0NHEACXX:1:1211:19779:7209	ct	57	74	CTTTCAAGCCAACGCCTACC	AGGTAGTCATCCAGAGAGAAACG	59.478	59.303	105	AGAAATCATTAATATGAGAATAGCTTTCAAGCCAACGCCTACCATATCAGTATGTACTCTCTCTCTCTCTCTCTACACACACACACAAAAATCCCATTTTGCTCTCGTTTCTCTCTGGATGACTACCTGAAATCAAGAAAATACTTGCTCTATTGTGAGTTCACA
White Ash	HWI-ST609:156:C0NHEACXX:1:1211:17565:9839	ta	114	141	TCGTGGTCTAACACTCACGG	TCTATTGCATTGAAACACGCCC	59.405	59.837	184	TTGCTCGTGGTCTAACACTCACGGATGACTCAAATTGTAGTTATTAGTTGGATGGTAATATATAGTGGCCCATTTACTGAAGTTTAGCCCAATTAGAATGACCTAACTCGTGCTATATATATATATATATATATATATATATCCATCTCTTTCCAAACGTTGTTTGGGGCGTGTTTCAATGCAATAGAGA
White Ash	HWI-ST609:156:C0NHEACXX:1:1211:7981:14303	ga	54	69	TTCAAAGGGTAAGCATGCGC	TCAAGGCGAGACATTTACAAAGG	59.474	59.249	111	AATTTCAAAGGGTAAGCATGCGCTCACAATGTAAGATTTCTCTGAATGTGCCTGAGAGAGAGAGAGAGATCCTAACAGCTATATAATCTGACCTTTGTAAATGTCTCGCCTTGATTCAGAAGATAT
White Ash	HWI-ST609:156:C0NHEACXX:1:1211:3573:68217	ct	92	131	CGTCAAATCATTCATTCATCCC	TACTCTTTGATTTAGGGCTTGGG	55.842	58.145	100	CTAGTGTTAGAAAAGTATTATTAAAAACTAGGCATTACTACAAAAAAATGCTGAAATAAATCGTCAAATCATTCATTCATCCCTCACCAAACTCTCTCTCTCTCTCTCTCTCTCTCTCTCTCTCTCTCTCTCAATTAACCCAAGCCCTAAATCAAAGAGTAATGTTATTATTAATTACTAG
White Ash	HWI-ST609:156:C0NHEACXX:1:1211:15471:74717	tc	62	79	CAACCCAACCCAATCCAAACC	GTACGTGCCCTTTAACACCG	59.928	59.208	141	CACCCCCACCCCAACCCAACCCAATCCAAACCAAATTTTCATTCCCGACACCCACAATTCATCTCTCTCTCTCTCTCTCTACCCCCATTATCGCCGCCTGCAACCCAAAATAGGACTCGGTCGATGTGGGGTCGGTGTTAAAGGGCACGTACTTGGCGGAG
White Ash	HWI-ST609:156:C0NHEACXX:1:1211:8909:78574	ga	119	136	GTCGTTCCAGCACGTAAACC	CCTCCTTTCAAACCCTACTTGC	59.49	59.18	150	AGGAGAAAATCGTCGTTCCAGCACGTAAACCCGTCAAAATTACAGATGAATCCAGCAGAAGAATTCGAGAAATTCCACGAATTAAGCTTCCCTGTTGACGCCAAATTTCGATGGCTTCGAGAGAGAGAGAGAGAGAACTGCAAGTAGGGTTTGAAAGGAGGGATTAAG
White Ash	HWI-ST609:156:C0NHEACXX:1:1211:8753:94356	tc	83	106	TCAGGCACATGTCAAACTTGG	TCTTGCTTTCAGAAGAGAGATGC	59.044	58.748	106	CTTATGAGTGGTTCAGTCAAATCGAATATTTTTCAACCACATCAGGCACATGTCAAACTTGGTTTCAACCACATCGGGCACATCTCTCTCTCTCTCTCTCTCTCTCTACTGTTCTAGTGAGATAGCATCTCTCTTCTGAAAGCAAGATCTTTTAGAAAAAGATAGCTACAAACTCAGTAATAT
White Ash	HWI-ST609:156:C0NHEACXX:1:1211:8204:98391	ta	70	89	ATGTGCCAACTCATCGGTGC	TGGAAGATCCTAATCCATCCAGG	61.308	59.087	116	ACCAATGAATTAATGTGCCAACTCATCGGTGCTTAAGATAAGATGAGCACCGGTGCTCATTAGATCATTTATATATATATATATATATAGTAATCTTATTCTTTTCCTGGATGGATTAGGATCTTCCAATTGATTGGTGGTCTTCACTTCAATTTTGCTCTCTATTGATGGGATGTAGAGAATTTCAAAAA
White Ash	HWI-ST609:156:C0NHEACXX:1:1211:7200:99334	tc	91	126	TGCCTTAACCAATCTCCTCCC	AGGCCACGAACCCTTAAACC	59.436	60.251	145	ATGTTTCATGACCTTGAGCTAAACTTGCCTTAACCAATCTCCTCCCCAAGTACCCTGTACCCCCAATAATCAAAACTTTGCTTTTTCCCATCTCTCTCTCTCTCTCTCTCTCTCTCTCTCTCTCTCTTATTATATATATGAAGATGATGTGGTTTAAGGGTTCGTGGCCTATTTATAGAATTCGTAT
White Ash	HWI-ST609:156:C0NHEACXX:1:1212:14947:17974	ag	133	154	ACTTTAGTGCAGCCTACAAGC	GAAATTTCCCAATCAGTTAGCTTCC	58.572	58.667	101	TTATGCGTTTGTTACACAACTAATAGGAGAAAGGGCAAAACAAGGGGTACAACAAGTATAAGAGTTGGACAGAACCATTTACTTTAGTGCAGCCTACAAGCAAAGCCACAAAAAGGGCACAATGGCCAACACAGAGAGAGAGAGAGAGAGAGAGATGGAAGCTAACTGATTGGGAAATTTCAAGTGCTGAT
White Ash	HWI-ST609:156:C0NHEACXX:1:1212:14711:25468	ta	66	85	GTGCATTGGACGTTGTTTGC	AGTCACAAGTGTCTTGATTCTCC	59.148	58.364	149	CAAACGTGCATTGGACGTTGTTTGCACCTAGTATATATATCTATCTATCTCTCTATCTCAATGGCTATATATATATATATATATATCAATGGCTCAAGCTAGATGAGTAGATCAAAAAATAAAAAATTAGTGGAGAATCAAGACACTTGTGACTTCGTGAAGATAAAAGTGTTGTCAAGTTATACACCTTAT
White Ash	HWI-ST609:156:C0NHEACXX:1:1212:5454:32140	ca	112	127	TTTCAGATGTGATGCAGACG	ATAAAGGTGTTAAGTGGCCC	56.166	55.302	112	AGAATTTTATTCCCAAACACTCCCTATTTATCGATCTGAAATTAACAAAAAAAAAAAAGGCATTTGAATTCAAATTTCAGATGTGATGCAGACGTGCAACCCCCACCCACCCACACACACACACACACCAACTTACGGCCGTTCACAAGAGTGATTAGAATTTAGTGGGCCACTTAACACCTTTAT
White Ash	HWI-ST609:156:C0NHEACXX:1:1212:10324:47148	ga	56	71	ACACACATACACAATACAACCG	AATCGGACCACAAATGAAGC	56.998	56.697	106	GGAGGGAACCAAACATAACACACATACACAATACAACCGAGACAGAGAGTTATACGAGAGAGAGAGAGAGATCGATTTCAACTTCTTCTTGTTAAAGATTGAAGCTTCATTTGTGGTCCGATTAAAGCCAT
White Ash	HWI-ST609:156:C0NHEACXX:1:1212:17391:52428	tg	118	141	TTTGGCCTAAGCTTGGGTCC	GGATGGGATTAGAAATCATCCC	60.252	56.043	125	TAATGTAATGAGATATAATGGGGGGCAAACAAGGGCTTAATCAAGTCGGATATTTTTTGGCCTAAGCTTGGGTCCGGCCCATTAAGCCCATATGCCCATTTATATTTCTTATATATATGTGTGTGTGTGTGTGTGTGTGTGATTCATTTCATAATTTAGGGATGATTTCTAATCCCATCC
White Ash	HWI-ST609:156:C0NHEACXX:1:1212:15580:72669	ag	42	61	GCCTTCTTCCTTGTGAAAGTTCG	TTCCACCATTTCCTCGTTGG	60.304	58.096	104	ATGCCTTCTTCCTTGTGAAAGTTCGTGTGTGTGAGAGAGAAAGAGAGAGAGAGAGAGAGAGATAGCGCAGTATGGGAAAGGCATATCCAACGAGGAAATGGTGGAAAATATAGCCTTTGACTTTTCTAAATATTTGGAACTACCTAAAAAACCCCCAACATAGAATTTACAACTAAGTCACCATA
White Ash	HWI-ST609:156:C0NHEACXX:1:1213:7993:10383	ag	68	83	TGGGTAGTGTTGGTCTTGACG	TCATTGGTAAGTTTCAAGCCG	59.93	56.812	109	GTCTCCCTGATGGTGTTGTTTTCGCGTCTGGGTAGTGTTGGTCTTGACGTAGACGATGTGAGATGTTAGAGAGAGAGAGAGAGTTTGGGGTTTGGGTAAATGACTCACAATGTCAACGGCTTGAAACTTACCAATGATAAAAACTTCAAAAACAATACCCGGTCTAAATAAGTGAATAGATAGATACTGT
White Ash	HWI-ST609:156:C0NHEACXX:1:1213:20460:17130	ct	46	61	CTCCACATTGAGTATAACACGGG	TGCACCAATCGCAAACTAGC	58.88	59.479	100	GTCTCCACATTGAGTATAACACGGGCAAGTGACCTCTCTCTCTCACTCTCTCTCTCTCTCTCACACACACACAATTATGTATGCTAGTTTGCGATTGGTGCACATTTGAAATTTGGAGTTGTAAGCTATAATTCAATGAATAAAGATAAGTGTACAACATTTGTTGACAACAAT
White Ash	HWI-ST609:156:C0NHEACXX:1:1213:14138:35240	at	76	95	TGAGTTCGAGTTAAATGGGC	TTTCTCTTGCTACAGCCGCC	55.765	60.674	161	ACATTAAATGAGTTCGAGTTAAATGGGCTTCAATAGATTTGCATTGAAAATTTTAATTAGATGACCAAAATAAACATATATATATATATATATATAGACACAGGAAAAAGGGAGACGGATGAGAAAGACAGAAAAAAAGGGAGAACTGTGGCGGCTGTAGCAAGAGAAAAGAAAGAAGAAAAG
White Ash	HWI-ST609:156:C0NHEACXX:1:1213:8054:39243	ac	28	47	ACAATACCTCATTCGCATGG	CTGCAAGTATTGGGAAGCCC	55.895	58.894	155	ATACAATACCTCATTCGCATGGAACATACACACACACACACACACACCTAATTAGAACATATTAGACAATCGTCCTGATAGCGCTCTCCAATCATCCCTCATACCACCCATCATTCGGAAATCCACAAGAGTCAAAAGGGCTTCCCAATACTTGCAGGATTTTCACTGCCCATCAGG
White Ash	HWI-ST609:156:C0NHEACXX:1:1213:11255:44327	ac	95	114	GGCACTGACAATTCGAAGGC	GTCCAATGACCAAAGTAATCCACC	59.831	59.842	134	ACCGTCGTGGGCTTGCAGCAATTTTTCGGCACTGACAATTCGAAGGCTCACGTCTCCGGTTAACTGTGGTTTGGGGTTGGATTTATATATATATACACACACACACACACACACATATATTTGGACCTGAATTATTTGGTGGATTACTTTGGTCATTGGACTTTTGTGTGGACTATTG
White Ash	HWI-ST609:156:C0NHEACXX:1:1213:6529:49151	at	98	117	AGGTTGTAATGAAGTTCATGTTGGG	ATGTGCTCAAGTAAGGCGGC	59.756	61.027	152	GATCAAAACAGTCAATGCAAAAGGTTGTAATGAAGTTCATGTTGGGATATATGAAAAGAAGGATATCAAGATTCAAAACTTTCAAGCATATAGTTAAATATATATATATATATATATTTTTTTTCTTTTTCTTTTCTTTTTCAATTTTTTTGGGCCGCCTTACTTGAGCACATACTAACTCTTGTCATTTTT
White Ash	HWI-ST609:156:C0NHEACXX:1:1213:6268:78372	ta	119	138	ACGGTGAATGAGAATTAAGGCC	TCGGTGCTTAGGATAAGATGAGC	58.721	59.994	157	TAATGTATTTATTTTCTCAAAACCAATAAACGGTGAATGAGAATTAAGGCCAAAGATGACCATTTGAAATTGAAAAAATTGGGTATAAAAATTGGTGAAAATTTGGAAAAATGGCAATTATATATATATATATATATACAGAAATGATCTAATGAGCACCGGTGCTCATCTTATCCTAAGCACCGATGAGTT
White Ash	HWI-ST609:156:C0NHEACXX:1:1213:4009:99853	ga	96	117	TGACTGGTGAGGGATTTATGCC	CAACCCAACCCAATCCAATCC	60.092	59.445	100	GAGAAGGAGAGGAGGAAGAAGGGAGGAGAGGACACCGCCGGAGGAGCCACCGCCGAGAGAGAGATAAGGAGGGTGACTGGTGAGGGATTTATGCCGAGAGAGAGAGAGAGAGAGAGATGTGAAAGATTTAGGGATTTAAGTTAGATTAGGTTGGATTGGATTGGGTTGGGTTGGG
White Ash	HWI-ST609:156:C0NHEACXX:1:1213:2121:100643	ta	97	112	TGTACATGAGGGCATCTTTGG	TGTGCAAGCAGTAGAATTATGATGG	57.997	59.702	120	TTGGAATGATAACATGCTAATGTACATGAGGGCATCTTTGGCCAAAATGTGTCAAATGTAAATTAAAACTGATTACATATATATATACATATTATGTATATATATATATATATCTCCATCATAATTCTACTGCTTGCACAAGTATAATATTCTCTTCATACAACGCCAACATCAACGGTG
White Ash	HWI-ST609:156:C0NHEACXX:1:1214:10064:6475	ta	61	98	AAGGGAAGTGGCGTTCTGC	CCAACAGATTAAACATGAACCC	60.601	55.601	151	AAGGGAAGTGGCGTTCTGCTCTTGTTTCTGTCCAGTATATGTTTTTCGTTTCTCTGCACTTATATATATATATATATATATATATATATATATATATATCCTGTTAGTCTTGTTTATGTTCTGATTTCTGGGTTCATGTTTAATCTGTTGGTTTCTGTTATATGTAAATACATTGATATATGTT
[truncated: 51,893 more rows]
